# Supplementary material for: ﻿Unlocking Mediterranean bryozoan diversity: seven new species unveiled after fixing a neotype for Fenestrulina malusii (Audouin & Savigny, 1826) (Cheilostomatida, Fenestrulinidae)
Source: Zookeys. 2025 Sep 30;1254:1–74. doi: 10.3897/zookeys.1254.157989 (PMC12504986; doi:10.3897/zookeys.1254.157989)
Supplement: XML Treatment for Fenestrulina malusii [file zookeys.1254.157989-treatment2.xml]

<!DOCTYPE tp:taxon-treatment
  PUBLIC "-//TaxonX//DTD Taxonomic Treatment Publishing DTD v0 20100105//EN" "tax-treatment-NSO.dtd">
<tp:taxon-treatment xmlns:tp="http://www.plazi.org/taxpub"><tp:treatment-meta><kwd-group><label>Taxon classification</label><kwd>
                <named-content content-type="kingdom">Animalia</named-content>
              </kwd><kwd>
                <named-content content-type="order">Cheilostomatida</named-content>
              </kwd><kwd>
                <named-content content-type="family">Fenestrulinidae</named-content>
              </kwd></kwd-group><mixed-citation publication-type="journal"><person-group><name><surname>Rosso</surname><given-names>Antonietta</given-names></name><name><surname>Di Martino</surname><given-names>Emanuela</given-names></name><name><surname>Donato</surname><given-names>Gemma</given-names></name><name><surname>Figuerola</surname><given-names>Blanca</given-names></name><name><surname>Gerovasileiou</surname><given-names>Vasilis</given-names></name><name><surname>Siddiolo</surname><given-names>Chiara</given-names></name><name><surname>Sinagra</surname><given-names>Alessandro</given-names></name><name><surname>Sanfilippo</surname><given-names>Rossana</given-names></name><name><surname>Sciuto</surname><given-names>Francesco</given-names></name></person-group><article-title>﻿Unlocking Mediterranean bryozoan diversity: seven new species unveiled after fixing a neotype for <italic><tp:taxon-name><tp:taxon-name-part taxon-name-part-type="genus" reg="Fenestrulina">Fenestrulina</tp:taxon-name-part> <tp:taxon-name-part taxon-name-part-type="species" reg="malusii">malusii</tp:taxon-name-part></tp:taxon-name></italic> (Audouin &amp; Savigny, 1826) (<tp:taxon-name><tp:taxon-name-part taxon-name-part-type="order">Cheilostomatida</tp:taxon-name-part></tp:taxon-name>, <tp:taxon-name><tp:taxon-name-part taxon-name-part-type="family">Fenestrulinidae</tp:taxon-name-part></tp:taxon-name>)</article-title><source>Zookeys</source><day>30</day><month>09</month><year>2025</year><volume>1254</volume><fpage>1</fpage><lpage>74</lpage><pub-id pub-id-type="doi">10.3897/zookeys.1254.157989</pub-id></mixed-citation></tp:treatment-meta><tp:nomenclature><label>﻿</label><tp:taxon-name><object-id xmlns:xlink="http://www.w3.org/1999/xlink" content-type="arpha" xlink:type="simple">4D64D8B5-5058-5F2D-913D-9F95DEB374CB</object-id>
              <tp:taxon-name-part taxon-name-part-type="genus" reg="Fenestrulina">Fenestrulina</tp:taxon-name-part>
              <tp:taxon-name-part taxon-name-part-type="species" reg="malusii">malusii</tp:taxon-name-part>
            </tp:taxon-name><tp:taxon-authority>(Audouin &amp; Savigny, 1826)</tp:taxon-authority><xref ref-type="fig" rid="F1">Figs 1</xref><xref ref-type="fig" rid="F3">, 3</xref><xref ref-type="fig" rid="F4">, 4</xref><xref ref-type="fig" rid="F5">, 5</xref><xref ref-type="fig" rid="F6">, 6</xref><xref ref-type="fig" rid="F22">, 22</xref><xref ref-type="fig" rid="F23">, 23</xref><xref ref-type="fig" rid="F24">, 24</xref><xref ref-type="table" rid="T1">; Tables 1</xref><xref ref-type="table" rid="T2">, 2</xref><tp:nomenclature-citation-list><tp:nomenclature-citation><tp:taxon-name>
                  <tp:taxon-name-part taxon-name-part-type="genus" reg="Fenestrulina">Fenestrulina</tp:taxon-name-part> <tp:taxon-name-part taxon-name-part-type="species" reg="malusii">malusii</tp:taxon-name-part></tp:taxon-name><comment><xref ref-type="bibr" rid="B4">Audouin 1826</xref>: 239, pl. 8, fig. 8.</comment></tp:nomenclature-citation><tp:nomenclature-citation><tp:taxon-name>
                  <tp:taxon-name-part taxon-name-part-type="genus" reg="Fenestrulina">Fenestrulina</tp:taxon-name-part> <tp:taxon-name-part taxon-name-part-type="species" reg="malusii">malusii</tp:taxon-name-part></tp:taxon-name><comment>Audouin: <xref ref-type="bibr" rid="B29">Di Geronimo et al. 1988</xref>; <xref ref-type="bibr" rid="B30">1990</xref>: table 1; <xref ref-type="bibr" rid="B115">Rosso 1989</xref>: tables 3d, 4d.</comment></tp:nomenclature-citation></tp:nomenclature-citation-list></tp:nomenclature><tp:treatment-sec sec-type="type material" id="SECID0EYJCI"><title>Type material.</title><p>Italy • <bold><italic>Neotype</italic></bold> 1 ovicellate colony, including the regenerated ancestrula and more than 100 autozooids. On fronds of <italic><tp:taxon-name><tp:taxon-name-part taxon-name-part-type="genus" reg="Laminaria">Laminaria</tp:taxon-name-part> <tp:taxon-name-part taxon-name-part-type="species" reg="rodriguezii">rodriguezii</tp:taxon-name-part></tp:taxon-name></italic> Bornet, Mediterranean, Tyrrhenian Sea, southwest of Ustica Island, Apollo Bank; <named-content xmlns:xlink="http://www.w3.org/1999/xlink" content-type="dwc:verbatimCoordinates" xlink:type="simple"><named-content content-type="geo-json" specific-use="{&#34;type&#34;:&#34;Point&#34;,&#34;coordinates&#34;:[13.016667,38.116667]}" id="NCID0EPKCI" xlink:type="simple">38°7'N, 13°1'E</named-content></named-content>; 60 m depth; Jun. 1986; I. Di Geronimo leg.; scuba diving; <abbrev xmlns:xlink="http://www.w3.org/1999/xlink" content-type="institution" xlink:title="Museum of Palaeontology of the University of Catania" id="ABBRID0EUKCI" xlink:type="simple">PMC</abbrev>.B37.Neotype 23.2.2024.</p></tp:treatment-sec><tp:treatment-sec sec-type="material" id="SECID0EZKCI"><title>Other examined material.</title><p>Italy • 18 small colonies, each including tens of autozooids, with ancestrula and ovicells, except for one only consisting of a large lobe of ~30 autozooids; same details as the neotype; <abbrev xmlns:xlink="http://www.w3.org/1999/xlink" content-type="institution" xlink:title="Museum of Palaeontology of the University of Catania" id="ABBRID0E6KCI" xlink:type="simple">PMC</abbrev> Rosso-Collection I.H.B.115.a. Italy • Additional 525 ovicellate and non-ovicellate colonies, more poorly preserved than previous material; same details as the neotype; <abbrev xmlns:xlink="http://www.w3.org/1999/xlink" content-type="institution" xlink:title="Museum of Palaeontology of the University of Catania" id="ABBRID0EELCI" xlink:type="simple">PMC</abbrev> Rosso-Collection I.H.B.115.b. France • 5 fragmentary colonies still attached to their substrate and some isolated detached autozooids including one with opposite regeneration. On fronds of <italic><tp:taxon-name><tp:taxon-name-part taxon-name-part-type="genus" reg="Laminaria">L.</tp:taxon-name-part> <tp:taxon-name-part taxon-name-part-type="species" reg="rodriguezii">rodriguezii</tp:taxon-name-part></tp:taxon-name></italic>, Mediterranean, Liguro-Provençal basin, NW Corsica, Ile-Rousse Bank; coordinates not available; 85–100 m depth; 5 Aug. 1957; R/V Président Théodore Tissier survey, St. 423; J.-G. Harmelin leg.; <abbrev xmlns:xlink="http://www.w3.org/1999/xlink" content-type="institution" xlink:title="Museum of Palaeontology of the University of Catania" id="ABBRID0EULCI" xlink:type="simple">PMC</abbrev>. Harmelin-Collection F.H.B.115.c.</p></tp:treatment-sec><tp:treatment-sec sec-type="diagnosis" id="SECID0EZLCI"><title>Diagnosis.</title><p><italic><tp:taxon-name><tp:taxon-name-part taxon-name-part-type="genus" reg="Fenestrulina">Fenestrulina</tp:taxon-name-part></tp:taxon-name></italic> with smooth-rimmed, roundish ascopore, a simple distal process, a wide lumen centrally positioned within a markedly convex, smooth to finely granular frontal shield bordered by a row of small marginal pseudopores not extending proximally; ovicell smooth.</p></tp:treatment-sec><tp:treatment-sec sec-type="description" id="SECID0EGMCI"><title>Description.</title><p>Colony encrusting algal fronds, multiserial, unilaminar, typically subcircular to slightly subelliptical (Figs <xref ref-type="fig" rid="F3">3A</xref>, <xref ref-type="fig" rid="F5">5A</xref>), rarely lobate, up to ~7 mm in maximum dimension; initially consisting of concentric generations of alternating zooids, later becoming progressively irregular; interzooidal communications via pore-chambers: two proximolateral, two distolateral, one distal (~180 μm long) near base of vertical walls; pore-chamber windows fissure-like and barely visible (Fig. <xref ref-type="fig" rid="F4">4F</xref>) or subelliptical (Fig. <xref ref-type="fig" rid="F6">6B–E</xref>), usually masked by developing autozooids, even at colony periphery.</p><p>Autozooids ovoidal to rounded hexagonal, distinct, boundaries marked by narrow, deep grooves widening into subtriangular spaces at triple junctions (Figs <xref ref-type="fig" rid="F3">3D–F</xref>, <xref ref-type="fig" rid="F4">4</xref>, <xref ref-type="fig" rid="F5">5B–D</xref>, <xref ref-type="fig" rid="F6">6</xref>). Lateral and proximal walls well exposed (50–70 μm wide), deeply sloping, in contact with neighbouring zooids only near base (Figs <xref ref-type="fig" rid="F4">4</xref>, <xref ref-type="fig" rid="F6">6</xref>). Cryptocystidean frontal area bordered by a thin, raised rim of smooth calcification, typically straight distally just proximal to orifice (Fig. <xref ref-type="fig" rid="F4">4A, C, D</xref>), or with paired, short (~30 μm) lateral extensions (Figs <xref ref-type="fig" rid="F4">4A–D</xref>, <xref ref-type="fig" rid="F5">5F</xref>, <xref ref-type="fig" rid="F6">6B–D</xref>). Frontal shield convex, most elevated at ascopore level, smooth to finely, densely and evenly granular; perforated by fissure-like, semicircular to circular pseudopores, mainly adjacent to the edge of the slightly higher gymnocystal rim (Figs <xref ref-type="fig" rid="F3">3C, E, F</xref>, <xref ref-type="fig" rid="F4">4</xref>, <xref ref-type="fig" rid="F6">6B–E</xref>, <xref ref-type="fig" rid="F23">23A</xref>), confined to the distal half to two-thirds of autozooid, numbering 12–20 (8–10 in periancestrular autozooids) (Fig. <xref ref-type="fig" rid="F5">5</xref>); area between orifice and ascopore with 5–10 additional pseudopores (2 or 3 in periancestrular autozooids). Pseudopores with 3–6 (usually 5) radial spiny processes centrally unjointed (Figs <xref ref-type="fig" rid="F4">4B, C</xref>, <xref ref-type="fig" rid="F5">5F</xref>, <xref ref-type="fig" rid="F23">23A</xref>). Two, rarely three, cryptocystidean areas with simple pores distal to orifice, interspersed among spines, soon concealed by distal autozooids (often covering oral spines as well), visible only at colony margin or in disjointed autozooids (Fig. <xref ref-type="fig" rid="F4">4D</xref>). Basal wall nearly uncalcified, except for a thin peripheral ring near vertical walls.</p><fig id="F3" position="float" orientation="portrait"><object-id xmlns:xlink="http://www.w3.org/1999/xlink" content-type="doi" xlink:type="simple">10.3897/zookeys.1254.157989.figure3</object-id><object-id xmlns:xlink="http://www.w3.org/1999/xlink" content-type="arpha" xlink:type="simple">7ABCA890-7188-519A-A9C0-D226F6CAEF1C</object-id><label>Figure 3.</label><caption><p><italic><tp:taxon-name><tp:taxon-name-part taxon-name-part-type="genus" reg="Fenestrulina">Fenestrulina</tp:taxon-name-part> <tp:taxon-name-part taxon-name-part-type="species" reg="malusii">malusii</tp:taxon-name-part></tp:taxon-name></italic> (Audouin &amp; Savigny, 1826) neotype <abbrev xmlns:xlink="http://www.w3.org/1999/xlink" content-type="institution" xlink:title="Museum of Palaeontology of the University of Catania" id="ABBRID0E4PCI" xlink:type="simple">PMC</abbrev>.B37.Neotype.23.2.2024.a, Apollo Bank, Ustica Island, Tyrrhenian Sea. <bold>A.</bold> General view of the colony, largely composed of ovicellate autozooids; <bold>B.</bold> Central zone with non-ovicellate autozooids, encircled by rings of ovicellate ones; <bold>C.</bold> Enlargement of the framed area in <bold>B</bold>, showing the ancestrula regenerated as a miniature autozooid, and surrounding periancestrular autozooids, one of which is ovicellate (asterisk); <bold>D.</bold> Colony periphery, almost entirely composed of ovicellate autozooids; <bold>E.</bold> A single non-ovicellate autozooid surrounded by ovicellate ones. Note the reniform, smooth ascopore with a tiny distal process; <bold>F.</bold> Developing ovicell. Scale bars: 1 mm (<bold>A, B</bold>); 200 μm (<bold>C, E, F</bold>); 500 μm (<bold>D</bold>).</p></caption><graphic xmlns:xlink="http://www.w3.org/1999/xlink" xlink:href="zookeys-1254-001_article-157989__-g003.jpg" position="float" orientation="portrait" xlink:type="simple" id="oo_1426491.jpg"><uri content-type="original_file" xlink:type="simple">https://binary.pensoft.net/fig/1426491</uri></graphic></fig><fig id="F4" position="float" orientation="portrait"><object-id xmlns:xlink="http://www.w3.org/1999/xlink" content-type="doi" xlink:type="simple">10.3897/zookeys.1254.157989.figure4</object-id><object-id xmlns:xlink="http://www.w3.org/1999/xlink" content-type="arpha" xlink:type="simple">A86EDEDC-93AF-5E80-B03B-9FB5B3E108AD</object-id><label>Figure 4.</label><caption><p><italic><tp:taxon-name><tp:taxon-name-part taxon-name-part-type="genus" reg="Fenestrulina">Fenestrulina</tp:taxon-name-part> <tp:taxon-name-part taxon-name-part-type="species" reg="malusii">malusii</tp:taxon-name-part></tp:taxon-name></italic> (Audouin &amp; Savigny, 1826) Apollo Bank, Ustica Island, Tyrrhenian Sea. <bold>A, D.</bold><abbrev xmlns:xlink="http://www.w3.org/1999/xlink" content-type="institution" xlink:title="Museum of Palaeontology of the University of Catania" id="ABBRID0EQRCI" xlink:type="simple">PMC</abbrev>. Rosso Coll. I.H.B.115.a2; <bold>B, C, F.</bold><abbrev xmlns:xlink="http://www.w3.org/1999/xlink" content-type="institution" xlink:title="Museum of Palaeontology of the University of Catania" id="ABBRID0EXRCI" xlink:type="simple">PMC</abbrev>. Rosso Coll. I.H.B.115.a3; <bold>E.</bold><abbrev xmlns:xlink="http://www.w3.org/1999/xlink" content-type="institution" xlink:title="Museum of Palaeontology of the University of Catania" id="ABBRID0E5RCI" xlink:type="simple">PMC</abbrev>. Rosso Coll. I.H.B.115.a5. <bold>A.</bold> Non-ovicellate autozooids from the colony centre, showing few pseudopores; <bold>B.</bold> Non-ovicellate autozooid from the colony periphery, with more numerous pseudopores; <bold>C.</bold> Inclined ovicellate autozooids showing the proximal constriction of the ovicell and its upward-folding rim; <bold>D.</bold> Autozooid showing the orifice with a finely and irregularly denticulate distal margin and a straight proximal margin bearing two tiny denticles. Note the substrate exposed between the loosely spaced autozooids; <bold>E.</bold> Colony margin with developing autozooids; <bold>F.</bold> Fissure-like pore chambers along the distolateral wall of an autozooid. In panels <bold>B, C</bold>, and <bold>E</bold> note the long, weakly calcified oral spines. Scale bars: 200 μm (<bold>A–C, E</bold>); 100 μm (<bold>D, F</bold>).</p></caption><graphic xmlns:xlink="http://www.w3.org/1999/xlink" xlink:href="zookeys-1254-001_article-157989__-g004.jpg" position="float" orientation="portrait" xlink:type="simple" id="oo_1426492.jpg"><uri content-type="original_file" xlink:type="simple">https://binary.pensoft.net/fig/1426492</uri></graphic></fig><fig id="F5" position="float" orientation="portrait"><object-id xmlns:xlink="http://www.w3.org/1999/xlink" content-type="doi" xlink:type="simple">10.3897/zookeys.1254.157989.figure5</object-id><object-id xmlns:xlink="http://www.w3.org/1999/xlink" content-type="arpha" xlink:type="simple">0C1F1BF5-8DDE-51B9-B3C3-6725FC7F736E</object-id><label>Figure 5.</label><caption><p><italic><tp:taxon-name><tp:taxon-name-part taxon-name-part-type="genus" reg="Fenestrulina">Fenestrulina</tp:taxon-name-part> <tp:taxon-name-part taxon-name-part-type="species" reg="malusii">malusii</tp:taxon-name-part></tp:taxon-name></italic> (Audouin &amp; Savigny, 1826) Apollo Bank, Ustica Island, Tyrrhenian Sea. <bold>A, B.</bold><abbrev xmlns:xlink="http://www.w3.org/1999/xlink" content-type="institution" xlink:title="Museum of Palaeontology of the University of Catania" id="ABBRID0ERTCI" xlink:type="simple">PMC</abbrev>. Rosso Coll. I. H. B.115a1; <bold>C.</bold><abbrev xmlns:xlink="http://www.w3.org/1999/xlink" content-type="institution" xlink:title="Museum of Palaeontology of the University of Catania" id="ABBRID0EYTCI" xlink:type="simple">PMC</abbrev>. Rosso Collection I. H. B.115a2; <bold>D.</bold><abbrev xmlns:xlink="http://www.w3.org/1999/xlink" content-type="institution" xlink:title="Museum of Palaeontology of the University of Catania" id="ABBRID0E6TCI" xlink:type="simple">PMC</abbrev>. Rosso Coll. I.H.B.115.a6; <bold>E.</bold> neotype <abbrev xmlns:xlink="http://www.w3.org/1999/xlink" content-type="institution" xlink:title="Museum of Palaeontology of the University of Catania" id="ABBRID0EGUCI" xlink:type="simple">PMC</abbrev>.B37.Neotype.23.2.2024; <bold>F.</bold><abbrev xmlns:xlink="http://www.w3.org/1999/xlink" content-type="institution" xlink:title="Museum of Palaeontology of the University of Catania" id="ABBRID0ENUCI" xlink:type="simple">PMC</abbrev>. Rosso Coll. I. H. B.115.a4. <bold>A.</bold> Colony showing a ring of ovicellate autozooids surrounding the first generations of non-ovicellate autozooids near the ancestrula; <bold>B.</bold> Detail of the ancestrula and six periancestrular autozooids in panel <bold>A</bold>. Arrows indicate bifurcated spines; <bold>C.</bold> Tatiform ancestrula surrounded by seven irregularly budded and partly regenerated autozooids; <bold>D.</bold> Ancestrula regenerated as a miniature autozooid. Note the early development of ovicells; <bold>E.</bold> Zone of ovicellate autozooids with only three non-ovicellate ones, showing shape variability, and an abnormal autozooid producing a large ovicell; <bold>F.</bold> Large teratological autozooid with a wide orifice and two drop-shaped ascopores, resulting from the fusion of two contiguous autozooids, as indicated by the morphology of the proximal margin. Scale bars: 1 mm (<bold>A</bold>); 500 μm (<bold>B–E</bold>); 200 μm (<bold>F</bold>).</p></caption><graphic xmlns:xlink="http://www.w3.org/1999/xlink" xlink:href="zookeys-1254-001_article-157989__-g005.jpg" position="float" orientation="portrait" xlink:type="simple" id="oo_1426493.jpg"><uri content-type="original_file" xlink:type="simple">https://binary.pensoft.net/fig/1426493</uri></graphic></fig><fig id="F6" position="float" orientation="portrait"><object-id xmlns:xlink="http://www.w3.org/1999/xlink" content-type="doi" xlink:type="simple">10.3897/zookeys.1254.157989.figure6</object-id><object-id xmlns:xlink="http://www.w3.org/1999/xlink" content-type="arpha" xlink:type="simple">CAD0314D-5794-52A6-9918-45CA16994332</object-id><label>Figure 6.</label><caption><p><italic><tp:taxon-name><tp:taxon-name-part taxon-name-part-type="genus" reg="Fenestrulina">Fenestrulina</tp:taxon-name-part> <tp:taxon-name-part taxon-name-part-type="species" reg="malusii">malusii</tp:taxon-name-part></tp:taxon-name></italic> (Audouin &amp; Savigny, 1826) <abbrev xmlns:xlink="http://www.w3.org/1999/xlink" content-type="institution" xlink:title="Museum of Palaeontology of the University of Catania" id="ABBRID0E5VCI" xlink:type="simple">PMC</abbrev> Harmelin Coll. I.H.B.115.c, Ile-Rousse Bank, NW Corsica, Liguro-Provençal basin. <bold>A.</bold> Fragment of a <italic><tp:taxon-name><tp:taxon-name-part taxon-name-part-type="genus" reg="Laminaria">Laminaria</tp:taxon-name-part></tp:taxon-name></italic> frond with some autozooids (two enlarged in panel <bold>E</bold>) still attached, indicating the remnants of a once larger colony. Note the co-occurrence of <italic><tp:taxon-name><tp:taxon-name-part taxon-name-part-type="genus" reg="Fenestrulina">F.</tp:taxon-name-part> <tp:taxon-name-part taxon-name-part-type="species" reg="variorugosa">variorugosa</tp:taxon-name-part></tp:taxon-name></italic> sp. nov. and other bryozoans: Cb = <italic><tp:taxon-name><tp:taxon-name-part taxon-name-part-type="genus" reg="Chorizopora">Chorizopora</tp:taxon-name-part> <tp:taxon-name-part taxon-name-part-type="species" reg="brongniartii">brongniartii</tp:taxon-name-part></tp:taxon-name></italic> (Audouin &amp; Savigny, 1826); <abbrev xmlns:xlink="http://www.w3.org/1999/xlink" xlink:title="Fenestrulina malusii" id="ABBRID0EEXCI" xlink:type="simple">Fm</abbrev> = <italic><tp:taxon-name><tp:taxon-name-part taxon-name-part-type="genus" reg="Fenestrulina">F.</tp:taxon-name-part> <tp:taxon-name-part taxon-name-part-type="species" reg="malusii">malusii</tp:taxon-name-part></tp:taxon-name></italic>; <abbrev xmlns:xlink="http://www.w3.org/1999/xlink" xlink:title="Fenestrulina variorugosa" id="ABBRID0ETXCI" xlink:type="simple">Fv</abbrev> = <italic><tp:taxon-name><tp:taxon-name-part taxon-name-part-type="genus" reg="Fenestrulina">F.</tp:taxon-name-part> <tp:taxon-name-part taxon-name-part-type="species" reg="variorugosa">variorugosa</tp:taxon-name-part></tp:taxon-name></italic> sp. nov.; Hf = <italic><tp:taxon-name><tp:taxon-name-part taxon-name-part-type="genus" reg="Hippothoa">Hippothoa</tp:taxon-name-part> <tp:taxon-name-part taxon-name-part-type="species" reg="flagellum">flagellum</tp:taxon-name-part></tp:taxon-name></italic> Manzoni, 1870; <bold>B, C.</bold> Close-ups of two autozooids from the colony fragment in panel <bold>D</bold>, showing elongate pore chambers along distal and distolateral walls; <bold>D.</bold> Group of autozooid, including one ovicellate; <bold>E.</bold> Two autozooid from the colony in panel <bold>A</bold>, one regenerated with reversed polarity; <bold>F.</bold> Isolated detached autozooid with a regenerated ascopore zone. Scale bars: 1 mm (<bold>A</bold>); 100 μm (<bold>B, C</bold>); 200 μm (<bold>D–F</bold>).</p></caption><graphic xmlns:xlink="http://www.w3.org/1999/xlink" xlink:href="zookeys-1254-001_article-157989__-g006.jpg" position="float" orientation="portrait" xlink:type="simple" id="oo_1426494.jpg"><uri content-type="original_file" xlink:type="simple">https://binary.pensoft.net/fig/1426494</uri></graphic></fig><p>Primary orifice transversely D-shaped, hinge-line straight, with two minute denticles near proximal corners; distal rim slightly undulating to distinctly denticulated (Fig. <xref ref-type="fig" rid="F4">4D</xref>). Three, occasionally four, slender, weakly calcified tubular oral spines, up to ~130 μm long (base diameter 15–20 μm); proximalmost pair larger, positioned at mid-orifice length. Periancestrular autozooids usually with four oral spines, proximalmost pair occasionally bifurcated (Fig. <xref ref-type="fig" rid="F5">5B</xref>, arrowed). In ovicellate zooids, spines reduced to two, always visible, adjacent to and often indenting lateral ovicell margin (Figs <xref ref-type="fig" rid="F3">3D–F</xref>, <xref ref-type="fig" rid="F4">4C, E</xref>, <xref ref-type="fig" rid="F5">5D–F</xref>, <xref ref-type="fig" rid="F6">6D</xref>).</p><p>Ascopore centrally placed, ~80 μm proximal to orifice (Figs <xref ref-type="fig" rid="F3">3E</xref>, <xref ref-type="fig" rid="F4">4</xref>, <xref ref-type="fig" rid="F5">5</xref>), with a smooth rimmed subcircular, heart-shaped to transversely reniform lumen, featuring a simple to bifurcated distal process, occasionally subcircular (Fig. <xref ref-type="fig" rid="F5">5B</xref>); situated within a circular to transversely elliptical narrow field of smooth gymnocystal calcification, marked by a raised rim, laterally merging with the arched proximal rim of frontal shield in ovicellate zooids (Fig. <xref ref-type="fig" rid="F3">3E, F</xref>).</p><p>Ovicell subglobular, prominent, partially obscuring the distal part of the orifice, seemingly subcleithral and only partly closed by the operculum, produced by the distal autozooid (Fig. <xref ref-type="fig" rid="F3">3D, E</xref>). Endooecium calcified, smooth, rimmed by a row of 14–17 large, quadrangular pores separated by calcified ribs, creating a scalloped distal margin; narrowing proximally, with proximal rim folded upward into a thin protruding visor and extending into pointed lateral wings (Figs <xref ref-type="fig" rid="F4">4C, E</xref>, <xref ref-type="fig" rid="F5">5D–F</xref>). Ectooecium mainly cuticular with a slightly raised rim of gymnocystal calcification along the proximal raised edge of the distal autozooid (Fig. <xref ref-type="fig" rid="F3">3F</xref>).</p><p>Ancestrula tatiform (Figs <xref ref-type="fig" rid="F5">5A–C</xref>, <xref ref-type="fig" rid="F24">24A</xref>), oval, slightly smaller than periancestrular autozooids; gymnocyst more extensive proximally (~80 μm wide), tapering distally, rim sometimes undulating between 10 gymnocystal spines (five distal, more closely spaced than the equally spaced proximal ones). Cryptocystidean areas with simple pseudopores lateral to the distal triplet of spines, barely detectable. Ancestrula sometimes regenerating as miniature autozooids (Fig. <xref ref-type="fig" rid="F3">3C</xref>) or resembling a miniature autozooid without clear signs of regeneration (Fig. <xref ref-type="fig" rid="F5">5D</xref>). Budding pattern: one distal, two distolateral, two proximolateral, and one or two proximal zooids, totalling six or seven periancestrular autozooids, sometimes ovicellate (Fig. <xref ref-type="fig" rid="F3">3C</xref>).</p><p>Kenozooids not observed.</p></tp:treatment-sec><tp:treatment-sec sec-type="remarks" id="SECID0E42CI"><title>Remarks.</title><p>A notable character of <italic><tp:taxon-name><tp:taxon-name-part taxon-name-part-type="genus" reg="Fenestrulina">F.</tp:taxon-name-part> <tp:taxon-name-part taxon-name-part-type="species" reg="malusii">malusii</tp:taxon-name-part></tp:taxon-name></italic> is the ascopore with a smooth rim and a wide cordiform to reniform lumen, unique among all species examined from the Mediterranean. A smooth-rimmed ascopore is clearly depicted in Savigny’s drawing of <italic><tp:taxon-name><tp:taxon-name-part taxon-name-part-type="genus" reg="Fenestrulina">F.</tp:taxon-name-part> <tp:taxon-name-part taxon-name-part-type="species" reg="malusii">malusii</tp:taxon-name-part></tp:taxon-name></italic> (Fig. <xref ref-type="fig" rid="F1">1</xref>). When properly oriented, frontal views of ovicellate regions also reveal the same characters well illustrated in Savigny’s drawings, including the scarcity of pseudopores and their location, and the distal pores of the ovicell. These traits are particularly distinctive in the Mediterranean material, leading to the selection of this <italic><tp:taxon-name><tp:taxon-name-part taxon-name-part-type="genus" reg="Fenestrulina">Fenestrulina</tp:taxon-name-part></tp:taxon-name></italic> population, and the best preserved colony within it, as the neotype for the species, in the absence of colonies from the original collection (see Introduction). A smooth-rimmed ascopore has been reported in some species from the Southern Hemisphere, such as <italic><tp:taxon-name><tp:taxon-name-part taxon-name-part-type="genus" reg="Fenestrulina">F.</tp:taxon-name-part> <tp:taxon-name-part taxon-name-part-type="species" reg="cervicornis">cervicornis</tp:taxon-name-part></tp:taxon-name></italic> Hayward &amp; Ryland, 1990 from the Ross Sea (Antarctica), <italic><tp:taxon-name><tp:taxon-name-part taxon-name-part-type="genus" reg="Fenestrulina">F.</tp:taxon-name-part> <tp:taxon-name-part taxon-name-part-type="species" reg="fritilla">fritilla</tp:taxon-name-part></tp:taxon-name></italic> Hayward &amp; Ryland, 1990 and <italic><tp:taxon-name><tp:taxon-name-part taxon-name-part-type="genus" reg="Fenestrulina">F.</tp:taxon-name-part> <tp:taxon-name-part taxon-name-part-type="species" reg="jocunda">jocunda</tp:taxon-name-part></tp:taxon-name></italic> Hayward &amp; Ryland, 1990, both from South Georgia and the former species also from Burdwood Bank (subantarctic region), and <italic><tp:taxon-name><tp:taxon-name-part taxon-name-part-type="genus" reg="Fenestrulina">F.</tp:taxon-name-part> <tp:taxon-name-part taxon-name-part-type="species" reg="microstoma">microstoma</tp:taxon-name-part></tp:taxon-name></italic> Moyano, 1983 from off the Chilean coast, north of Concepción, in the Pacific Ocean. In <italic><tp:taxon-name><tp:taxon-name-part taxon-name-part-type="genus" reg="Fenestrulina">F.</tp:taxon-name-part> <tp:taxon-name-part taxon-name-part-type="species" reg="cervicornis">cervicornis</tp:taxon-name-part></tp:taxon-name></italic>, <italic><tp:taxon-name><tp:taxon-name-part taxon-name-part-type="genus" reg="Fenestrulina">F.</tp:taxon-name-part> <tp:taxon-name-part taxon-name-part-type="species" reg="fritilla">fritilla</tp:taxon-name-part></tp:taxon-name></italic> and <italic><tp:taxon-name><tp:taxon-name-part taxon-name-part-type="genus" reg="Fenestrulina">F.</tp:taxon-name-part> <tp:taxon-name-part taxon-name-part-type="species" reg="microstoma">microstoma</tp:taxon-name-part></tp:taxon-name></italic>, however, the lumen is subelliptical or slightly crescentic, while in <italic><tp:taxon-name><tp:taxon-name-part taxon-name-part-type="genus" reg="Fenestrulina">F.</tp:taxon-name-part> <tp:taxon-name-part taxon-name-part-type="species" reg="jocunda">jocunda</tp:taxon-name-part></tp:taxon-name></italic>, it is slit-like and mounted on an elevation (<xref ref-type="bibr" rid="B97">Moyano 1983</xref>; <xref ref-type="bibr" rid="B75">Hayward and Ryland 1990</xref>; <xref ref-type="bibr" rid="B72">Hayward 1995</xref>). All these species strongly differ from <italic><tp:taxon-name><tp:taxon-name-part taxon-name-part-type="genus" reg="Fenestrulina">F.</tp:taxon-name-part> <tp:taxon-name-part taxon-name-part-type="species" reg="malusii">malusii</tp:taxon-name-part></tp:taxon-name></italic> in several characters, such as the bifurcation or trifurcation of the proximalmost pair of oral spines in <italic><tp:taxon-name><tp:taxon-name-part taxon-name-part-type="genus" reg="Fenestrulina">F.</tp:taxon-name-part> <tp:taxon-name-part taxon-name-part-type="species" reg="cervicornis">cervicornis</tp:taxon-name-part></tp:taxon-name></italic>, the absence of oral spines and the entirely pseudoporous frontal shield in <italic><tp:taxon-name><tp:taxon-name-part taxon-name-part-type="genus" reg="Fenestrulina">F.</tp:taxon-name-part> <tp:taxon-name-part taxon-name-part-type="species" reg="fritilla">fritilla</tp:taxon-name-part></tp:taxon-name></italic>, the large cribriform pseudopores of the frontal shield and the deeply pitted, wrinkled appearance of the ovicell endooecium in <italic><tp:taxon-name><tp:taxon-name-part taxon-name-part-type="genus" reg="Fenestrulina">F.</tp:taxon-name-part> <tp:taxon-name-part taxon-name-part-type="species" reg="jocunda">jocunda</tp:taxon-name-part></tp:taxon-name></italic>, and the almost entirely perforated frontal shield in <italic><tp:taxon-name><tp:taxon-name-part taxon-name-part-type="genus" reg="Fenestrulina">F.</tp:taxon-name-part> <tp:taxon-name-part taxon-name-part-type="species" reg="microstoma">microstoma</tp:taxon-name-part></tp:taxon-name></italic> (<xref ref-type="bibr" rid="B97">Moyano 1983</xref>; <xref ref-type="bibr" rid="B75">Hayward and Ryland 1990</xref>; <xref ref-type="bibr" rid="B72">Hayward 1995</xref>). Broadly non-denticulate, but distinctly different, thin, slit-like C-shaped ascopores occur in <italic><tp:taxon-name><tp:taxon-name-part taxon-name-part-type="genus" reg="Fenestrulina">F.</tp:taxon-name-part> <tp:taxon-name-part taxon-name-part-type="species" reg="thyreophora">thyreophora</tp:taxon-name-part></tp:taxon-name></italic> (Busk, 1857), a widespread, presumed highly variable southern hemisphere species.</p><p>Although roughly smooth surfaced, autozooids of <italic><tp:taxon-name><tp:taxon-name-part taxon-name-part-type="genus" reg="Fenestrulina">F.</tp:taxon-name-part> <tp:taxon-name-part taxon-name-part-type="species" reg="malusii">malusii</tp:taxon-name-part></tp:taxon-name></italic> often show some granules, recalling those of <italic><tp:taxon-name><tp:taxon-name-part taxon-name-part-type="genus" reg="Fenestrulina">Fenestrulina</tp:taxon-name-part></tp:taxon-name></italic> sp., a still unnamed species from Safaga Bay in the Red Sea (<xref ref-type="bibr" rid="B105">Ostrovsky et al. 2024</xref>; <ext-link xmlns:xlink="http://www.w3.org/1999/xlink" xlink:href="https://bryozoancollection.univie.ac.at/Sammlung/Bryozoa/Safaga_Bay/Cheilostomata/Microporellidae/Fenestrulina/Fenestrulina_sp.html" ext-link-type="uri" xlink:type="simple">https://bryozoancollection.univie.ac.at/Sammlung/Bryozoa/Safaga_Bay/Cheilostomata/Microporellidae/Fenestrulina/Fenestrulina_sp.html</ext-link>). However, in that species, the granules are fewer and larger, the ascopore is C-shaped, its rim serrated, the frontal pseudopores differ in number, shape and location, and the ovicell lacks the folded proximal margin. A granular ornamentation of the frontal shield is also typical of the Mediterranean species <italic><tp:taxon-name><tp:taxon-name-part taxon-name-part-type="genus" reg="Fenestrulina">F.</tp:taxon-name-part> <tp:taxon-name-part taxon-name-part-type="species" reg="granulosa">granulosa</tp:taxon-name-part></tp:taxon-name></italic> sp. nov., which, however, also has a granular endooecium, more numerous trifoliate to quadrifoliate pseudopores arranged in three or four rows between the orifice and ascopore, extensive cryptocystidean lappets lateral to the orifice, a sporadic single distal oral spine, and a denticulate ascopore. The orifice is often distally obscured, with spines (especially the distal one) hidden by the swollen proximal portion of distal autozooids, which appear somewhat imbricated. Lateral walls sloping toward the organic substrate are largely exposed in this species, as seen also in <italic><tp:taxon-name><tp:taxon-name-part taxon-name-part-type="genus" reg="Fenestrulina">F.</tp:taxon-name-part> <tp:taxon-name-part taxon-name-part-type="species" reg="epiphytica">epiphytica</tp:taxon-name-part></tp:taxon-name></italic> Hayward &amp; Ryland (1995: fig. 13B, C). In our material, the substrate is sometimes partly exposed when autozooids remain unjointed, mostly at triple junctions (Fig. <xref ref-type="fig" rid="F4">4D</xref>). The spacing of autozooids, the connections through thin joints suggested by the commonly fissure-like windows in the lateral walls (Fig. <xref ref-type="fig" rid="F4">4F</xref>), the significant reduction or even absence of calcification in the basal walls (Figs <xref ref-type="fig" rid="F4">4B, F</xref>, <xref ref-type="fig" rid="F5">5F</xref>, <xref ref-type="fig" rid="F6">6D, E</xref>), and the apparent weak calcification of all walls (often leading to the collapse of autozooids in many colonies), especially at the margins where autozooids remain incompletely calcified (Fig. <xref ref-type="fig" rid="F5">5A</xref>), suggest functional adaptations for colonising flexible substrates. Colonies of this species have been found associated with <italic><tp:taxon-name><tp:taxon-name-part taxon-name-part-type="genus" reg="Laminaria">L.</tp:taxon-name-part> <tp:taxon-name-part taxon-name-part-type="species" reg="rodriguezii">rodriguezii</tp:taxon-name-part></tp:taxon-name></italic> fronds in high hydrodynamic environments of the Apollo Bank, off NW Sicily (<xref ref-type="bibr" rid="B30">Di Geronimo et al. 1990</xref>), and the Ile-Rousse Bank, off NW Corsica. However, these adaptations also lead to the detachment of colonies, and even the disarticulation of individual autozooids, after colony death or in long-term preserved, desiccated colonies (Fig. <xref ref-type="fig" rid="F6">6</xref>). Loosely connected autozooids have also been observed in <italic><tp:taxon-name><tp:taxon-name-part taxon-name-part-type="genus" reg="Fenestrulina">F.</tp:taxon-name-part> <tp:taxon-name-part taxon-name-part-type="species" reg="commensalis">commensalis</tp:taxon-name-part></tp:taxon-name></italic> Viera &amp; Stampar, 2014 as an adaptation to ensure flexibility and growth on its cerianthid host tube (<xref ref-type="bibr" rid="B136">Vieira and Stampar 2014</xref>). Similarly, widely exposed lateral walls are also typical features of the possibly cryptogenic species <italic><tp:taxon-name><tp:taxon-name-part taxon-name-part-type="genus" reg="Fenestrulina">F.</tp:taxon-name-part> <tp:taxon-name-part taxon-name-part-type="species" reg="delicia">delicia</tp:taxon-name-part></tp:taxon-name></italic>, mostly associated with the kelp <italic><tp:taxon-name><tp:taxon-name-part taxon-name-part-type="genus" reg="Agarum">Agarum</tp:taxon-name-part> <tp:taxon-name-part taxon-name-part-type="species" reg="cribrosum">cribrosum</tp:taxon-name-part></tp:taxon-name></italic> Bory, 1826 in the Gulf of Maine, though also reported from hard substrates (e.g., <xref ref-type="bibr" rid="B142">Winston et al. 2000</xref>; <xref ref-type="bibr" rid="B28">De Blauwe et al. 2014</xref>). Somewhat disjointed autozooids have been observed in <italic><tp:taxon-name><tp:taxon-name-part taxon-name-part-type="genus" reg="Fenestrulina">F.</tp:taxon-name-part> <tp:taxon-name-part taxon-name-part-type="species" reg="granulosa">granulosa</tp:taxon-name-part></tp:taxon-name></italic> sp. nov., also from flexible plant substrates, and in <italic><tp:taxon-name><tp:taxon-name-part taxon-name-part-type="genus" reg="Fenestrulina">F.</tp:taxon-name-part> <tp:taxon-name-part taxon-name-part-type="species" reg="dictyota">dictyota</tp:taxon-name-part></tp:taxon-name></italic> Hayward &amp; Ryland, 1990 from Tristan da Cunha in the southern Atlantic Ocean.</p><p>The ancestrula can be a small autozooid but is usually tatiform and often regenerated as a miniature autozooid. In some cases, including the neotype (Fig. <xref ref-type="fig" rid="F3">3</xref>), central parts of colonies, where autozooids radiate, show regeneration, with some autozooids exhibiting varying degrees of damage and repair. In these cases, the ancestrula is difficult to identify as two centrally located modules with opposite polarity (with or without signs of regeneration) are present. In two cases documented via <abbrev xmlns:xlink="http://www.w3.org/1999/xlink" xlink:title="Scanning Electron Microscopy" id="ABBRID0E4HDI" xlink:type="simple">SEM</abbrev>, an ovicellate autozooid is adjacent to one of these modules (Fig. <xref ref-type="fig" rid="F3">3C</xref>). Interestingly, <italic><tp:taxon-name><tp:taxon-name-part taxon-name-part-type="genus" reg="Fenestrulina">F.</tp:taxon-name-part> <tp:taxon-name-part taxon-name-part-type="species" reg="malusii">malusii</tp:taxon-name-part></tp:taxon-name></italic> exhibits three out of four types of ancestrulae typical of the genus, i.e., simply tatiform, tatiform regenerated as a miniaturised autozooid, or a small autozooid-like ancestrula.</p><p>Ovicells are notably large relative to autozooids, as indicated by the low ZOvL/OvL ratio (2.15). Variability is evident in the shape (length/width) and size of autozooids, with some abnormalities observed, such as disproportionately large ovicells and deformed maternal and distal autozooids producing the ovicell (e.g., Fig. <xref ref-type="fig" rid="F5">5E, F</xref>). In one instance, an extremely large autozooid with a dimorphic large orifice was observed at the colony margin, likely resulting from the fusion of two contiguous autozooids, as indicated by the presence of two ascopores and a bifid proximal margin with caudal extensions budded from the preceding autozooid. This may be due to the failure of a zooidal row bifurcation. Similar deformities have also been noted in <italic><tp:taxon-name><tp:taxon-name-part taxon-name-part-type="genus" reg="Fenestrulina">F.</tp:taxon-name-part> <tp:taxon-name-part taxon-name-part-type="species" reg="communis">communis</tp:taxon-name-part></tp:taxon-name></italic> sp. nov. The occurrence of numerous ovicells (e.g., Fig. <xref ref-type="fig" rid="F3">3A, D</xref>) in all examined colonies, despite their small size (Fig. <xref ref-type="fig" rid="F5">5A</xref>), and their early formation, even in periancestrular autozooids or those immediately subsequent (Figs <xref ref-type="fig" rid="F3">3B, C</xref>, <xref ref-type="fig" rid="F5">5A, D</xref>), represents a reproductive strategy of this species. These observations in colonies collected during summer align with <xref ref-type="bibr" rid="B12">Bishop’s (1989)</xref> theory on the early production of ovicells for larval incubation and release in “spot colonies”, a strategy typical of r-selected species colonising ephemeral substrates, such as seasonally developing algae and/or small, unstable substrates (e.g., <xref ref-type="bibr" rid="B121">Rosso et al. 2014</xref>). In this case, the distal (older) parts of <italic><tp:taxon-name><tp:taxon-name-part taxon-name-part-type="genus" reg="Laminaria">Laminaria</tp:taxon-name-part></tp:taxon-name></italic> blades, which grow seasonally from the base, are prone to senescence and/or breakage/removal by mechanical forces and feeding activity by organisms.</p></tp:treatment-sec><tp:treatment-sec sec-type="habitat" id="SECID0EFKDI"><title>Habitat distribution.</title><p>All colonies of <italic><tp:taxon-name><tp:taxon-name-part taxon-name-part-type="genus" reg="Fenestrulina">F.</tp:taxon-name-part> <tp:taxon-name-part taxon-name-part-type="species" reg="malusii">malusii</tp:taxon-name-part></tp:taxon-name></italic> examined have been found on the large, flat, and smooth blades of the fleshy alga <italic><tp:taxon-name><tp:taxon-name-part taxon-name-part-type="genus" reg="Laminaria">L.</tp:taxon-name-part> <tp:taxon-name-part taxon-name-part-type="species" reg="rodriguezii">rodriguezii</tp:taxon-name-part></tp:taxon-name></italic>, collected from a rocky elevation swept by strong bottom currents, at a depth of ~60 m, where a particular facies of the Coralligenous biocoenosis develops owing to the local transparency of the water, allowing deep light penetration (<xref ref-type="bibr" rid="B30">Di Geronimo et al. 1990</xref>). A few additional colonies originated from <italic><tp:taxon-name><tp:taxon-name-part taxon-name-part-type="genus" reg="Laminaria">Laminaria</tp:taxon-name-part></tp:taxon-name></italic> fronds collected off Ile-Rousse, Corsica, at 85–100 m depth. The species was first drawn on a frond of <italic><tp:taxon-name><tp:taxon-name-part taxon-name-part-type="genus" reg="Sargassum">S.</tp:taxon-name-part> <tp:taxon-name-part taxon-name-part-type="species" reg="vulgare">vulgare</tp:taxon-name-part></tp:taxon-name></italic> by <xref ref-type="bibr" rid="B128">Savigny (1817)</xref>, indicating a preference for flexible substrates. In contrast, the possible association of <italic><tp:taxon-name><tp:taxon-name-part taxon-name-part-type="genus" reg="Fenestrulina">F.</tp:taxon-name-part> <tp:taxon-name-part taxon-name-part-type="species" reg="malusii">malusii</tp:taxon-name-part></tp:taxon-name></italic> with <italic><tp:taxon-name><tp:taxon-name-part taxon-name-part-type="genus" reg="Posidonia">Posidonia</tp:taxon-name-part></tp:taxon-name></italic> meadows currently reported in ecological literature relating to the Mediterranean, remains to be ascertained.</p></tp:treatment-sec><tp:treatment-sec sec-type="distribution" id="SECID0ENMDI"><title>Geographical distribution.</title><p>Although widely reported from the Mediterranean (and in the Atlantic), after the examination of a great number of colonies and images, we currently confirm the occurrence of <italic><tp:taxon-name><tp:taxon-name-part taxon-name-part-type="genus" reg="Fenestrulina">F.</tp:taxon-name-part> <tp:taxon-name-part taxon-name-part-type="species" reg="malusii">malusii</tp:taxon-name-part></tp:taxon-name></italic> from only two localities: the Apollo Bank near Ustica Island in the SW Tyrrhenian Sea, and a <italic><tp:taxon-name><tp:taxon-name-part taxon-name-part-type="genus" reg="Laminaria">Laminaria</tp:taxon-name-part></tp:taxon-name></italic> bank off Ile-Rousse, NW Corsica, in the Liguro-Provençal basin. However, the geographical distribution of the species may be wider than currently recognised, as indicated by its occurrence on <italic><tp:taxon-name><tp:taxon-name-part taxon-name-part-type="genus" reg="Laminaria">Laminaria</tp:taxon-name-part></tp:taxon-name></italic>, which in the Mediterranean can extend to relatively deep waters (~100 m), habitats that are less frequently explored. Current presence off the Egyptian coast, site of original description, remains unconfirmed.</p></tp:treatment-sec><tp:treatment-sec><!--Section generated to contain objects referenced in tp:taxon-treatment.--><fig id="F1" position="float" orientation="portrait"><object-id xmlns:xlink="http://www.w3.org/1999/xlink" content-type="doi" xlink:type="simple">10.3897/zookeys.1254.157989.figure1</object-id><object-id xmlns:xlink="http://www.w3.org/1999/xlink" content-type="arpha" xlink:type="simple">DE4B9FDB-C266-5B10-930C-0B0C5F2D8087</object-id><label>Figure 1.</label><caption><p>Geographical distribution of Mediterranean <italic><tp:taxon-name><tp:taxon-name-part taxon-name-part-type="genus" reg="Fenestrulina">Fenestrulina</tp:taxon-name-part></tp:taxon-name></italic> species (and specimens) examined in this study. Asterisks denote newly described species and the only confirmed record of <italic><tp:taxon-name><tp:taxon-name-part taxon-name-part-type="genus" reg="Fenestrulina">Fenestrulina</tp:taxon-name-part> <tp:taxon-name-part taxon-name-part-type="species" reg="malusii">malusii</tp:taxon-name-part></tp:taxon-name></italic> (Audouin &amp; Savigny, 1826), illustrated here with Savigny’s original drawing (reproduced from <xref ref-type="bibr" rid="B26">d’Hondt 2006</xref>) shown on the left. Type material is shown for each species, except for <italic><tp:taxon-name><tp:taxon-name-part taxon-name-part-type="genus" reg="Fenestrulina">F.</tp:taxon-name-part> <tp:taxon-name-part taxon-name-part-type="species" reg="malusii">malusii</tp:taxon-name-part></tp:taxon-name></italic>, for which the neotype (upper image) and a colony fragment from Ile-Rousse Bank, NW Corsica (lower image) are figured. Large symbols indicate type localities; small symbols mark additional occurrences. Symbol colours correspond to species as follows: red = <italic><tp:taxon-name><tp:taxon-name-part taxon-name-part-type="genus" reg="Fenestrulina">F.</tp:taxon-name-part> <tp:taxon-name-part taxon-name-part-type="species" reg="malusii">malusii</tp:taxon-name-part></tp:taxon-name></italic>; bright green = <italic><tp:taxon-name><tp:taxon-name-part taxon-name-part-type="genus" reg="Fenestrulina">F.</tp:taxon-name-part> <tp:taxon-name-part taxon-name-part-type="species" reg="cavernicola">cavernicola</tp:taxon-name-part></tp:taxon-name></italic> sp. nov.; vivid pink = <italic><tp:taxon-name><tp:taxon-name-part taxon-name-part-type="genus" reg="Fenestrulina">F.</tp:taxon-name-part> <tp:taxon-name-part taxon-name-part-type="species" reg="communis">communis</tp:taxon-name-part></tp:taxon-name></italic> sp. nov.; pale blue = <italic><tp:taxon-name><tp:taxon-name-part taxon-name-part-type="genus" reg="Fenestrulina">F.</tp:taxon-name-part> <tp:taxon-name-part taxon-name-part-type="species" reg="foveolata">foveolata</tp:taxon-name-part></tp:taxon-name></italic> sp. nov.; blue = <italic><tp:taxon-name><tp:taxon-name-part taxon-name-part-type="genus" reg="Fenestrulina">F.</tp:taxon-name-part> <tp:taxon-name-part taxon-name-part-type="species" reg="granulosa">granulosa</tp:taxon-name-part></tp:taxon-name></italic> sp. nov.; olive green = <italic><tp:taxon-name><tp:taxon-name-part taxon-name-part-type="genus" reg="Fenestrulina">F.</tp:taxon-name-part> <tp:taxon-name-part taxon-name-part-type="species" reg="kalliste">kalliste</tp:taxon-name-part></tp:taxon-name></italic> sp. nov.; dark green = <italic><tp:taxon-name><tp:taxon-name-part taxon-name-part-type="genus" reg="Fenestrulina">F.</tp:taxon-name-part> <tp:taxon-name-part taxon-name-part-type="species" reg="ovata">ovata</tp:taxon-name-part></tp:taxon-name></italic> sp. nov.; purple = <italic><tp:taxon-name><tp:taxon-name-part taxon-name-part-type="genus" reg="Fenestrulina">F.</tp:taxon-name-part> <tp:taxon-name-part taxon-name-part-type="species" reg="variorugosa">variorugosa</tp:taxon-name-part></tp:taxon-name></italic> sp. nov.; lilac = <italic><tp:taxon-name><tp:taxon-name-part taxon-name-part-type="genus" reg="Fenestrulina">Fenestrulina</tp:taxon-name-part></tp:taxon-name></italic> sp. Note: in areas with multiple records, only one symbol is used to represent the locality.</p></caption><graphic xmlns:xlink="http://www.w3.org/1999/xlink" xlink:href="zookeys-1254-001_article-157989__-g001.jpg" position="float" orientation="portrait" xlink:type="simple" id="oo_1426489.jpg"><uri content-type="original_file" xlink:type="simple">https://binary.pensoft.net/fig/1426489</uri></graphic></fig><fig id="F22" position="float" orientation="portrait"><object-id xmlns:xlink="http://www.w3.org/1999/xlink" content-type="doi" xlink:type="simple">10.3897/zookeys.1254.157989.figure22</object-id><object-id xmlns:xlink="http://www.w3.org/1999/xlink" content-type="arpha" xlink:type="simple">E2A912E1-64B2-5694-BED8-3B3C13EBE2A6</object-id><label>Figure 22.</label><caption><p>Geographical distribution of all known records of <italic><tp:taxon-name><tp:taxon-name-part taxon-name-part-type="genus" reg="Fenestrulina">Fenestrulina</tp:taxon-name-part></tp:taxon-name></italic> in the Mediterranean, plotted against current summer Sea-Surface Temperatures (data from IFREMER-LOPS Data Visualization Portal <ext-link xmlns:xlink="http://www.w3.org/1999/xlink" xlink:href="https://syntool.ifremer.fr/" ext-link-type="uri" xlink:type="simple">https://syntool.ifremer.fr/</ext-link>, accessed Sept. 2024). An asterisk marks the probable origin of the original material of <italic><tp:taxon-name><tp:taxon-name-part taxon-name-part-type="genus" reg="Fenestrulina">F.</tp:taxon-name-part> <tp:taxon-name-part taxon-name-part-type="species" reg="malusii">malusii</tp:taxon-name-part></tp:taxon-name></italic>. Large dots: collection sites of specimens with confirmed species attribution; small dots: records of putative <italic><tp:taxon-name><tp:taxon-name-part taxon-name-part-type="genus" reg="Fenestrulina">F.</tp:taxon-name-part> <tp:taxon-name-part taxon-name-part-type="species" reg="malusii">malusii</tp:taxon-name-part></tp:taxon-name></italic> requiring taxonomic revision, but with known provenance; open ellipses: sites, covered by dedicated monographs, from which <italic><tp:taxon-name><tp:taxon-name-part taxon-name-part-type="genus" reg="Fenestrulina">Fenestrulina</tp:taxon-name-part></tp:taxon-name></italic> species are absent.</p></caption><graphic xmlns:xlink="http://www.w3.org/1999/xlink" xlink:href="zookeys-1254-001_article-157989__-g022.jpg" position="float" orientation="portrait" xlink:type="simple" id="oo_1426510.jpg"><uri content-type="original_file" xlink:type="simple">https://binary.pensoft.net/fig/1426510</uri></graphic></fig><fig id="F23" position="float" orientation="portrait"><object-id xmlns:xlink="http://www.w3.org/1999/xlink" content-type="doi" xlink:type="simple">10.3897/zookeys.1254.157989.figure23</object-id><object-id xmlns:xlink="http://www.w3.org/1999/xlink" content-type="arpha" xlink:type="simple">5B828C8D-634B-515B-B408-A691E00E0B33</object-id><label>Figure 23.</label><caption><p>Comparison of pseudopores in the studied species of <italic><tp:taxon-name><tp:taxon-name-part taxon-name-part-type="genus" reg="Fenestrulina">Fenestrulina</tp:taxon-name-part></tp:taxon-name></italic>. <bold>A.</bold><italic><tp:taxon-name><tp:taxon-name-part taxon-name-part-type="genus" reg="Fenestrulina">F.</tp:taxon-name-part> <tp:taxon-name-part taxon-name-part-type="species" reg="malusii">malusii</tp:taxon-name-part></tp:taxon-name></italic>; <bold>B.</bold><italic><tp:taxon-name><tp:taxon-name-part taxon-name-part-type="genus" reg="Fenestrulina">F.</tp:taxon-name-part> <tp:taxon-name-part taxon-name-part-type="species" reg="cavernicola">cavernicola</tp:taxon-name-part></tp:taxon-name></italic> sp. nov.; <bold>C.</bold><italic><tp:taxon-name><tp:taxon-name-part taxon-name-part-type="genus" reg="Fenestrulina">F.</tp:taxon-name-part> <tp:taxon-name-part taxon-name-part-type="species" reg="communis">communis</tp:taxon-name-part></tp:taxon-name></italic> sp. nov.; <bold>D.</bold><italic><tp:taxon-name><tp:taxon-name-part taxon-name-part-type="genus" reg="Fenestrulina">F.</tp:taxon-name-part> <tp:taxon-name-part taxon-name-part-type="species" reg="foveolata">foveolata</tp:taxon-name-part></tp:taxon-name></italic> sp. nov.; <bold>E.</bold><italic><tp:taxon-name><tp:taxon-name-part taxon-name-part-type="genus" reg="Fenestrulina">F.</tp:taxon-name-part> <tp:taxon-name-part taxon-name-part-type="species" reg="granulosa">granulosa</tp:taxon-name-part></tp:taxon-name></italic> sp. nov.; <bold>F.</bold><italic><tp:taxon-name><tp:taxon-name-part taxon-name-part-type="genus" reg="Fenestrulina">F.</tp:taxon-name-part> <tp:taxon-name-part taxon-name-part-type="species" reg="kalliste">kalliste</tp:taxon-name-part></tp:taxon-name></italic> sp. nov.; <bold>G.</bold><italic><tp:taxon-name><tp:taxon-name-part taxon-name-part-type="genus" reg="Fenestrulina">F.</tp:taxon-name-part> <tp:taxon-name-part taxon-name-part-type="species" reg="ovata">ovata</tp:taxon-name-part></tp:taxon-name></italic> sp. nov.; <bold>H.</bold><italic><tp:taxon-name><tp:taxon-name-part taxon-name-part-type="genus" reg="Fenestrulina">F.</tp:taxon-name-part> <tp:taxon-name-part taxon-name-part-type="species" reg="variorugosa">variorugosa</tp:taxon-name-part></tp:taxon-name></italic> sp. nov.; <bold>I.</bold><italic><tp:taxon-name><tp:taxon-name-part taxon-name-part-type="genus" reg="Fenestrulina">Fenestrulina</tp:taxon-name-part></tp:taxon-name></italic> sp. Scale bars: 100 μm.</p></caption><graphic xmlns:xlink="http://www.w3.org/1999/xlink" xlink:href="zookeys-1254-001_article-157989__-g023.jpg" position="float" orientation="portrait" xlink:type="simple" id="oo_1426511.jpg"><uri content-type="original_file" xlink:type="simple">https://binary.pensoft.net/fig/1426511</uri></graphic></fig><fig id="F24" position="float" orientation="portrait"><object-id xmlns:xlink="http://www.w3.org/1999/xlink" content-type="doi" xlink:type="simple">10.3897/zookeys.1254.157989.figure24</object-id><object-id xmlns:xlink="http://www.w3.org/1999/xlink" content-type="arpha" xlink:type="simple">298ED7C0-5477-5CBA-B7AA-323DFED0EB1B</object-id><label>Figure 24.</label><caption><p>Comparison of ancestrulae in the studied species of <italic><tp:taxon-name><tp:taxon-name-part taxon-name-part-type="genus" reg="Fenestrulina">Fenestrulina</tp:taxon-name-part></tp:taxon-name></italic>. <bold>A.</bold><italic><tp:taxon-name><tp:taxon-name-part taxon-name-part-type="genus" reg="Fenestrulina">F.</tp:taxon-name-part> <tp:taxon-name-part taxon-name-part-type="species" reg="malusii">malusii</tp:taxon-name-part></tp:taxon-name></italic>, tatiform; <bold>B.</bold><italic><tp:taxon-name><tp:taxon-name-part taxon-name-part-type="genus" reg="Fenestrulina">F.</tp:taxon-name-part> <tp:taxon-name-part taxon-name-part-type="species" reg="cavernicola">cavernicola</tp:taxon-name-part></tp:taxon-name></italic> sp. nov., regenerated as a kenozooid; <bold>C.</bold><italic><tp:taxon-name><tp:taxon-name-part taxon-name-part-type="genus" reg="Fenestrulina">F.</tp:taxon-name-part> <tp:taxon-name-part taxon-name-part-type="species" reg="communis">communis</tp:taxon-name-part></tp:taxon-name></italic> sp. nov., tatiform; <bold>D.</bold><italic><tp:taxon-name><tp:taxon-name-part taxon-name-part-type="genus" reg="Fenestrulina">F.</tp:taxon-name-part> <tp:taxon-name-part taxon-name-part-type="species" reg="communis">communis</tp:taxon-name-part></tp:taxon-name></italic> sp. nov., regenerated as a miniature autozooid; <bold>E.</bold><italic><tp:taxon-name><tp:taxon-name-part taxon-name-part-type="genus" reg="Fenestrulina">F.</tp:taxon-name-part> <tp:taxon-name-part taxon-name-part-type="species" reg="foveolata">foveolata</tp:taxon-name-part></tp:taxon-name></italic> sp. nov., tatiform; <bold>F, G.</bold><italic><tp:taxon-name><tp:taxon-name-part taxon-name-part-type="genus" reg="Fenestrulina">F.</tp:taxon-name-part> <tp:taxon-name-part taxon-name-part-type="species" reg="variorugosa">variorugosa</tp:taxon-name-part></tp:taxon-name></italic> sp. nov., tatiform. Scale bars: 200 μm.</p></caption><graphic xmlns:xlink="http://www.w3.org/1999/xlink" xlink:href="zookeys-1254-001_article-157989__-g024.jpg" position="float" orientation="portrait" xlink:type="simple" id="oo_1426512.jpg"><uri content-type="original_file" xlink:type="simple">https://binary.pensoft.net/fig/1426512</uri></graphic></fig><table-wrap id="T1" position="float" orientation="portrait"><label>Table 1.</label><caption><p>List of samples from which the <italic><tp:taxon-name><tp:taxon-name-part taxon-name-part-type="genus" reg="Fenestrulina">Fenestrulina</tp:taxon-name-part></tp:taxon-name></italic> colonies, examined in the present paper, originate. For each sample, information is provided about locality and geographic area, water depth and bionomic assemblage. The number of both living and dead colonies found at the time of sampling is indicated. Abbreviations for samples—<abbrev xmlns:xlink="http://www.w3.org/1999/xlink" xlink:title="Agios Vasilios cave" id="ABBRID0EHUAE" xlink:type="simple">AV</abbrev>: Agios Vasilios cave; <abbrev xmlns:xlink="http://www.w3.org/1999/xlink" xlink:title="Calvi" id="ABBRID0ELUAE" xlink:type="simple">CL</abbrev>: Calvi; <abbrev xmlns:xlink="http://www.w3.org/1999/xlink" xlink:title="Granchi cave" id="ABBRID0EPUAE" xlink:type="simple">GR</abbrev>: Granchi cave; <abbrev xmlns:xlink="http://www.w3.org/1999/xlink" xlink:title="Gymnasium cave" id="ABBRID0ETUAE" xlink:type="simple">GY</abbrev>: Gymnasium cave; <abbrev xmlns:xlink="http://www.w3.org/1999/xlink" xlink:title="Mazzere cave" id="ABBRID0EXUAE" xlink:type="simple">MZ</abbrev>: Mazzere cave; <abbrev xmlns:xlink="http://www.w3.org/1999/xlink" xlink:title="Milazzo, Secca di Levante scraped" id="ABBRID0E2UAE" xlink:type="simple">MI_SdL_G</abbrev>: Milazzo, Secca di Levante scraped; <abbrev xmlns:xlink="http://www.w3.org/1999/xlink" xlink:title="Milazzo, Secca di Ponente scraped" id="ABBRID0E6UAE" xlink:type="simple">MI_SdPn_G</abbrev>: Milazzo, Secca di Ponente scraped; <abbrev xmlns:xlink="http://www.w3.org/1999/xlink" xlink:title="Piattaforma Siciliana = Sicily shelf" id="ABBRID0EDVAE" xlink:type="simple">PS</abbrev>: Piattaforma Siciliana = Sicily shelf; <abbrev xmlns:xlink="http://www.w3.org/1999/xlink" xlink:title="President Théodore Tissier" id="ABBRID0EHVAE" xlink:type="simple">PTT</abbrev>: President Théodore Tissier; <abbrev xmlns:xlink="http://www.w3.org/1999/xlink" xlink:title="Santa Tecla" id="ABBRID0ELVAE" xlink:type="simple">ST</abbrev>: Santa Tecla. Abbreviations for biocoenoses — <abbrev xmlns:xlink="http://www.w3.org/1999/xlink" xlink:title="Infralittoral Algae" id="ABBRID0EPVAE" xlink:type="simple">AI</abbrev>: Infralittoral <tp:taxon-name><tp:taxon-name-part taxon-name-part-type="above-family">Algae</tp:taxon-name-part></tp:taxon-name>; C: Coralligenous; <abbrev xmlns:xlink="http://www.w3.org/1999/xlink" xlink:title="Bathyal Corals" id="ABBRID0EYVAE" xlink:type="simple">CB</abbrev>: Bathyal Corals; <abbrev xmlns:xlink="http://www.w3.org/1999/xlink" xlink:title="Coastal Detritic" id="ABBRID0E3VAE" xlink:type="simple">DC</abbrev>: Coastal Detritic; <abbrev xmlns:xlink="http://www.w3.org/1999/xlink" xlink:title="Offshore Detritic" id="ABBRID0EAWAE" xlink:type="simple">DL</abbrev>: Offshore Detritic; <abbrev xmlns:xlink="http://www.w3.org/1999/xlink" xlink:title="Dark Caves" id="ABBRID0EEWAE" xlink:type="simple">GO</abbrev>: Dark Caves; <abbrev xmlns:xlink="http://www.w3.org/1999/xlink" xlink:title="Semidark Caves" id="ABBRID0EIWAE" xlink:type="simple">GSO</abbrev>: Semidark Caves; <abbrev xmlns:xlink="http://www.w3.org/1999/xlink" xlink:title="Posidonia Meadows" id="ABBRID0EMWAE" xlink:type="simple">HP</abbrev>: <italic><tp:taxon-name><tp:taxon-name-part taxon-name-part-type="genus" reg="Posidonia">Posidonia</tp:taxon-name-part></tp:taxon-name></italic> Meadows; <abbrev xmlns:xlink="http://www.w3.org/1999/xlink" xlink:title="Coarse Sands and fine Cobbles swept by Bottom Currents" id="ABBRID0EXWAE" xlink:type="simple">SGCF</abbrev>: Coarse Sands and fine Cobbles swept by Bottom Currents; <abbrev xmlns:xlink="http://www.w3.org/1999/xlink" xlink:title="not applicable" id="ABBRID0E2WAE" xlink:type="simple">NA</abbrev>: not applicable. Abbreviations for <italic><tp:taxon-name><tp:taxon-name-part taxon-name-part-type="genus" reg="Fenestrulina">Fenestrulina</tp:taxon-name-part></tp:taxon-name></italic> species—<abbrev xmlns:xlink="http://www.w3.org/1999/xlink" xlink:title="Fenestrulina malusii" id="ABBRID0EGXAE" xlink:type="simple">Fm</abbrev>: <italic><tp:taxon-name><tp:taxon-name-part taxon-name-part-type="genus" reg="Fenestrulina">F.</tp:taxon-name-part> <tp:taxon-name-part taxon-name-part-type="species" reg="malusii">malusii</tp:taxon-name-part></tp:taxon-name></italic>; <abbrev xmlns:xlink="http://www.w3.org/1999/xlink" xlink:title="Fenestrulina cavernicola" id="ABBRID0EVXAE" xlink:type="simple">Fca</abbrev>: <italic><tp:taxon-name><tp:taxon-name-part taxon-name-part-type="genus" reg="Fenestrulina">F.</tp:taxon-name-part> <tp:taxon-name-part taxon-name-part-type="species" reg="cavernicola">cavernicola</tp:taxon-name-part></tp:taxon-name></italic> sp. nov.; <abbrev xmlns:xlink="http://www.w3.org/1999/xlink" xlink:title="Fenestrulina communis" id="ABBRID0EEYAE" xlink:type="simple">Fco</abbrev>: <italic><tp:taxon-name><tp:taxon-name-part taxon-name-part-type="genus" reg="Fenestrulina">F.</tp:taxon-name-part> <tp:taxon-name-part taxon-name-part-type="species" reg="communis">communis</tp:taxon-name-part></tp:taxon-name></italic> sp. nov.; <abbrev xmlns:xlink="http://www.w3.org/1999/xlink" xlink:title="Fenestrulina foveolata" id="ABBRID0ETYAE" xlink:type="simple">Ff</abbrev>: <italic><tp:taxon-name><tp:taxon-name-part taxon-name-part-type="genus" reg="Fenestrulina">F.</tp:taxon-name-part> <tp:taxon-name-part taxon-name-part-type="species" reg="foveolata">foveolata</tp:taxon-name-part></tp:taxon-name></italic> sp. nov.; <abbrev xmlns:xlink="http://www.w3.org/1999/xlink" xlink:title="Fenestrulina granulosa" id="ABBRID0ECZAE" xlink:type="simple">Fg</abbrev>: <italic><tp:taxon-name><tp:taxon-name-part taxon-name-part-type="genus" reg="Fenestrulina">F.</tp:taxon-name-part> <tp:taxon-name-part taxon-name-part-type="species" reg="granulosa">granulosa</tp:taxon-name-part></tp:taxon-name></italic> sp. nov.; <abbrev xmlns:xlink="http://www.w3.org/1999/xlink" xlink:title="Fenestrulina kalliste" id="ABBRID0ERZAE" xlink:type="simple">Fk</abbrev>: <italic><tp:taxon-name><tp:taxon-name-part taxon-name-part-type="genus" reg="Fenestrulina">F.</tp:taxon-name-part> <tp:taxon-name-part taxon-name-part-type="species" reg="kalliste">kalliste</tp:taxon-name-part></tp:taxon-name></italic> sp. nov.; <abbrev xmlns:xlink="http://www.w3.org/1999/xlink" xlink:title="Fenestrulina ovata" id="ABBRID0EA1AE" xlink:type="simple">Fo</abbrev>: <italic><tp:taxon-name><tp:taxon-name-part taxon-name-part-type="genus" reg="Fenestrulina">F.</tp:taxon-name-part> <tp:taxon-name-part taxon-name-part-type="species" reg="ovata">ovata</tp:taxon-name-part></tp:taxon-name></italic> sp. nov.; <abbrev xmlns:xlink="http://www.w3.org/1999/xlink" xlink:title="Fenestrulina variorugosa" id="ABBRID0EP1AE" xlink:type="simple">Fv</abbrev>: <italic><tp:taxon-name><tp:taxon-name-part taxon-name-part-type="genus" reg="Fenestrulina">F.</tp:taxon-name-part> <tp:taxon-name-part taxon-name-part-type="species" reg="variorugosa">variorugosa</tp:taxon-name-part></tp:taxon-name></italic> sp. nov.; <abbrev xmlns:xlink="http://www.w3.org/1999/xlink" xlink:title="Fenestrulina sp." id="ABBRID0E51AE" xlink:type="simple">Fsp</abbrev>: <italic><tp:taxon-name><tp:taxon-name-part taxon-name-part-type="genus" reg="Fenestrulina">Fenestrulina</tp:taxon-name-part></tp:taxon-name></italic> sp.</p></caption><table id="TID0EKOAK" rules="all"><tbody><tr><th rowspan="1" colspan="1">Sea</th><th rowspan="1" colspan="1">Locality</th><th rowspan="1" colspan="1">Sample (Bionomy)</th><th rowspan="1" colspan="1">Depth (m)</th><th rowspan="1" colspan="1">Living</th><th rowspan="1" colspan="1">Dead</th><th rowspan="1" colspan="1">Year</th></tr><tr><td rowspan="11" colspan="1">Liguro-Provençal</td><td rowspan="1" colspan="1">Palamós</td><td rowspan="1" colspan="1">Plastic debris (<abbrev xmlns:xlink="http://www.w3.org/1999/xlink" xlink:title="not applicable" id="ABBRID0EO3AE" xlink:type="simple">NA</abbrev>)</td><td rowspan="1" colspan="1">100</td><td rowspan="1" colspan="1">4-<abbrev xmlns:xlink="http://www.w3.org/1999/xlink" xlink:title="Fenestrulina communis" id="ABBRID0EZ3AE" xlink:type="simple">Fco</abbrev></td><td rowspan="1" colspan="1">–</td><td rowspan="1" colspan="1">2020</td></tr><tr><td rowspan="2" colspan="1">Cassis, Trémies cave</td><td rowspan="1" colspan="1">Left chamber (<abbrev xmlns:xlink="http://www.w3.org/1999/xlink" xlink:title="Dark Caves" id="ABBRID0EK4AE" xlink:type="simple">GO</abbrev>)</td><td rowspan="1" colspan="1">6</td><td rowspan="1" colspan="1">9-<abbrev xmlns:xlink="http://www.w3.org/1999/xlink" xlink:title="Fenestrulina ovata" id="ABBRID0EV4AE" xlink:type="simple">Fo</abbrev></td><td rowspan="1" colspan="1">–</td><td rowspan="1" colspan="1">1985</td></tr><tr><td rowspan="1" colspan="1">Dark Zone B (<abbrev xmlns:xlink="http://www.w3.org/1999/xlink" xlink:title="Dark Caves" id="ABBRID0ED5AE" xlink:type="simple">GO</abbrev>)</td><td rowspan="1" colspan="1">ca 8</td><td rowspan="1" colspan="1">6-<abbrev xmlns:xlink="http://www.w3.org/1999/xlink" xlink:title="Fenestrulina ovata" id="ABBRID0EO5AE" xlink:type="simple">Fo</abbrev></td><td rowspan="1" colspan="1">–</td><td rowspan="1" colspan="1">1982</td></tr><tr><td rowspan="1" colspan="1">Cassis, Calanque Port Miou</td><td rowspan="1" colspan="1">JGH-13.06 (C)</td><td rowspan="1" colspan="1">17</td><td rowspan="1" colspan="1">4-<abbrev xmlns:xlink="http://www.w3.org/1999/xlink" xlink:title="Fenestrulina ovata" id="ABBRID0EF6AE" xlink:type="simple">Fo</abbrev></td><td rowspan="1" colspan="1">–</td><td rowspan="1" colspan="1">1973</td></tr><tr><td rowspan="1" colspan="1">Cassis, Canyon Cassidaigne</td><td rowspan="1" colspan="1"><abbrev xmlns:xlink="http://www.w3.org/1999/xlink" xlink:title="not applicable" id="ABBRID0EW6AE" xlink:type="simple">NA</abbrev> (<abbrev xmlns:xlink="http://www.w3.org/1999/xlink" xlink:title="Bathyal Corals" id="ABBRID0E16AE" xlink:type="simple">CB</abbrev>)</td><td rowspan="1" colspan="1">300</td><td rowspan="1" colspan="1">1-<abbrev xmlns:xlink="http://www.w3.org/1999/xlink" xlink:title="Fenestrulina variorugosa" id="ABBRID0EGAAG" xlink:type="simple">Fv</abbrev></td><td rowspan="1" colspan="1">–</td><td rowspan="1" colspan="1">1969</td></tr><tr><td rowspan="1" colspan="1">Banyuls-sur-Mer</td><td rowspan="1" colspan="1"><italic>5</italic> (<abbrev xmlns:xlink="http://www.w3.org/1999/xlink" xlink:title="Bathyal Corals" id="ABBRID0EZAAG" xlink:type="simple">CB</abbrev>)</td><td rowspan="1" colspan="1">200-300</td><td rowspan="1" colspan="1">5-<abbrev xmlns:xlink="http://www.w3.org/1999/xlink" xlink:title="Fenestrulina variorugosa" id="ABBRID0EEBAG" xlink:type="simple">Fv</abbrev></td><td rowspan="1" colspan="1">–</td><td rowspan="1" colspan="1">1984</td></tr><tr><td rowspan="1" colspan="1">Veyron Plateau</td><td rowspan="1" colspan="1"><abbrev xmlns:xlink="http://www.w3.org/1999/xlink" xlink:title="not applicable" id="ABBRID0EVBAG" xlink:type="simple">NA</abbrev> (<abbrev xmlns:xlink="http://www.w3.org/1999/xlink" xlink:title="Posidonia Meadows" id="ABBRID0EZBAG" xlink:type="simple">HP</abbrev>)</td><td rowspan="1" colspan="1">24</td><td rowspan="1" colspan="1">1-<abbrev xmlns:xlink="http://www.w3.org/1999/xlink" xlink:title="Fenestrulina variorugosa" id="ABBRID0EECAG" xlink:type="simple">Fv</abbrev></td><td rowspan="1" colspan="1">–</td><td rowspan="1" colspan="1">1983</td></tr><tr><td rowspan="1" colspan="1">Ponteau, Gulf of Fos</td><td rowspan="1" colspan="1">Pottery (<abbrev xmlns:xlink="http://www.w3.org/1999/xlink" xlink:title="not applicable" id="ABBRID0EVCAG" xlink:type="simple">NA</abbrev>)</td><td rowspan="1" colspan="1">23</td><td rowspan="1" colspan="1">–</td><td rowspan="1" colspan="1">1-<abbrev xmlns:xlink="http://www.w3.org/1999/xlink" xlink:title="Fenestrulina ovata" id="ABBRID0EDDAG" xlink:type="simple">Fo</abbrev>?</td><td rowspan="1" colspan="1">1975</td></tr><tr><td rowspan="1" colspan="1">Port Cros Island</td><td rowspan="1" colspan="1"><abbrev xmlns:xlink="http://www.w3.org/1999/xlink" xlink:title="not applicable" id="ABBRID0ESDAG" xlink:type="simple">NA</abbrev>, stone (Gravel)</td><td rowspan="1" colspan="1">7</td><td rowspan="1" colspan="1">1-<abbrev xmlns:xlink="http://www.w3.org/1999/xlink" xlink:title="Fenestrulina variorugosa" id="ABBRID0E4DAG" xlink:type="simple">Fv</abbrev></td><td rowspan="1" colspan="1">–</td><td rowspan="1" colspan="1">
                <abbrev xmlns:xlink="http://www.w3.org/1999/xlink" xlink:title="not applicable" id="ABBRID0EHEAG" xlink:type="simple">NA</abbrev>
              </td></tr><tr><td rowspan="1" colspan="1">Ile-Rousse</td><td rowspan="1" colspan="1"><abbrev xmlns:xlink="http://www.w3.org/1999/xlink" xlink:title="President Théodore Tissier" id="ABBRID0ETEAG" xlink:type="simple">PTT</abbrev>, st. 423 (C-<italic><tp:taxon-name><tp:taxon-name-part taxon-name-part-type="genus" reg="Laminaria">Laminaria</tp:taxon-name-part></tp:taxon-name></italic>)</td><td rowspan="1" colspan="1">85-100</td><td rowspan="1" colspan="1">5-<abbrev xmlns:xlink="http://www.w3.org/1999/xlink" xlink:title="Fenestrulina malusii" id="ABBRID0EFFAG" xlink:type="simple">Fm</abbrev>; 13-<abbrev xmlns:xlink="http://www.w3.org/1999/xlink" xlink:title="Fenestrulina foveolata" id="ABBRID0EJFAG" xlink:type="simple">Ff</abbrev></td><td rowspan="1" colspan="1">–</td><td rowspan="1" colspan="1">1957</td></tr><tr><td rowspan="1" colspan="1">Calvi</td><td rowspan="1" colspan="1"><abbrev xmlns:xlink="http://www.w3.org/1999/xlink" xlink:title="Calvi" id="ABBRID0E1FAG" xlink:type="simple">CL</abbrev> 74-12B (<abbrev xmlns:xlink="http://www.w3.org/1999/xlink" xlink:title="Offshore Detritic" id="ABBRID0E5FAG" xlink:type="simple">DL</abbrev>)</td><td rowspan="1" colspan="1">110</td><td rowspan="1" colspan="1">–</td><td rowspan="1" colspan="1">1-<abbrev xmlns:xlink="http://www.w3.org/1999/xlink" xlink:title="Fenestrulina kalliste" id="ABBRID0EMGAG" xlink:type="simple">Fk</abbrev></td><td rowspan="1" colspan="1">1983</td></tr><tr><td rowspan="8" colspan="1">Tyrrhenian</td><td rowspan="1" colspan="1">Egadi Islands</td><td rowspan="1" colspan="1"><italic><tp:taxon-name><tp:taxon-name-part taxon-name-part-type="genus" reg="Posidonia">Posidonia</tp:taxon-name-part></tp:taxon-name></italic> rhizomes (<abbrev xmlns:xlink="http://www.w3.org/1999/xlink" xlink:title="Posidonia Meadows" id="ABBRID0EEHAG" xlink:type="simple">HP</abbrev>)</td><td rowspan="1" colspan="1">8</td><td rowspan="1" colspan="1">2-<abbrev xmlns:xlink="http://www.w3.org/1999/xlink" xlink:title="Fenestrulina variorugosa" id="ABBRID0EPHAG" xlink:type="simple">Fv</abbrev></td><td rowspan="1" colspan="1">–</td><td rowspan="1" colspan="1">2009</td></tr><tr><td rowspan="2" colspan="1">Apollo Bank (Ustica)</td><td rowspan="1" colspan="1"><italic><tp:taxon-name><tp:taxon-name-part taxon-name-part-type="genus" reg="Laminaria">Laminaria</tp:taxon-name-part></tp:taxon-name></italic> fronds (C)</td><td rowspan="1" colspan="1">60</td><td rowspan="1" colspan="1">544-<abbrev xmlns:xlink="http://www.w3.org/1999/xlink" xlink:title="Fenestrulina malusii" id="ABBRID0EOIAG" xlink:type="simple">Fm</abbrev></td><td rowspan="1" colspan="1">–</td><td rowspan="2" colspan="1">1987</td></tr><tr><td rowspan="1" colspan="1">Sediment (C+<abbrev xmlns:xlink="http://www.w3.org/1999/xlink" xlink:title="Coastal Detritic" id="ABBRID0E3IAG" xlink:type="simple">DC</abbrev>)</td><td rowspan="1" colspan="1">60</td><td rowspan="1" colspan="1">1-<abbrev xmlns:xlink="http://www.w3.org/1999/xlink" xlink:title="Fenestrulina malusii" id="ABBRID0EHJAG" xlink:type="simple">Fm</abbrev></td><td rowspan="1" colspan="1">11-<abbrev xmlns:xlink="http://www.w3.org/1999/xlink" xlink:title="Fenestrulina malusii" id="ABBRID0EOJAG" xlink:type="simple">Fm</abbrev></td></tr><tr><td rowspan="1" colspan="1">Accademia cave (Ustica)</td><td rowspan="1" colspan="1">Cobbles (C-<abbrev xmlns:xlink="http://www.w3.org/1999/xlink" xlink:title="Semidark Caves" id="ABBRID0EZJAG" xlink:type="simple">GSO</abbrev>)</td><td rowspan="1" colspan="1">1</td><td rowspan="1" colspan="1">–</td><td rowspan="1" colspan="1">1-<abbrev xmlns:xlink="http://www.w3.org/1999/xlink" xlink:title="Fenestrulina communis" id="ABBRID0EHKAG" xlink:type="simple">Fco</abbrev></td><td rowspan="1" colspan="1">1989</td></tr><tr><td rowspan="1" colspan="1">Cinisi (Palermo)</td><td rowspan="1" colspan="1">Stranded plastic (<abbrev xmlns:xlink="http://www.w3.org/1999/xlink" xlink:title="not applicable" id="ABBRID0EVKAG" xlink:type="simple">NA</abbrev>)</td><td rowspan="1" colspan="1">
                <abbrev xmlns:xlink="http://www.w3.org/1999/xlink" xlink:title="not applicable" id="ABBRID0E4KAG" xlink:type="simple">NA</abbrev>
              </td><td rowspan="1" colspan="1">16-<abbrev xmlns:xlink="http://www.w3.org/1999/xlink" xlink:title="Fenestrulina communis" id="ABBRID0EFLAG" xlink:type="simple">Fco</abbrev></td><td rowspan="1" colspan="1">–</td><td rowspan="1" colspan="1">2023</td></tr><tr><td rowspan="2" colspan="1">Capo Milazzo</td><td rowspan="1" colspan="1"><abbrev xmlns:xlink="http://www.w3.org/1999/xlink" xlink:title="Milazzo, Secca di Levante scraped" id="ABBRID0EWLAG" xlink:type="simple">MI_SdL_G</abbrev> (C)</td><td rowspan="1" colspan="1">33</td><td rowspan="1" colspan="1">2-<abbrev xmlns:xlink="http://www.w3.org/1999/xlink" xlink:title="Fenestrulina variorugosa" id="ABBRID0EBMAG" xlink:type="simple">Fv</abbrev></td><td rowspan="1" colspan="1">–</td><td rowspan="1" colspan="1">2024</td></tr><tr><td rowspan="1" colspan="1"><abbrev xmlns:xlink="http://www.w3.org/1999/xlink" xlink:title="Milazzo, Secca di Ponente scraped" id="ABBRID0EPMAG" xlink:type="simple">MI_SdPn_G</abbrev> (C)</td><td rowspan="1" colspan="1">33</td><td rowspan="1" colspan="1">5-<abbrev xmlns:xlink="http://www.w3.org/1999/xlink" xlink:title="Fenestrulina variorugosa" id="ABBRID0E1MAG" xlink:type="simple">Fv</abbrev>; 1-<abbrev xmlns:xlink="http://www.w3.org/1999/xlink" xlink:title="Fenestrulina sp." id="ABBRID0E5MAG" xlink:type="simple">Fsp</abbrev>.</td><td rowspan="1" colspan="1">–</td><td rowspan="1" colspan="1">2024</td></tr><tr><td rowspan="1" colspan="1">Tono beach (Milazzo)</td><td rowspan="1" colspan="1">Stranded plastic (<abbrev xmlns:xlink="http://www.w3.org/1999/xlink" xlink:title="not applicable" id="ABBRID0EQNAG" xlink:type="simple">NA</abbrev>)</td><td rowspan="1" colspan="1">
                <abbrev xmlns:xlink="http://www.w3.org/1999/xlink" xlink:title="not applicable" id="ABBRID0EYNAG" xlink:type="simple">NA</abbrev>
              </td><td rowspan="1" colspan="1">2-<abbrev xmlns:xlink="http://www.w3.org/1999/xlink" xlink:title="Fenestrulina communis" id="ABBRID0EAOAG" xlink:type="simple">Fco</abbrev></td><td rowspan="1" colspan="1">–</td><td rowspan="1" colspan="1">2024</td></tr><tr><td rowspan="6" colspan="1">Ionian</td><td rowspan="2" colspan="1">Gulf of Catania</td><td rowspan="1" colspan="1"><abbrev xmlns:xlink="http://www.w3.org/1999/xlink" xlink:title="Santa Tecla" id="ABBRID0EUOAG" xlink:type="simple">ST</abbrev>.1.Z9 (<abbrev xmlns:xlink="http://www.w3.org/1999/xlink" xlink:title="Infralittoral Algae" id="ABBRID0EYOAG" xlink:type="simple">AI</abbrev>)</td><td rowspan="1" colspan="1">9</td><td rowspan="1" colspan="1">1-<abbrev xmlns:xlink="http://www.w3.org/1999/xlink" xlink:title="Fenestrulina communis" id="ABBRID0EDPAG" xlink:type="simple">Fco</abbrev></td><td rowspan="1" colspan="1">–</td><td rowspan="1" colspan="1">2015</td></tr><tr><td rowspan="1" colspan="1">Ciclopi 20B (<abbrev xmlns:xlink="http://www.w3.org/1999/xlink" xlink:title="Coarse Sands and fine Cobbles swept by Bottom Currents" id="ABBRID0ERPAG" xlink:type="simple">SGCF</abbrev>)</td><td rowspan="1" colspan="1">50</td><td rowspan="1" colspan="1">1-<abbrev xmlns:xlink="http://www.w3.org/1999/xlink" xlink:title="Fenestrulina communis" id="ABBRID0E3PAG" xlink:type="simple">Fco</abbrev></td><td rowspan="1" colspan="1">–</td><td rowspan="1" colspan="1">2000</td></tr><tr><td rowspan="3" colspan="1">Plemmirio <abbrev xmlns:xlink="http://www.w3.org/1999/xlink" xlink:title="Marine Protected Area" id="ABBRID0EKQAG" xlink:type="simple">MPA</abbrev> (Granchi, Gymnasium and Mazzere caves)</td><td rowspan="1" colspan="1">GR2 (<abbrev xmlns:xlink="http://www.w3.org/1999/xlink" xlink:title="Semidark Caves" id="ABBRID0ESQAG" xlink:type="simple">GSO</abbrev>-<abbrev xmlns:xlink="http://www.w3.org/1999/xlink" xlink:title="Dark Caves" id="ABBRID0EWQAG" xlink:type="simple">GO</abbrev>)</td><td rowspan="3" colspan="1"><italic>ca</italic> 20</td><td rowspan="1" colspan="1">–</td><td rowspan="1" colspan="1">1-<abbrev xmlns:xlink="http://www.w3.org/1999/xlink" xlink:title="Fenestrulina communis" id="ABBRID0EHRAG" xlink:type="simple">Fco</abbrev></td><td rowspan="3" colspan="1">2009-10</td></tr><tr><td rowspan="1" colspan="1">GY2 (<abbrev xmlns:xlink="http://www.w3.org/1999/xlink" xlink:title="Semidark Caves" id="ABBRID0ESRAG" xlink:type="simple">GSO</abbrev>-<abbrev xmlns:xlink="http://www.w3.org/1999/xlink" xlink:title="Dark Caves" id="ABBRID0EWRAG" xlink:type="simple">GO</abbrev>)</td><td rowspan="1" colspan="1">1-<abbrev xmlns:xlink="http://www.w3.org/1999/xlink" xlink:title="Fenestrulina communis" id="ABBRID0E5RAG" xlink:type="simple">Fco</abbrev></td><td rowspan="1" colspan="1">1-<abbrev xmlns:xlink="http://www.w3.org/1999/xlink" xlink:title="Fenestrulina communis" id="ABBRID0EFSAG" xlink:type="simple">Fco</abbrev></td></tr><tr><td rowspan="1" colspan="1">MZ1 (<abbrev xmlns:xlink="http://www.w3.org/1999/xlink" xlink:title="Semidark Caves" id="ABBRID0ENSAG" xlink:type="simple">GSO</abbrev>-<abbrev xmlns:xlink="http://www.w3.org/1999/xlink" xlink:title="Dark Caves" id="ABBRID0ERSAG" xlink:type="simple">GO</abbrev>)</td><td rowspan="1" colspan="1">–</td><td rowspan="1" colspan="1">1-<abbrev xmlns:xlink="http://www.w3.org/1999/xlink" xlink:title="Fenestrulina communis" id="ABBRID0E3SAG" xlink:type="simple">Fco</abbrev></td></tr><tr><td rowspan="1" colspan="1">Gulf of Noto</td><td rowspan="1" colspan="1"><abbrev xmlns:xlink="http://www.w3.org/1999/xlink" xlink:title="Piattaforma Siciliana = Sicily shelf" id="ABBRID0EHTAG" xlink:type="simple">PS</abbrev>/81 CR1 (C+<abbrev xmlns:xlink="http://www.w3.org/1999/xlink" xlink:title="Coastal Detritic" id="ABBRID0ELTAG" xlink:type="simple">DC</abbrev>)</td><td rowspan="1" colspan="1">45</td><td rowspan="1" colspan="1">1-<abbrev xmlns:xlink="http://www.w3.org/1999/xlink" xlink:title="Fenestrulina communis" id="ABBRID0EWTAG" xlink:type="simple">Fco</abbrev></td><td rowspan="1" colspan="1">1-<abbrev xmlns:xlink="http://www.w3.org/1999/xlink" xlink:title="Fenestrulina communis" id="ABBRID0E4TAG" xlink:type="simple">Fco</abbrev></td><td rowspan="1" colspan="1">1981</td></tr><tr><td rowspan="3" colspan="1">Aegean</td><td rowspan="2" colspan="1">Agios Vasilios cave (Lesvos)</td><td rowspan="1" colspan="1">AV1 (<abbrev xmlns:xlink="http://www.w3.org/1999/xlink" xlink:title="Semidark Caves" id="ABBRID0EOUAG" xlink:type="simple">GSO</abbrev>)</td><td rowspan="1" colspan="1">30</td><td rowspan="1" colspan="1">2-<abbrev xmlns:xlink="http://www.w3.org/1999/xlink" xlink:title="Fenestrulina cavernicola" id="ABBRID0EZUAG" xlink:type="simple">Fca</abbrev></td><td rowspan="1" colspan="1">1-<abbrev xmlns:xlink="http://www.w3.org/1999/xlink" xlink:title="Fenestrulina cavernicola" id="ABBRID0EAVAG" xlink:type="simple">Fca</abbrev></td><td rowspan="2" colspan="1">2010</td></tr><tr><td rowspan="1" colspan="1">AV2 (<abbrev xmlns:xlink="http://www.w3.org/1999/xlink" xlink:title="Dark Caves" id="ABBRID0ELVAG" xlink:type="simple">GO</abbrev>)</td><td rowspan="1" colspan="1">30</td><td rowspan="1" colspan="1">1-<abbrev xmlns:xlink="http://www.w3.org/1999/xlink" xlink:title="Fenestrulina cavernicola" id="ABBRID0EWVAG" xlink:type="simple">Fca</abbrev></td><td rowspan="1" colspan="1">–</td></tr><tr><td rowspan="1" colspan="1">Dhiaporia, off Chios</td><td rowspan="1" colspan="1">Unknown (?<abbrev xmlns:xlink="http://www.w3.org/1999/xlink" xlink:title="Posidonia Meadows" id="ABBRID0EEWAG" xlink:type="simple">HP</abbrev>)</td><td rowspan="1" colspan="1">? 30-50</td><td rowspan="1" colspan="1">1-<abbrev xmlns:xlink="http://www.w3.org/1999/xlink" xlink:title="Fenestrulina granulosa" id="ABBRID0EPWAG" xlink:type="simple">Fg</abbrev></td><td rowspan="1" colspan="1">–</td><td rowspan="1" colspan="1">1967</td></tr></tbody></table></table-wrap><table-wrap id="T2" position="float" orientation="portrait"><label>Table 2.</label><caption><p>Measurements and qualitative characters for <italic><tp:taxon-name><tp:taxon-name-part taxon-name-part-type="genus" reg="Fenestrulina">Fenestrulina</tp:taxon-name-part> <tp:taxon-name-part taxon-name-part-type="species" reg="malusii">malusii</tp:taxon-name-part></tp:taxon-name></italic>, <italic><tp:taxon-name><tp:taxon-name-part taxon-name-part-type="genus" reg="Fenestrulina">F.</tp:taxon-name-part> <tp:taxon-name-part taxon-name-part-type="species" reg="cavernicola">cavernicola</tp:taxon-name-part></tp:taxon-name></italic> sp. nov. and <italic><tp:taxon-name><tp:taxon-name-part taxon-name-part-type="genus" reg="Fenestrulina">F.</tp:taxon-name-part> <tp:taxon-name-part taxon-name-part-type="species" reg="communis">communis</tp:taxon-name-part></tp:taxon-name></italic> sp. nov. (see Fig. <xref ref-type="fig" rid="F2">2</xref> for details on the criteria used for measurements and other abbreviations). <abbrev xmlns:xlink="http://www.w3.org/1999/xlink" content-type="institution" xlink:title="ancestrula length" id="ABBRID0E11AG" xlink:type="simple">Anc.L</abbrev> and <abbrev xmlns:xlink="http://www.w3.org/1999/xlink" content-type="institution" xlink:title="ancestrula width" id="ABBRID0E61AG" xlink:type="simple">Anc.W</abbrev>: ancestrula length and width; <abbrev xmlns:xlink="http://www.w3.org/1999/xlink" xlink:title="not applicable" id="ABBRID0EE2AG" xlink:type="simple">NA</abbrev>: not applicable; <abbrev xmlns:xlink="http://www.w3.org/1999/xlink" xlink:title="not observed" id="ABBRID0EI2AG" xlink:type="simple">NO</abbrev>: not observed; <abbrev xmlns:xlink="http://www.w3.org/1999/xlink" xlink:title="periancestrular" id="ABBRID0EM2AG" xlink:type="simple">perianc</abbrev>.: periancestrular; <abbrev xmlns:xlink="http://www.w3.org/1999/xlink" xlink:title="proximal" id="ABBRID0EQ2AG" xlink:type="simple">prox</abbrev>.: proximal; <abbrev xmlns:xlink="http://www.w3.org/1999/xlink" xlink:title="added when measurements refer to an autozooid located distally to an ovicell" id="ABBRID0EU2AG" xlink:type="simple">d-ov</abbrev>: added when measurements refer to an autozooid located distally to an ovicell.</p></caption><table id="TID0ERJBK" rules="all"><tbody><tr><th rowspan="2" colspan="1"/><th rowspan="1" colspan="1">Apollo Bank, Ustica</th><th rowspan="1" colspan="1">Lesvos Island</th><th rowspan="1" colspan="1">Cinisi, Palermo</th></tr><tr><th rowspan="1" colspan="1"><italic><tp:taxon-name><tp:taxon-name-part taxon-name-part-type="genus" reg="Fenestrulina">F.</tp:taxon-name-part> <tp:taxon-name-part taxon-name-part-type="species" reg="malusii">malusii</tp:taxon-name-part></tp:taxon-name></italic> (Audouin &amp; Savigny)</th><th rowspan="1" colspan="1"><italic><tp:taxon-name><tp:taxon-name-part taxon-name-part-type="genus" reg="Fenestrulina">F.</tp:taxon-name-part> <tp:taxon-name-part taxon-name-part-type="species" reg="cavernicola">cavernicola</tp:taxon-name-part></tp:taxon-name></italic> sp. nov.</th><th rowspan="1" colspan="1"><italic><tp:taxon-name><tp:taxon-name-part taxon-name-part-type="genus" reg="Fenestrulina">F.</tp:taxon-name-part> <tp:taxon-name-part taxon-name-part-type="species" reg="communis">communis</tp:taxon-name-part></tp:taxon-name></italic> sp. nov.</th></tr><tr><td rowspan="1" colspan="1">ZL</td><td rowspan="1" colspan="1">347–535; 421 ± 44 (<italic>n</italic> = 20)</td><td rowspan="1" colspan="1">513–525; 518 ± 5 (<italic>n</italic> = 4)</td><td rowspan="1" colspan="1">587–715; 646 ± 48 (<italic>n</italic> = 13)</td></tr><tr><td rowspan="1" colspan="1">ZW</td><td rowspan="1" colspan="1">278–389; 333 ± 32 (<italic>n</italic> = 20)</td><td rowspan="1" colspan="1">441–494; 473 ± 23 (<italic>n</italic> = 4)</td><td rowspan="1" colspan="1">407–568; 471 ± 38 (<italic>n</italic> = 13)</td></tr><tr><td rowspan="1" colspan="1">ZL/ZW</td><td rowspan="1" colspan="1">1.26</td><td rowspan="1" colspan="1">1.09</td><td rowspan="1" colspan="1">1.37</td></tr><tr><td rowspan="1" colspan="1">ZL.ov</td><td rowspan="1" colspan="1">621–729; 683 ± 42 (<italic>n</italic> = 10)</td><td rowspan="1" colspan="1">775–810; 789 ± 18 (<italic>n</italic> = 3)</td><td rowspan="1" colspan="1">828–962; 889 ± 43 (<italic>n</italic> = 8)</td></tr><tr><td rowspan="1" colspan="1">ZW.ov</td><td rowspan="1" colspan="1">262–424; 330 ± 51 (<italic>n</italic> = 10)</td><td rowspan="1" colspan="1">419–533; 468 ± 59 (<italic>n</italic> = 3)</td><td rowspan="1" colspan="1">401–586; 473 ± 53 (<italic>n</italic> = 8)</td></tr><tr><td rowspan="1" colspan="1">ZL.ov/ZW.ov</td><td rowspan="1" colspan="1">2.07</td><td rowspan="1" colspan="1">1.68</td><td rowspan="1" colspan="1">1.88</td></tr><tr><td rowspan="1" colspan="1">ZL.<abbrev xmlns:xlink="http://www.w3.org/1999/xlink" xlink:title="added when measurements refer to an autozooid located distally to an ovicell" id="ABBRID0EOBBG" xlink:type="simple">d-ov</abbrev></td><td rowspan="1" colspan="1">450–515; 488 ± 20 (<italic>n</italic> = 8)</td><td rowspan="1" colspan="1">279–392; 319 ± 43 (<italic>n</italic> = 5)</td><td rowspan="1" colspan="1">623–652; 641 ± 19 (<italic>n</italic> = 4)</td></tr><tr><td rowspan="1" colspan="1">ZW.<abbrev xmlns:xlink="http://www.w3.org/1999/xlink" xlink:title="added when measurements refer to an autozooid located distally to an ovicell" id="ABBRID0EICBG" xlink:type="simple">d-ov</abbrev></td><td rowspan="1" colspan="1">330–432; 381 ± 30 (<italic>n</italic> = 8)</td><td rowspan="1" colspan="1">521–536; 529 ± 11 (<italic>n</italic> = 2)</td><td rowspan="1" colspan="1">424–443; 431 ± 8 (<italic>n</italic> = 4)</td></tr><tr><td rowspan="1" colspan="1">Pseudopore number</td><td rowspan="1" colspan="1">12–20; 16 ± 2 (<italic>n</italic> = 25)</td><td rowspan="1" colspan="1">17–35; 26 ± 6 (<italic>n</italic> = 15)</td><td rowspan="1" colspan="1">18–40; 26 ± 6 (<italic>n</italic> = 29)</td></tr><tr><td rowspan="1" colspan="1">Pseudopore diameter</td><td rowspan="1" colspan="1">21–36; 30 ± 4 (<italic>n</italic> = 29)</td><td rowspan="1" colspan="1">21–32; 28 ± 3 (<italic>n</italic> = 19)</td><td rowspan="1" colspan="1">31–45; 40 ± 4 (<italic>n</italic> = 29)</td></tr><tr><td rowspan="1" colspan="1">Pseudopore shape</td><td rowspan="1" colspan="1">Semicircular to circular</td><td rowspan="1" colspan="1">Tri- to quadrifoliate</td><td rowspan="1" colspan="1">Subcircular, infundibular</td></tr><tr><td rowspan="1" colspan="1">Pseudopore processes</td><td rowspan="1" colspan="1">3–6 radial spiny</td><td rowspan="1" colspan="1">3–4 spiny, unjointed</td><td rowspan="1" colspan="1">Star-shaped</td></tr><tr><td rowspan="1" colspan="1">Pseudopores distribution</td><td rowspan="1" colspan="1">Absent proximally</td><td rowspan="1" colspan="1">All around or absent proximally</td><td rowspan="1" colspan="1">All around or absent proximally</td></tr><tr><td rowspan="1" colspan="1">Pseudopore marginal rows</td><td rowspan="1" colspan="1">1</td><td rowspan="1" colspan="1">1</td><td rowspan="1" colspan="1">1–2</td></tr><tr><td rowspan="1" colspan="1">Pseudopores rows O-Asc</td><td rowspan="1" colspan="1">1–2</td><td rowspan="1" colspan="1">1–3</td><td rowspan="1" colspan="1">2–3</td></tr><tr><td rowspan="1" colspan="1">Pseudopore adjacent to frontal shield rim</td><td rowspan="1" colspan="1">Yes</td><td rowspan="1" colspan="1">Yes</td><td rowspan="1" colspan="1">No</td></tr><tr><td rowspan="1" colspan="1">Frontal shield texture</td><td rowspan="1" colspan="1">Smooth to finely granular</td><td rowspan="1" colspan="1">Dimpled</td><td rowspan="1" colspan="1">Smooth</td></tr><tr><td rowspan="1" colspan="1">OL</td><td rowspan="1" colspan="1">66–86; 77 ± 6 (<italic>n</italic> = 16)</td><td rowspan="1" colspan="1">103–118; 111 ± 7 (<italic>n</italic> = 3)</td><td rowspan="1" colspan="1">103–136; 123 ± 10 (<italic>n</italic> = 11)</td></tr><tr><td rowspan="1" colspan="1">OW</td><td rowspan="1" colspan="1">103–133; 118 ± 8 (<italic>n</italic> = 16)</td><td rowspan="1" colspan="1">151–159; 155 ± 6 (<italic>n</italic> = 2)</td><td rowspan="1" colspan="1">157–188; 176 ± 10 (<italic>n</italic> = 11)</td></tr><tr><td rowspan="1" colspan="1">OL/OW</td><td rowspan="1" colspan="1">0.65</td><td rowspan="1" colspan="1">0.71</td><td rowspan="1" colspan="1">0.70</td></tr><tr><td rowspan="1" colspan="1">ZL/OL</td><td rowspan="1" colspan="1">5.47</td><td rowspan="1" colspan="1">4.67</td><td rowspan="1" colspan="1">5.25</td></tr><tr><td rowspan="1" colspan="1">Orifice distal margin</td><td rowspan="1" colspan="1">Undulated to denticulated</td><td rowspan="1" colspan="1">Undulated</td><td rowspan="1" colspan="1">Fairly denticulated</td></tr><tr><td rowspan="1" colspan="1">Orifice proximal margin</td><td rowspan="1" colspan="1">2 denticles at corners</td><td rowspan="1" colspan="1">2 denticles at corners</td><td rowspan="1" colspan="1">Shoulders at corners</td></tr><tr><td rowspan="1" colspan="1">Oral spines adult Z</td><td rowspan="1" colspan="1">3, occasionally 4</td><td rowspan="1" colspan="1">3, rarely 2</td><td rowspan="1" colspan="1">2, rarely 3</td></tr><tr><td rowspan="1" colspan="1">Oral spines <abbrev xmlns:xlink="http://www.w3.org/1999/xlink" xlink:title="periancestrular" id="ABBRID0EWKBG" xlink:type="simple">perianc</abbrev>. Z</td><td rowspan="1" colspan="1">3–4</td><td rowspan="1" colspan="1">2–3</td><td rowspan="1" colspan="1">4</td></tr><tr><td rowspan="1" colspan="1">Bifurcation <abbrev xmlns:xlink="http://www.w3.org/1999/xlink" xlink:title="proximal" id="ABBRID0EILBG" xlink:type="simple">prox</abbrev>. pair</td><td rowspan="1" colspan="1">Occasionally on <abbrev xmlns:xlink="http://www.w3.org/1999/xlink" xlink:title="periancestrular" id="ABBRID0EQLBG" xlink:type="simple">perianc</abbrev>. Z</td><td rowspan="1" colspan="1">Occasionally compressed</td><td rowspan="1" colspan="1">No</td></tr><tr><td rowspan="1" colspan="1">Ascopore field shape</td><td rowspan="1" colspan="1">Circular-transversely elliptical</td><td rowspan="1" colspan="1">Circular-transversely elliptical</td><td rowspan="1" colspan="1">Reniform</td></tr><tr><td rowspan="1" colspan="1">Ascopore lumen shape</td><td rowspan="1" colspan="1">Cordiform to reniform</td><td rowspan="1" colspan="1">Transversely C-shaped</td><td rowspan="1" colspan="1">Transversely C-shaped</td></tr><tr><td rowspan="1" colspan="1">Ascopore rim</td><td rowspan="1" colspan="1">Smooth rimmed</td><td rowspan="1" colspan="1">Denticulated</td><td rowspan="1" colspan="1">Denticulated</td></tr><tr><td rowspan="1" colspan="1">Asc.f.L</td><td rowspan="1" colspan="1">44–91; 57 ± 10 (<italic>n</italic> = 23)</td><td rowspan="1" colspan="1">63–73; 70 ± 3 (<italic>n</italic> = 8)</td><td rowspan="1" colspan="1">62–83; 74 ± 6 (<italic>n</italic> = 20)</td></tr><tr><td rowspan="1" colspan="1">Asc.f.W</td><td rowspan="1" colspan="1">60–140; 83 ± 18 (<italic>n</italic> = 23)</td><td rowspan="1" colspan="1">82–97; 87 ± 7 (<italic>n</italic> = 8)</td><td rowspan="1" colspan="1">92–138; 113 ± 13 (<italic>n</italic> = 20)</td></tr><tr><td rowspan="1" colspan="1">Asc.f.L/Asc.f.W</td><td rowspan="1" colspan="1">0.69</td><td rowspan="1" colspan="1">0.80</td><td rowspan="1" colspan="1">0.65</td></tr><tr><td rowspan="1" colspan="1">Asc.lum.L</td><td rowspan="1" colspan="1">20–43; 30 ± 8 (<italic>n</italic> = 23)</td><td rowspan="1" colspan="1">29–42; 34 ± 4 (<italic>n</italic> = 8)</td><td rowspan="1" colspan="1">35–56; 45 ± 5 (<italic>n</italic> = 19)</td></tr><tr><td rowspan="1" colspan="1">Asc.lum.W</td><td rowspan="1" colspan="1">35–56; 43 ± 6 (<italic>n</italic> = 23)</td><td rowspan="1" colspan="1">47–59; 53 ± 5 (<italic>n</italic> = 8)</td><td rowspan="1" colspan="1">62–111; 82 ± 12 (<italic>n</italic> = 20)</td></tr><tr><td rowspan="1" colspan="1">Asc.f.L.<abbrev xmlns:xlink="http://www.w3.org/1999/xlink" xlink:title="added when measurements refer to an autozooid located distally to an ovicell" id="ABBRID0ELQBG" xlink:type="simple">d-ov</abbrev></td><td rowspan="1" colspan="1">45–59; 51 ± 5 (<italic>n</italic> = 8)</td><td rowspan="1" colspan="1">51–71; 62 ± 9 (<italic>n</italic> = 4)</td><td rowspan="1" colspan="1">65–74; 67 ± 6 (<italic>n</italic> = 4)</td></tr><tr><td rowspan="1" colspan="1">Asc.f.W.<abbrev xmlns:xlink="http://www.w3.org/1999/xlink" xlink:title="added when measurements refer to an autozooid located distally to an ovicell" id="ABBRID0EFRBG" xlink:type="simple">d-ov</abbrev></td><td rowspan="1" colspan="1">75–98; 85 ± 7 (<italic>n</italic> = 8)</td><td rowspan="1" colspan="1">78–93; 84 ± 7 (<italic>n</italic> = 4)</td><td rowspan="1" colspan="1">116–131; 124 ± 6 (<italic>n</italic> = 4)</td></tr><tr><td rowspan="1" colspan="1">Asc.f.L/Asc.f.W.<abbrev xmlns:xlink="http://www.w3.org/1999/xlink" xlink:title="added when measurements refer to an autozooid located distally to an ovicell" id="ABBRID0E6RBG" xlink:type="simple">d-ov</abbrev></td><td rowspan="1" colspan="1">0.60</td><td rowspan="1" colspan="1">0.74</td><td rowspan="1" colspan="1">0.54</td></tr><tr><td rowspan="1" colspan="1">Asc.lum.L-ov</td><td rowspan="1" colspan="1">23–38; 32 ± 5 (<italic>n</italic> = 8)</td><td rowspan="1" colspan="1">31–38; 34 ± 3 (<italic>n</italic> = 4)</td><td rowspan="1" colspan="1">39–48; 43 ± 5 (<italic>n</italic> = 4)</td></tr><tr><td rowspan="1" colspan="1">Asc.lum.W-ov</td><td rowspan="1" colspan="1">55–71; 64 ± 6 (<italic>n</italic> = 8)</td><td rowspan="1" colspan="1">43–56; 51 ± 6 (<italic>n</italic> = 4)</td><td rowspan="1" colspan="1">86–101; 93 ± 7 (<italic>n</italic> = 4)</td></tr><tr><td rowspan="1" colspan="1">O-Asc.D</td><td rowspan="1" colspan="1">57–114; 81 ± 15 (<italic>n</italic> = 34)</td><td rowspan="1" colspan="1">74–129; 101 ± 19 (<italic>n</italic> = 17)</td><td rowspan="1" colspan="1">107–158; 133 ± 15 (<italic>n</italic> = 23)</td></tr><tr><td rowspan="1" colspan="1">OvL</td><td rowspan="1" colspan="1">249–350; 318 ± 25 (<italic>n</italic> = 18)</td><td rowspan="1" colspan="1">300–324; 312 ± 11 (<italic>n</italic> = 4)</td><td rowspan="1" colspan="1">338–401; 359 ± 19 (<italic>n</italic> = 11)</td></tr><tr><td rowspan="1" colspan="1">OvW</td><td rowspan="1" colspan="1">298–360; 323 ± 15 (<italic>n</italic> = 18)</td><td rowspan="1" colspan="1">320–369; 346 ± 22 (<italic>n</italic> = 4)</td><td rowspan="1" colspan="1">320–378; 338 ± 16 (<italic>n</italic> = 11)</td></tr><tr><td rowspan="1" colspan="1">Ov pore diameter</td><td rowspan="1" colspan="1">20–61; 32 ± 9 (<italic>n</italic> = 33)</td><td rowspan="1" colspan="1">
                <abbrev xmlns:xlink="http://www.w3.org/1999/xlink" xlink:title="not applicable" id="ABBRID0EHWBG" xlink:type="simple">NA</abbrev>
              </td><td rowspan="1" colspan="1">29–51; 38 ± 6 (<italic>n</italic> = 18)</td></tr><tr><td rowspan="1" colspan="1">OvL/OvW</td><td rowspan="1" colspan="1">0.98</td><td rowspan="1" colspan="1">0.90</td><td rowspan="1" colspan="1">1.06</td></tr><tr><td rowspan="1" colspan="1">ZL.ov/OvL</td><td rowspan="1" colspan="1">2.15</td><td rowspan="1" colspan="1">2.53</td><td rowspan="1" colspan="1">2.48</td></tr><tr><td rowspan="1" colspan="1">Ovicell frontal texture</td><td rowspan="1" colspan="1">Smooth to finely granular</td><td rowspan="1" colspan="1">With crests and spine-like processes</td><td rowspan="1" colspan="1">Smooth to gently nodular</td></tr><tr><td rowspan="1" colspan="1">Spines</td><td rowspan="1" colspan="1">2, unbranched</td><td rowspan="1" colspan="1">2, presumably branched</td><td rowspan="1" colspan="1">2, slender unbranched</td></tr><tr><td rowspan="1" colspan="1">Ovicell proximal rim</td><td rowspan="1" colspan="1">Variably arched</td><td rowspan="1" colspan="1">High-arched</td><td rowspan="1" colspan="1">Low arched, distal third</td></tr><tr><td rowspan="1" colspan="1">Ovicell lateral lappets</td><td rowspan="1" colspan="1">Thin, pointed</td><td rowspan="1" colspan="1">Long, laterally indented</td><td rowspan="1" colspan="1">Not developed</td></tr><tr><td rowspan="1" colspan="1">
                <abbrev xmlns:xlink="http://www.w3.org/1999/xlink" content-type="institution" xlink:title="ancestrula length" id="ABBRID0EEZBG" xlink:type="simple">Anc.L</abbrev>
              </td><td rowspan="1" colspan="1">277–342; 304 ± 34 (<italic>n</italic> = 3)</td><td rowspan="1" colspan="1">388</td><td rowspan="1" colspan="1">436</td></tr><tr><td rowspan="1" colspan="1">
                <abbrev xmlns:xlink="http://www.w3.org/1999/xlink" content-type="institution" xlink:title="ancestrula width" id="ABBRID0E1ZBG" xlink:type="simple">Anc.W</abbrev>
              </td><td rowspan="1" colspan="1">222–280; 246 ± 30 (<italic>n</italic> = 3)</td><td rowspan="1" colspan="1">350</td><td rowspan="1" colspan="1">379</td></tr><tr><td rowspan="1" colspan="1">Ancestrula spines</td><td rowspan="1" colspan="1">10</td><td rowspan="1" colspan="1">
                <abbrev xmlns:xlink="http://www.w3.org/1999/xlink" xlink:title="not observed" id="ABBRID0EW1BG" xlink:type="simple">NO</abbrev>
              </td><td rowspan="1" colspan="1">10</td></tr></tbody></table></table-wrap><fig id="F2" position="float" orientation="portrait"><object-id xmlns:xlink="http://www.w3.org/1999/xlink" content-type="doi" xlink:type="simple">10.3897/zookeys.1254.157989.figure2</object-id><object-id xmlns:xlink="http://www.w3.org/1999/xlink" content-type="arpha" xlink:type="simple">449B1D06-A008-5D15-AA61-AFB462903FA2</object-id><label>Figure 2.</label><caption><p>Scheme used for measuring <italic><tp:taxon-name><tp:taxon-name-part taxon-name-part-type="genus" reg="Fenestrulina">Fenestrulina</tp:taxon-name-part></tp:taxon-name></italic> morphological characters. Abbreviations: Asc.f.L and Asc.f.W: ascopore field length and width; Asc.lum.L and Asc.lum.W: ascopore lumen length and width; O.Asc.D: distance between orifice and ascopore; OL and OW: orifice length and width; OvL and OvW: ovicell length and width; ZL and ZW: zooid length and width; ZL.<abbrev xmlns:xlink="http://www.w3.org/1999/xlink" xlink:title="added when measurements refer to an autozooid located distally to an ovicell" id="ABBRID0E6YAG" xlink:type="simple">d-ov</abbrev> and ZW.<abbrev xmlns:xlink="http://www.w3.org/1999/xlink" xlink:title="added when measurements refer to an autozooid located distally to an ovicell" id="ABBRID0EDZAG" xlink:type="simple">d-ov</abbrev>: length and width of zooids distal to an ovicell; ZL.ov and ZW.ov: length and width of ovicellate zooids.</p></caption><graphic xmlns:xlink="http://www.w3.org/1999/xlink" xlink:href="zookeys-1254-001_article-157989__-g002.jpg" position="float" orientation="portrait" xlink:type="simple" id="oo_1426490.jpg"><uri content-type="original_file" xlink:type="simple">https://binary.pensoft.net/fig/1426490</uri></graphic></fig></tp:treatment-sec><ref-list><ref id="B26"><mixed-citation xmlns:xlink="http://www.w3.org/1999/xlink" xlink:type="simple"><person-group><name name-style="western"><surname>d’Hondt</surname><given-names>J-L</given-names></name></person-group> (<year>2006</year>) <source>Nouvelles explications des planches de “Polypes” de la Description de l’Egypte dessinées sous la direction de Jules-César Savigny, et commentées sommairement à l’origine par Victor Audouin. II. Bryozoaires (planches 6 à 13) accompagnées de précisions et commentaires scientifiques et historiques. In: Iinuma E, Sidhom NM (Eds) Nouvelle Description de l’Egypte.</source><publisher-name>Institut d’Orient</publisher-name>, <publisher-loc>Paris</publisher-loc>, <size units="page">86 pp</size>.</mixed-citation></ref><ref id="B4"><mixed-citation xmlns:xlink="http://www.w3.org/1999/xlink" xlink:type="simple"><person-group><name name-style="western"><surname>Audouin</surname><given-names>JV</given-names></name></person-group> (<year>1826</year>) <article-title>Explication sommaire des planches de Polypes de l’Egypte et de la Syrie, publiées par Jules-César Savigny, Membre de l’Institut; offrant un exposé des caractères naturels des genres avec la distinction des espèces.</article-title> In: <person-group><name name-style="western"><surname>Jomard</surname><given-names>EF</given-names></name></person-group> (<role>Ed.</role>) <issue-title>Description de l’Égypte.</issue-title><source>Histoire naturelle. Imprimerie Nationale</source>, <fpage>225</fpage>–<lpage>244</lpage>.</mixed-citation></ref><ref id="B29"><mixed-citation xmlns:xlink="http://www.w3.org/1999/xlink" xlink:type="simple"><person-group><name name-style="western"><surname>Di Geronimo</surname><given-names>I</given-names></name><name name-style="western"><surname>Rosso</surname><given-names>A</given-names></name><name name-style="western"><surname>Sanfilippo</surname><given-names>R</given-names></name></person-group> (<year>1988</year>) <article-title>Peuplements à Bryozoaires sur <italic><tp:taxon-name><tp:taxon-name-part taxon-name-part-type="genus">Laminaria</tp:taxon-name-part> <tp:taxon-name-part taxon-name-part-type="species">rodriguezii</tp:taxon-name-part></tp:taxon-name></italic> Bornet (Banco Apollo, Ustica).</article-title><source>Rapport Commission international Mer Méditerranée</source><volume>31</volume>(<issue>2</issue>): <fpage>21</fpage>.</mixed-citation></ref><ref id="B30"><mixed-citation xmlns:xlink="http://www.w3.org/1999/xlink" xlink:type="simple"><person-group><name name-style="western"><surname>Di Geronimo</surname><given-names>I</given-names></name><name name-style="western"><surname>Giacobbe</surname><given-names>S</given-names></name><name name-style="western"><surname>Rosso</surname><given-names>A</given-names></name><name name-style="western"><surname>Sanfilippo</surname><given-names>R</given-names></name></person-group> (<year>1990</year>) <article-title>Popolamenti e tanatocenosi del Banco Apollo (Ustica, Mar Tirreno meridionale).</article-title><source>Bollettino del Museo Regionale di Scienze Naturali Torino vol. spec.</source>: <fpage>729</fpage>–<lpage>.</lpage> $6</mixed-citation></ref><ref id="B115"><mixed-citation xmlns:xlink="http://www.w3.org/1999/xlink" xlink:type="simple"><person-group><name name-style="western"><surname>Rosso</surname><given-names>A</given-names></name></person-group> (<year>1989</year>) <source>Contributo alla conoscenza di alcuni popolamenti, tanatocenosi e tafocenosi a briozoi di alcuni fondi mobili circalitorali.</source><publisher-name>PhD Thesis</publisher-name>, <publisher-loc>University of Messina</publisher-loc>, <size units="page">331 pp</size>.</mixed-citation></ref><ref id="B97"><mixed-citation xmlns:xlink="http://www.w3.org/1999/xlink" xlink:type="simple"><person-group><name name-style="western"><surname>Moyano</surname><given-names>GHI</given-names></name></person-group> (<year>1983</year>) <article-title>Southern Pacific <tp:taxon-name><tp:taxon-name-part taxon-name-part-type="phylum">Bryozoa</tp:taxon-name-part></tp:taxon-name>: A general view with emphasis on Chilean species.</article-title><source>Gayana Zoología, Concepcíon</source><volume>46</volume>: <fpage>1</fpage>–<lpage>45</lpage>.</mixed-citation></ref><ref id="B75"><mixed-citation xmlns:xlink="http://www.w3.org/1999/xlink" xlink:type="simple"><person-group><name name-style="western"><surname>Hayward</surname><given-names>PJ</given-names></name><name name-style="western"><surname>Ryland</surname><given-names>JS</given-names></name></person-group> (<year>1990</year>) <article-title>Some Antarctic and Subantarctic species of <tp:taxon-name><tp:taxon-name-part taxon-name-part-type="family">Microporellidae</tp:taxon-name-part></tp:taxon-name> (<tp:taxon-name><tp:taxon-name-part taxon-name-part-type="phylum">Bryozoa</tp:taxon-name-part></tp:taxon-name>: <tp:taxon-name><tp:taxon-name-part taxon-name-part-type="order">Cheilostomata</tp:taxon-name-part></tp:taxon-name>).</article-title><source>Journal of Natural History</source><volume>24</volume>(<issue>5</issue>): <fpage>1263</fpage>–<lpage>1287</lpage>. <ext-link xlink:href="10.1080/00222939000770751" ext-link-type="doi" xlink:type="simple">https://doi.org/10.1080/00222939000770751</ext-link></mixed-citation></ref><ref id="B72"><mixed-citation xmlns:xlink="http://www.w3.org/1999/xlink" xlink:type="simple"><person-group><name name-style="western"><surname>Hayward</surname><given-names>PJ</given-names></name></person-group> (<year>1995</year>) <source>Antarctic cheilostomatous <tp:taxon-name><tp:taxon-name-part taxon-name-part-type="phylum">Bryozoa</tp:taxon-name-part></tp:taxon-name>.</source><publisher-name>Oxford University Press: Oxford</publisher-name>, <publisher-loc>New York, Tokyo, xi</publisher-loc>, <size units="page">355 pp</size>. <ext-link xlink:href="10.1093/oso/9780198548911.001.0001" ext-link-type="doi" xlink:type="simple">https://doi.org/10.1093/oso/9780198548911.001.0001</ext-link></mixed-citation></ref><ref id="B105"><mixed-citation xmlns:xlink="http://www.w3.org/1999/xlink" xlink:type="simple"><person-group><name name-style="western"><surname>Ostrovsky</surname><given-names>AN</given-names></name><name name-style="western"><surname>Cáceres-Chamizo</surname><given-names>JP</given-names></name><name name-style="western"><surname>Vávra</surname><given-names>N</given-names></name></person-group> (<year>2024</year>) Bryozoan collections from the Northern Bay of Safaga (Red Sea). <ext-link xlink:href="https://bryozoancollection.univie.ac.at/Sammlung/Bryozoa/Safaga_Bay/Cheilostomata/Microporellidae/Fenestrulina/Fenestrulina_sp.html" ext-link-type="uri" xlink:type="simple">https://bryozoancollection.univie.ac.at/Sammlung/Bryozoa/Safaga_Bay/Cheilostomata/Microporellidae/Fenestrulina/Fenestrulina_sp.html</ext-link> [accessed 28 March 2024]</mixed-citation></ref><ref id="B136"><mixed-citation xmlns:xlink="http://www.w3.org/1999/xlink" xlink:type="simple"><person-group><name name-style="western"><surname>Vieira</surname><given-names>LM</given-names></name><name name-style="western"><surname>Stampar</surname><given-names>SN</given-names></name></person-group> (<year>2014</year>) <article-title>A new <italic><tp:taxon-name><tp:taxon-name-part taxon-name-part-type="genus">Fenestrulina</tp:taxon-name-part></tp:taxon-name></italic> (<tp:taxon-name><tp:taxon-name-part taxon-name-part-type="phylum">Bryozoa</tp:taxon-name-part></tp:taxon-name>, <tp:taxon-name><tp:taxon-name-part taxon-name-part-type="order">Cheilostomata</tp:taxon-name-part></tp:taxon-name>) commensal with tube-dwelling anemones (<tp:taxon-name><tp:taxon-name-part taxon-name-part-type="phylum">Cnidaria</tp:taxon-name-part></tp:taxon-name>, <tp:taxon-name><tp:taxon-name-part taxon-name-part-type="order">Ceriantharia</tp:taxon-name-part></tp:taxon-name>) in the tropical southwestern Atlantic.</article-title><source>Zootaxa</source><volume>3780</volume>(<issue>2</issue>): <fpage>365</fpage>–<lpage>374</lpage>. <ext-link xlink:href="10.11646/zootaxa.3780.2.8" ext-link-type="doi" xlink:type="simple">https://doi.org/10.11646/zootaxa.3780.2.8</ext-link></mixed-citation></ref><ref id="B142"><mixed-citation xmlns:xlink="http://www.w3.org/1999/xlink" xlink:type="simple"><person-group><name name-style="western"><surname>Winston</surname><given-names>JE</given-names></name><name name-style="western"><surname>Hayward</surname><given-names>PJ</given-names></name><name name-style="western"><surname>Craig</surname><given-names>SF</given-names></name></person-group> (<year>2000</year>) <article-title>Marine bryozoans of the Northeast coast of the United States: new and problem species.</article-title> In: <person-group><name name-style="western"><surname>Herrera</surname><given-names>Cubilla A</given-names></name><name name-style="western"><surname>Jackson</surname><given-names>JBC</given-names></name></person-group> (<role>Eds</role>) <issue-title>Proceedings of the 11th International Bryozoology Association Conference.</issue-title><source>Smithsonian Tropical Research Institute, Balboa</source>, <fpage>412</fpage>–<lpage>420</lpage>.</mixed-citation></ref><ref id="B28"><mixed-citation xmlns:xlink="http://www.w3.org/1999/xlink" xlink:type="simple"><person-group><name name-style="western"><surname>De Blauwe</surname><given-names>H</given-names></name><name name-style="western"><surname>Kind</surname><given-names>B</given-names></name><name name-style="western"><surname>Kuhlenkamp</surname><given-names>R</given-names></name><name name-style="western"><surname>Cuperus</surname><given-names>J</given-names></name><name name-style="western"><surname>van der Weide</surname><given-names>B</given-names></name><name name-style="western"><surname>Kerckhof</surname><given-names>F</given-names></name></person-group> (<year>2014</year>) <article-title>Recent observations of the introduced <italic><tp:taxon-name><tp:taxon-name-part taxon-name-part-type="genus">Fenestrulina</tp:taxon-name-part> <tp:taxon-name-part taxon-name-part-type="species">delicia</tp:taxon-name-part></tp:taxon-name></italic> Winston, Hayward &amp; Craig, 2000 (<tp:taxon-name><tp:taxon-name-part taxon-name-part-type="phylum">Bryozoa</tp:taxon-name-part></tp:taxon-name>) in Western Europe.</article-title> In: <person-group><name name-style="western"><surname>Rosso</surname><given-names>A</given-names></name><name name-style="western"><surname>Wyse Jackson</surname><given-names>PN</given-names></name><name name-style="western"><surname>Porter</surname><given-names>JS</given-names></name></person-group> (<role>Eds</role>) <issue-title>Bryozoan Studies 2013. Proceedings of the 16th International Bryozoological Association Conference, Catania, Italy.</issue-title><source>Studi Trentini di Scienze Naturali</source><volume>94</volume>: <fpage>53</fpage>–<lpage>78</lpage>.</mixed-citation></ref><ref id="B12"><mixed-citation xmlns:xlink="http://www.w3.org/1999/xlink" xlink:type="simple"><person-group><name name-style="western"><surname>Bishop</surname><given-names>JDD</given-names></name></person-group> (<year>1989</year>) <article-title>Colony form and the exploitation of spatial refuges by encrusting <tp:taxon-name><tp:taxon-name-part taxon-name-part-type="phylum">Bryozoa</tp:taxon-name-part></tp:taxon-name>.</article-title><source>Biological Reviews of the Cambridge Philosophical Society</source><volume>64</volume>(<issue>2</issue>): <fpage>197</fpage>–<lpage>218</lpage>. <ext-link xlink:href="10.1111/j.1469-185X.1989.tb00675.x" ext-link-type="doi" xlink:type="simple">https://doi.org/10.1111/j.1469-185X.1989.tb00675.x</ext-link></mixed-citation></ref><ref id="B121"><mixed-citation xmlns:xlink="http://www.w3.org/1999/xlink" xlink:type="simple"><person-group><name name-style="western"><surname>Rosso</surname><given-names>A</given-names></name><name name-style="western"><surname>Sanfilippo</surname><given-names>R</given-names></name><name name-style="western"><surname>Sciuto</surname><given-names>F</given-names></name></person-group> (<year>2014</year>) <article-title>Open shelf soft bottom bryozoan communities from the Ciclopi Marine Protected Area (E Sicily, Mediterranean).</article-title> In: <person-group><name name-style="western"><surname>Rosso</surname><given-names>A</given-names></name><name name-style="western"><surname>Wyse Jackson</surname><given-names>PN</given-names></name><name name-style="western"><surname>Porter</surname><given-names>J</given-names></name></person-group> (<role>Eds</role>) <issue-title>Bryozoan Studies 2013. Proceedings of the 16th International Bryozoological Association Conference, Catania, Italy.</issue-title><source>Studi Trentini di Scienze Naturali</source><volume>94</volume>: <fpage>195</fpage>–<lpage>207</lpage>.</mixed-citation></ref><ref id="B128"><mixed-citation xmlns:xlink="http://www.w3.org/1999/xlink" xlink:type="simple"><person-group><name name-style="western"><surname>Savigny</surname><given-names>JC</given-names></name></person-group> (<year>1817</year>) Description de l’Égypte ou recueil des observations et des recherches qui ont été faites en Égypte pendant l’expédition de l’Armée Française. 244 Plates. Atlas, Histoire naturelle, Paris.</mixed-citation></ref></ref-list></tp:taxon-treatment>
