# Supplementary material for: ﻿Unlocking Mediterranean bryozoan diversity: seven new species unveiled after fixing a neotype for Fenestrulina malusii (Audouin & Savigny, 1826) (Cheilostomatida, Fenestrulinidae)
Source: Zookeys. 2025 Sep 30;1254:1–74. doi: 10.3897/zookeys.1254.157989 (PMC12504986; doi:10.3897/zookeys.1254.157989)
Supplement: XML Treatment for Fenestrulina communis [file zookeys.1254.157989-treatment4.xml]

<!DOCTYPE tp:taxon-treatment
  PUBLIC "-//TaxonX//DTD Taxonomic Treatment Publishing DTD v0 20100105//EN" "tax-treatment-NSO.dtd">
<tp:taxon-treatment xmlns:tp="http://www.plazi.org/taxpub"><tp:treatment-meta><kwd-group><label>Taxon classification</label><kwd>
                <named-content content-type="kingdom">Animalia</named-content>
              </kwd><kwd>
                <named-content content-type="order">Cheilostomatida</named-content>
              </kwd><kwd>
                <named-content content-type="family">Fenestrulinidae</named-content>
              </kwd></kwd-group><mixed-citation publication-type="journal"><person-group><name><surname>Rosso</surname><given-names>Antonietta</given-names></name><name><surname>Di Martino</surname><given-names>Emanuela</given-names></name><name><surname>Donato</surname><given-names>Gemma</given-names></name><name><surname>Figuerola</surname><given-names>Blanca</given-names></name><name><surname>Gerovasileiou</surname><given-names>Vasilis</given-names></name><name><surname>Siddiolo</surname><given-names>Chiara</given-names></name><name><surname>Sinagra</surname><given-names>Alessandro</given-names></name><name><surname>Sanfilippo</surname><given-names>Rossana</given-names></name><name><surname>Sciuto</surname><given-names>Francesco</given-names></name></person-group><article-title>﻿Unlocking Mediterranean bryozoan diversity: seven new species unveiled after fixing a neotype for <italic><tp:taxon-name><tp:taxon-name-part taxon-name-part-type="genus" reg="Fenestrulina">Fenestrulina</tp:taxon-name-part> <tp:taxon-name-part taxon-name-part-type="species" reg="malusii">malusii</tp:taxon-name-part></tp:taxon-name></italic> (Audouin &amp; Savigny, 1826) (<tp:taxon-name><tp:taxon-name-part taxon-name-part-type="order">Cheilostomatida</tp:taxon-name-part></tp:taxon-name>, <tp:taxon-name><tp:taxon-name-part taxon-name-part-type="family">Fenestrulinidae</tp:taxon-name-part></tp:taxon-name>)</article-title><source>Zookeys</source><day>30</day><month>09</month><year>2025</year><volume>1254</volume><fpage>1</fpage><lpage>74</lpage><pub-id pub-id-type="doi">10.3897/zookeys.1254.157989</pub-id></mixed-citation></tp:treatment-meta><tp:nomenclature><label>﻿</label><tp:taxon-name><object-id xmlns:xlink="http://www.w3.org/1999/xlink" content-type="arpha" xlink:type="simple">CD90932C-E88D-5A3B-AADD-0F491A3FB905</object-id>
              <tp:taxon-name-part taxon-name-part-type="genus" reg="Fenestrulina">Fenestrulina</tp:taxon-name-part>
              <tp:taxon-name-part taxon-name-part-type="species" reg="communis">communis</tp:taxon-name-part>
              <object-id xmlns:xlink="http://www.w3.org/1999/xlink" content-type="zoobank" xlink:type="simple">https://zoobank.org/C5933529-DC05-4DCF-AED4-3CA639BD3466</object-id>
            </tp:taxon-name><tp:taxon-authority>Rosso &amp; Di Martino</tp:taxon-authority><tp:taxon-status xmlns:xlink="http://www.w3.org/1999/xlink" xlink:type="simple">sp. nov.</tp:taxon-status><xref ref-type="fig" rid="F1">Figs 1</xref><xref ref-type="fig" rid="F8">, 8</xref><xref ref-type="fig" rid="F9">, 9</xref><xref ref-type="fig" rid="F10">, 10</xref><xref ref-type="fig" rid="F11">, 11</xref><xref ref-type="fig" rid="F12">, 12</xref><xref ref-type="fig" rid="F22">, 22</xref><xref ref-type="fig" rid="F23">, 23</xref><xref ref-type="fig" rid="F24">, 24</xref><xref ref-type="table" rid="T1">; Tables 1</xref><xref ref-type="table" rid="T2">, 2</xref><tp:nomenclature-citation-list><tp:nomenclature-citation><tp:taxon-name>
                  <tp:taxon-name-part taxon-name-part-type="genus" reg="Fenestrulina">Fenestrulina</tp:taxon-name-part> <tp:taxon-name-part taxon-name-part-type="species" reg="malusii">malusii</tp:taxon-name-part></tp:taxon-name><comment>(Audouin): <xref ref-type="bibr" rid="B115">Rosso 1989</xref>: tables 3d, 4d; <xref ref-type="bibr" rid="B77">Hayward and Ryland 1999</xref>: 300, fig. 138A, B; <xref ref-type="bibr" rid="B73">Hayward and McKinney 2002</xref>: 81, fig. 37A–D; <xref ref-type="bibr" rid="B120">Rosso et al. 2013</xref>: table 1; <xref ref-type="bibr" rid="B122">Rosso et al. 2019a</xref>: table 1; <xref ref-type="bibr" rid="B133">Subías-Baratau et al. 2022</xref>: table 2, fig. 5a.</comment></tp:nomenclature-citation></tp:nomenclature-citation-list></tp:nomenclature><tp:treatment-sec sec-type="type material" id="SECID0E2DAK"><title>Type material.</title><p>Italy • <bold><italic>Holotype</italic></bold> large ovicellate colony encrusting a flat and smooth plastic item, with several lobes, including hundreds of ovicellate and non-ovicellate zooids and the ancestrula. Mediterranean, Tyrrhenian Sea, NW Sicily, Magaggiari beach, Cinisi, near Palermo; <named-content xmlns:xlink="http://www.w3.org/1999/xlink" content-type="dwc:verbatimCoordinates" xlink:type="simple"><named-content content-type="geo-json" specific-use="{&#34;type&#34;:&#34;Point&#34;,&#34;coordinates&#34;:[13.083972,38.159651]}" id="NCID0EHEAK" xlink:type="simple">38.159651°N, 13.083972°E</named-content></named-content>; stranded on the beach; Dec. 2023; C. Siddiolo leg.; <abbrev xmlns:xlink="http://www.w3.org/1999/xlink" content-type="institution" xlink:title="Museum of Palaeontology of the University of Catania" id="ABBRID0EMEAK" xlink:type="simple">PMC</abbrev>.B39.23.2.2024.a. Italy • <bold><italic>Paratypes</italic></bold> 15 colonies, some small, including only the ancestrula and a few periancestrular autozooids, others large, with ovicellate and non-ovicellate autozooids and often the ancestrula, plus five isolated ancestrulae; same details as the holotype; <abbrev xmlns:xlink="http://www.w3.org/1999/xlink" content-type="institution" xlink:title="Museum of Palaeontology of the University of Catania" id="ABBRID0EUEAK" xlink:type="simple">PMC</abbrev>.B39.23.2.2024.b1–8 on the same plastic item as the holotype; <abbrev xmlns:xlink="http://www.w3.org/1999/xlink" content-type="institution" xlink:title="Museum of Palaeontology of the University of Catania" id="ABBRID0EZEAK" xlink:type="simple">PMC</abbrev>.B39.23.2.2024.b9–15 on a second bent plastic item.</p></tp:treatment-sec><tp:treatment-sec sec-type="material" id="SECID0E5EAK"><title>Other material examined.</title><p>Italy • 2 living colonies on plastic. Mediterranean, Tyrrhenian Sea, NE Sicily, Tono beach, Capo Milazzo Peninsula; <named-content xmlns:xlink="http://www.w3.org/1999/xlink" content-type="dwc:verbatimCoordinates" xlink:type="simple"><named-content content-type="geo-json" specific-use="{&#34;type&#34;:&#34;Point&#34;,&#34;coordinates&#34;:[15.240556,38.245278]}" id="NCID0EHFAK" xlink:type="simple">38°14'43"N, 15°14'26"E</named-content></named-content>; stranded on the beach; Apr. 2024; A. Rosso &amp; E. Di Martino leg.; <abbrev xmlns:xlink="http://www.w3.org/1999/xlink" content-type="institution" xlink:title="Museum of Palaeontology of the University of Catania" id="ABBRID0EMFAK" xlink:type="simple">PMC</abbrev> Rosso-Collection I.H.B.116.a. Italy • 1 fragmentary colony, Mediterranean, Ionian Sea, SE Sicily, Plemmirio <abbrev xmlns:xlink="http://www.w3.org/1999/xlink" xlink:title="Marine Protected Area" id="ABBRID0ERFAK" xlink:type="simple">MPA</abbrev>, Granchi submarine cave, sample GR2; <named-content xmlns:xlink="http://www.w3.org/1999/xlink" content-type="dwc:verbatimCoordinates" xlink:type="simple"><named-content content-type="geo-json" specific-use="{&#34;type&#34;:&#34;Point&#34;,&#34;coordinates&#34;:[37.020333,15.327833]}" id="NCID0EYFAK" xlink:type="simple">15°19'40.2"N, 37°01'13.2"E</named-content></named-content>; 20 m depth; Sept. 2009; V. Di Martino leg.; scuba diving • 2 colonies, one on the free valve of the brachiopod <italic><tp:taxon-name><tp:taxon-name-part taxon-name-part-type="genus" reg="Novocrania">Novocrania</tp:taxon-name-part> <tp:taxon-name-part taxon-name-part-type="species" reg="anomala">anomala</tp:taxon-name-part></tp:taxon-name></italic> (Müller, 1776) and one on a fragment of the bryozoan <italic><tp:taxon-name><tp:taxon-name-part taxon-name-part-type="genus" reg="Reteporella">Reteporella</tp:taxon-name-part> <tp:taxon-name-part taxon-name-part-type="species" reg="elegans">elegans</tp:taxon-name-part></tp:taxon-name></italic> Harmelin, 1976. Mediterranean, Ionian Sea, SE Sicily, Plemmirio <abbrev xmlns:xlink="http://www.w3.org/1999/xlink" xlink:title="Marine Protected Area" id="ABBRID0ETGAK" xlink:type="simple">MPA</abbrev>, Gymnasium submarine cave, sample GY2; <named-content xmlns:xlink="http://www.w3.org/1999/xlink" content-type="dwc:verbatimCoordinates" xlink:type="simple"><named-content content-type="geo-json" specific-use="{&#34;type&#34;:&#34;Point&#34;,&#34;coordinates&#34;:[37.003333,15.313333]}" id="NCID0E1GAK" xlink:type="simple">15°18'48"N, 37°00'12"E</named-content></named-content>; 20 m depth; Sept. 2009; V. Di Martino leg.; scuba diving • 1 fragmentary colony, Mediterranean, Ionian Sea, SE Sicily, Plemmirio <abbrev xmlns:xlink="http://www.w3.org/1999/xlink" xlink:title="Marine Protected Area" id="ABBRID0E6GAK" xlink:type="simple">MPA</abbrev>, Mazzere submarine cave, sample MZ1; <named-content xmlns:xlink="http://www.w3.org/1999/xlink" content-type="dwc:verbatimCoordinates" xlink:type="simple"><named-content content-type="geo-json" specific-use="{&#34;type&#34;:&#34;Point&#34;,&#34;coordinates&#34;:[37.005083,15.309889]}" id="NCID0EGHAK" xlink:type="simple">15°18'35.6"N, 37°00'18.3"E</named-content></named-content>; 20 m depth; Sept. 2009; V. Di Martino leg.; scuba diving; <abbrev xmlns:xlink="http://www.w3.org/1999/xlink" content-type="institution" xlink:title="Museum of Palaeontology of the University of Catania" id="ABBRID0ELHAK" xlink:type="simple">PMC</abbrev> Rosso-Collection I.H.B.116.b. Italy • few zooids on a shell fragment. Mediterranean, Ionian Sea, SE Sicily, Gulf of Noto, sample <abbrev xmlns:xlink="http://www.w3.org/1999/xlink" xlink:title="Piattaforma Siciliana = Sicily shelf" id="ABBRID0EQHAK" xlink:type="simple">PS</abbrev>/81 CR1; <named-content xmlns:xlink="http://www.w3.org/1999/xlink" content-type="dwc:verbatimCoordinates" xlink:type="simple"><named-content content-type="geo-json" specific-use="{&#34;type&#34;:&#34;Point&#34;,&#34;coordinates&#34;:[15.166667,36.733333]}" id="NCID0EXHAK" xlink:type="simple">36°44'N, 15°10'E</named-content></named-content>; 45 m depth; Jun. 1981; dredge; <abbrev xmlns:xlink="http://www.w3.org/1999/xlink" content-type="institution" xlink:title="Museum of Palaeontology of the University of Catania" id="ABBRID0E3HAK" xlink:type="simple">PMC</abbrev> Rosso-Collection I.H.B.116.e. Italy • 1 colony including the ancestrula and ~30 ovicellate and non ovicellate autozooids on a bioclast. Mediterranean, Ionian Sea, SE Sicily, Ciclopi Island <abbrev xmlns:xlink="http://www.w3.org/1999/xlink" xlink:title="Marine Protected Area" id="ABBRID0EBIAK" xlink:type="simple">MPA</abbrev>, Ciclopi 2000 cruise, sample 20B; 4145500N, 513130E; 50 m depth; Jul. 2000; A. Rosso leg.; dredging; <abbrev xmlns:xlink="http://www.w3.org/1999/xlink" content-type="institution" xlink:title="Museum of Palaeontology of the University of Catania" id="ABBRID0EFIAK" xlink:type="simple">PMC</abbrev> Rosso-Collection I.H.B.116.c. Italy • few zooids on an alga. Mediterranean, Ionian Sea, SE Sicily, Ciclopi Island <abbrev xmlns:xlink="http://www.w3.org/1999/xlink" xlink:title="Marine Protected Area" id="ABBRID0EKIAK" xlink:type="simple">MPA</abbrev>, off Santa Tecla, sample <abbrev xmlns:xlink="http://www.w3.org/1999/xlink" xlink:title="Santa Tecla" id="ABBRID0EOIAK" xlink:type="simple">ST</abbrev>.1.Z9; <named-content xmlns:xlink="http://www.w3.org/1999/xlink" content-type="dwc:verbatimCoordinates" xlink:type="simple"><named-content content-type="geo-json" specific-use="{&#34;type&#34;:&#34;Point&#34;,&#34;coordinates&#34;:[15.181389,37.638056]}" id="NCID0EVIAK" xlink:type="simple">37°38'17"N, 15°10'53"E</named-content></named-content>; 9 m depth; Jun. 2015; M. Catra &amp; R. Leonardi leg.; scuba diving; <abbrev xmlns:xlink="http://www.w3.org/1999/xlink" content-type="institution" xlink:title="Museum of Palaeontology of the University of Catania" id="ABBRID0E1IAK" xlink:type="simple">PMC</abbrev> Rosso-Collection I.H.B.116.d. Spain • 4 small colonies on three benthic plastic debris. Mediterranean, Liguro-Provençal basin, off Palamós; <named-content xmlns:xlink="http://www.w3.org/1999/xlink" content-type="dwc:verbatimCoordinates" xlink:type="simple"><named-content content-type="geo-json" specific-use="{&#34;type&#34;:&#34;Point&#34;,&#34;coordinates&#34;:[3.400000,41.600000]}" id="NCID0ECJAK" xlink:type="simple">41.6°N, 3.4°E</named-content></named-content>; 100 m depth; Dec. 2020; B. Figuerola leg.; trawl; <abbrev xmlns:xlink="http://www.w3.org/1999/xlink" content-type="institution" xlink:title="Museum of Palaeontology of the University of Catania" id="ABBRID0EHJAK" xlink:type="simple">PMC</abbrev> EDM-BF Collection SP.H.B.116.f.</p></tp:treatment-sec><tp:treatment-sec sec-type="diagnosis" id="SECID0EMJAK"><title>Diagnosis.</title><p><italic><tp:taxon-name><tp:taxon-name-part taxon-name-part-type="genus" reg="Fenestrulina">Fenestrulina</tp:taxon-name-part></tp:taxon-name></italic> with large frontal pseudopores, partially occluded by a star-shaped plate formed by spinules slender at pore margins, flattening and merging at the centre.</p></tp:treatment-sec><tp:treatment-sec sec-type="description" id="SECID0EZJAK"><title>Description.</title><p>Colony glassy in appearance, encrusting, multiserial, unilaminar, forming large patches up to 1.5 cm<sup>2</sup> on flat and smooth plastic substrates, with an irregularly lobate outline (Fig. <xref ref-type="fig" rid="F11">11A</xref>). Interzooidal communications via multiporous septula: two proximolateral (150 μm wide), two distolateral (148–208 μm wide, <italic>n</italic> = 5) and one distal (31–172 μm wide, <italic>n</italic> = 4), located at mid-length along lateral and distal walls (Figs <xref ref-type="fig" rid="F8">8B</xref>, <xref ref-type="fig" rid="F9">9D</xref>, <xref ref-type="fig" rid="F10">10A–C</xref>), each comprising a dozen round pores (6–9 μm in diameter) (Fig. <xref ref-type="fig" rid="F8">8I, J</xref>).</p><fig id="F8" position="float" orientation="portrait"><object-id xmlns:xlink="http://www.w3.org/1999/xlink" content-type="doi" xlink:type="simple">10.3897/zookeys.1254.157989.figure8</object-id><object-id xmlns:xlink="http://www.w3.org/1999/xlink" content-type="arpha" xlink:type="simple">76BD4DF5-E165-5A22-B49C-284EC98D80C7</object-id><label>Figure 8.</label><caption><p><italic><tp:taxon-name><tp:taxon-name-part taxon-name-part-type="genus" reg="Fenestrulina">Fenestrulina</tp:taxon-name-part> <tp:taxon-name-part taxon-name-part-type="species" reg="communis">communis</tp:taxon-name-part></tp:taxon-name></italic> Rosso &amp; Di Martino, sp. nov. from a plastic item stranded on Magaggiari beach, Cinisi (Palermo), NW Sicily, Tyrrhenian Sea. <bold>A, C, D.</bold> Paratype <abbrev xmlns:xlink="http://www.w3.org/1999/xlink" content-type="institution" xlink:title="Museum of Palaeontology of the University of Catania" id="ABBRID0EOLAK" xlink:type="simple">PMC</abbrev>.B43.23.2.2024.b8; <bold>B, F, G, K.</bold> Holotype <abbrev xmlns:xlink="http://www.w3.org/1999/xlink" content-type="institution" xlink:title="Museum of Palaeontology of the University of Catania" id="ABBRID0EVLAK" xlink:type="simple">PMC</abbrev>.B39.23.2.2024.a; <bold>E, H, I.</bold> Paratype <abbrev xmlns:xlink="http://www.w3.org/1999/xlink" content-type="institution" xlink:title="Museum of Palaeontology of the University of Catania" id="ABBRID0E3LAK" xlink:type="simple">PMC</abbrev>. B39.23.2.2024.b9; <bold>J, L, M.</bold> Paratype <abbrev xmlns:xlink="http://www.w3.org/1999/xlink" content-type="institution" xlink:title="Museum of Palaeontology of the University of Catania" id="ABBRID0EDMAK" xlink:type="simple">PMC</abbrev>. B39.23.2.2024.b10. <bold>A.</bold> General view of a colony portion showing common ovicellate autozooids; <bold>B.</bold> Non-ovicellate autozooids regularly arranged near the colony margin; <bold>C.</bold> Non-ovicellate autozooids, some distal to ovicells, illustrating morphological variation; <bold>D.</bold> Ovicells with moderately tuberculate surfaces and scalloped distal rims; <bold>E.</bold> Non-ovicellate autozooid; <bold>F.</bold> Autozooid with two oral spines placed very distally and semicircular orifice; <bold>G, H.</bold> Close-up of two orifices with four and three spines, respectively. Note the arched distal rim with few faint denticles and the straight proximal rim with shouldered corners; <bold>I, J.</bold> Multiporous septula seen externally (<bold>I</bold>) and internally (<bold>J</bold>) along lateral and distal walls; <bold>K.</bold> Ascopore with some denticles merging; <bold>L, M.</bold> Frontal pseudopores showing different degrees of development of the stellate process. Note that few pseudopores are present in the proximal frontal shields in panels <bold>A–F</bold>. Scale bars: 1 mm (<bold>A</bold>); 500 μm (<bold>B, C</bold>); 200 μm (<bold>D, E</bold>); 100 μm (<bold>F–K</bold>); 50 μm (<bold>L, M</bold>).</p></caption><graphic xmlns:xlink="http://www.w3.org/1999/xlink" xlink:href="zookeys-1254-001_article-157989__-g008.jpg" position="float" orientation="portrait" xlink:type="simple" id="oo_1426496.jpg"><uri content-type="original_file" xlink:type="simple">https://binary.pensoft.net/fig/1426496</uri></graphic></fig><fig id="F9" position="float" orientation="portrait"><object-id xmlns:xlink="http://www.w3.org/1999/xlink" content-type="doi" xlink:type="simple">10.3897/zookeys.1254.157989.figure9</object-id><object-id xmlns:xlink="http://www.w3.org/1999/xlink" content-type="arpha" xlink:type="simple">AA67DF2E-288E-57A1-AFD7-3D20FE3A5A34</object-id><label>Figure 9.</label><caption><p><italic><tp:taxon-name><tp:taxon-name-part taxon-name-part-type="genus" reg="Fenestrulina">Fenestrulina</tp:taxon-name-part> <tp:taxon-name-part taxon-name-part-type="species" reg="communis">communis</tp:taxon-name-part></tp:taxon-name></italic> Rosso &amp; Di Martino, sp. nov. tatiform ancestrula and periancestrular autozooids from a plastic item stranded on Magaggiari beach, Cinisi (Palermo), NW Sicily, Tyrrhenian Sea. <bold>A.</bold> Paratype <abbrev xmlns:xlink="http://www.w3.org/1999/xlink" content-type="institution" xlink:title="Museum of Palaeontology of the University of Catania" id="ABBRID0EGOAK" xlink:type="simple">PMC</abbrev>. B43.23.2.2024.b.16; <bold>B.</bold> Paratype <abbrev xmlns:xlink="http://www.w3.org/1999/xlink" content-type="institution" xlink:title="Museum of Palaeontology of the University of Catania" id="ABBRID0ENOAK" xlink:type="simple">PMC</abbrev>. B39.23.2.2024.b.17; <bold>C.</bold> Paratype <abbrev xmlns:xlink="http://www.w3.org/1999/xlink" content-type="institution" xlink:title="Museum of Palaeontology of the University of Catania" id="ABBRID0EUOAK" xlink:type="simple">PMC</abbrev>.B39.23.2.2024.b.10; <bold>D.</bold> Paratype <abbrev xmlns:xlink="http://www.w3.org/1999/xlink" content-type="institution" xlink:title="Museum of Palaeontology of the University of Catania" id="ABBRID0E2OAK" xlink:type="simple">PMC</abbrev>.B39.23.2.2024.b.1; <bold>E.</bold> Paratype <abbrev xmlns:xlink="http://www.w3.org/1999/xlink" content-type="institution" xlink:title="Museum of Palaeontology of the University of Catania" id="ABBRID0ECPAK" xlink:type="simple">PMC</abbrev>.B39.23.2.2024.b.8; <bold>F</bold>, <bold>G.</bold> Holotype <abbrev xmlns:xlink="http://www.w3.org/1999/xlink" content-type="institution" xlink:title="Museum of Palaeontology of the University of Catania" id="ABBRID0ELPAK" xlink:type="simple">PMC</abbrev>.B39.23.2.2024.a. <bold>A.</bold> Recently metamorphosed ancestrula with only the distal pore chamber. Note the ten long spines and cryptocystidean areas between oral spines (arrowed); <bold>B.</bold> Ancestrula budding the first distal autozooid, showing two distolateral budding loci, possibly formed after a resorption process; <bold>C.</bold> Close-up of the ancestrula of an asymmetrical young colony with four zooids. The ancestrula shows one distal and one proximal budding locus on one side. Note the large lumina of some incompletely formed pseudopores in periancestrular autozooids; <bold>D.</bold> Another asymmetrical young colony, apparently ceasing growth near an adult conspecific colony; <bold>E.</bold> Tatiform ancestrula typically surrounded by six periancestrular autozooids; <bold>F, G.</bold> Periancestrular area of the holotype (<bold>F</bold>) and a detail of the ancestrula (<bold>G</bold>), regenerated as a miniature autozooid with a central ascopore. Scale bars: 200 μm (<bold>A–D, G</bold>); 500 μm (<bold>E, F</bold>).</p></caption><graphic xmlns:xlink="http://www.w3.org/1999/xlink" xlink:href="zookeys-1254-001_article-157989__-g009.jpg" position="float" orientation="portrait" xlink:type="simple" id="oo_1426497.jpg"><uri content-type="original_file" xlink:type="simple">https://binary.pensoft.net/fig/1426497</uri></graphic></fig><fig id="F10" position="float" orientation="portrait"><object-id xmlns:xlink="http://www.w3.org/1999/xlink" content-type="doi" xlink:type="simple">10.3897/zookeys.1254.157989.figure10</object-id><object-id xmlns:xlink="http://www.w3.org/1999/xlink" content-type="arpha" xlink:type="simple">1CF40002-AB3E-57A3-BC7E-CB787E95DA85</object-id><label>Figure 10.</label><caption><p><italic><tp:taxon-name><tp:taxon-name-part taxon-name-part-type="genus" reg="Fenestrulina">Fenestrulina</tp:taxon-name-part> <tp:taxon-name-part taxon-name-part-type="species" reg="communis">communis</tp:taxon-name-part></tp:taxon-name></italic> Rosso &amp; Di Martino, sp. nov. kenozooids and teratologies from a plastic item stranded on Magaggiari beach, Cinisi (Palermo), NW Sicily, Tyrrhenian Sea. <bold>A–D, F, G, K, L.</bold> Holotype <abbrev xmlns:xlink="http://www.w3.org/1999/xlink" content-type="institution" xlink:title="Museum of Palaeontology of the University of Catania" id="ABBRID0E5QAK" xlink:type="simple">PMC</abbrev>.B39.23.2.2024.a; <bold>E.</bold> Paratype <abbrev xmlns:xlink="http://www.w3.org/1999/xlink" content-type="institution" xlink:title="Museum of Palaeontology of the University of Catania" id="ABBRID0EFRAK" xlink:type="simple">PMC</abbrev>.B39.23.2.2024.b9; <bold>H.</bold> Paratype <abbrev xmlns:xlink="http://www.w3.org/1999/xlink" content-type="institution" xlink:title="Museum of Palaeontology of the University of Catania" id="ABBRID0EMRAK" xlink:type="simple">PMC</abbrev>.B39.23.2.2024.b2; <bold>I.</bold> Paratype <abbrev xmlns:xlink="http://www.w3.org/1999/xlink" content-type="institution" xlink:title="Museum of Palaeontology of the University of Catania" id="ABBRID0ETRAK" xlink:type="simple">PMC</abbrev>.B39.23.2.2024.b7a; <bold>J.</bold> Paratype <abbrev xmlns:xlink="http://www.w3.org/1999/xlink" content-type="institution" xlink:title="Museum of Palaeontology of the University of Catania" id="ABBRID0E1RAK" xlink:type="simple">PMC</abbrev>.B39.23.2.2024.b8. <bold>A.</bold> Wide and slender autozooids; <bold>B.</bold> Enlarged autozooid at colony margin, placed distally to an autozooid with reversed polarity; <bold>C.</bold> Large peripheral autozooids, one possibly resulting from fusion of two neighbouring zooids (asterisk); <bold>D.</bold> Group of autozooids, two showing aberrant morphology (asterisks); <bold>E.</bold> Aberrant autozooids at the contact zone between adjacent colonies; <bold>F.</bold> Ovicell lacking the ectooecium and orifice with a closure plate in a non-functional autozooid; <bold>G.</bold> Irregularly-shaped autozooid with a single orifice and two ascopores, possibly owing to fusion of two autozooids; <bold>H.</bold> Damaged autozooid showing the orifice with a pseudoporous closure plate; <bold>I.</bold> Regenerated autozooids and a small, evenly pseudoporous kenozooid (arrowed); <bold>J.</bold> Regenerated autozooids, including one with reversed polarity; <bold>K.</bold> Two overgrowing kenozooids with C-shaped ascopores and pseudoporous frontal shields; <bold>L.</bold> Kenozooid with an evenly pseudoporous frontal shield and a circular ascopore. Scale bars: 500 μm (<bold>A–D, I</bold>); 200 μm (<bold>E–H, J–L</bold>).</p></caption><graphic xmlns:xlink="http://www.w3.org/1999/xlink" xlink:href="zookeys-1254-001_article-157989__-g010.jpg" position="float" orientation="portrait" xlink:type="simple" id="oo_1426498.jpg"><uri content-type="original_file" xlink:type="simple">https://binary.pensoft.net/fig/1426498</uri></graphic></fig><fig id="F11" position="float" orientation="portrait"><object-id xmlns:xlink="http://www.w3.org/1999/xlink" content-type="doi" xlink:type="simple">10.3897/zookeys.1254.157989.figure11</object-id><object-id xmlns:xlink="http://www.w3.org/1999/xlink" content-type="arpha" xlink:type="simple">591421AF-009E-5C68-8BC5-E2ED3D78FDA2</object-id><label>Figure 11.</label><caption><p><italic><tp:taxon-name><tp:taxon-name-part taxon-name-part-type="genus" reg="Fenestrulina">Fenestrulina</tp:taxon-name-part> <tp:taxon-name-part taxon-name-part-type="species" reg="communis">communis</tp:taxon-name-part></tp:taxon-name></italic> Rosso &amp; Di Martino, sp. nov. intraspecific interactions and contact zones between adjacent colonies from a plastic item stranded on Magaggiari beach, Cinisi (Palermo), NW Sicily, Tyrrhenian Sea. Holotype <abbrev xmlns:xlink="http://www.w3.org/1999/xlink" content-type="institution" xlink:title="Museum of Palaeontology of the University of Catania" id="ABBRID0ETTAK" xlink:type="simple">PMC</abbrev>.B39.23.2.2024.a, and paratypes <abbrev xmlns:xlink="http://www.w3.org/1999/xlink" content-type="institution" xlink:title="Museum of Palaeontology of the University of Catania" id="ABBRID0EYTAK" xlink:type="simple">PMC</abbrev>.B39.23.2.2024.b2 and <abbrev xmlns:xlink="http://www.w3.org/1999/xlink" content-type="institution" xlink:title="Museum of Palaeontology of the University of Catania" id="ABBRID0E4TAK" xlink:type="simple">PMC</abbrev>.B39.23.2.2024.b7a, b. <bold>A.</bold> Fragment of the plastic item colonized by <italic><tp:taxon-name><tp:taxon-name-part taxon-name-part-type="genus" reg="Fenestrulina">F.</tp:taxon-name-part> <tp:taxon-name-part taxon-name-part-type="species" reg="communis">communis</tp:taxon-name-part></tp:taxon-name></italic> sp. nov. showing the lobate holotype extending from the central part of the white frame to the central part of the black frame, surrounded by some paratypes (1–7); <bold>B.</bold> Enlargement of the black-framed portion in panel <bold>A</bold> showing the contact between the holotype and paratype b2; <bold>C.</bold> Autozooid (white asterisk in panel <bold>B</bold>) with lateral prominences, possibly marking the homosyndrome between the holotype and paratype b2; <bold>D.</bold> Enlargement of the white-framed portion in panel <bold>A</bold> showing the contact between the holotype and paratype 7a, and the stand-off between paratypes 7a and 7b near an anomiid bivalve; <bold>E, F.</bold> Progressively enlarged views of the contact zone in panel <bold>B</bold> (black asterisk), highlighting a caudate autozooid to the left of the zooid with asterisk. Note the cryptocystidean areas encircling the orifices in some zooids; <bold>G.</bold> Enlargements of the upper contact area in panel <bold>D</bold>, showing an enlarged autozooid with a zigzag-shaped, expanded caudal region; <bold>H.</bold> Enlargement of the lower contact zone in panel <bold>D</bold>, showing a close-up of an autozooid with two ascopores, indicating fusion of the two colonies. A kenozooid with an elliptical ascopore is also visible; <bold>I.</bold> Enlargement of the area immediately above the anomiid bivalve in panel <bold>D</bold>, showing deflecting zooids at the contact zone between paratypes 7a and b. Scale bars: 1 cm (<bold>A</bold>); 2 mm (<bold>B</bold>); 500 μm (<bold>C–E, G, I)</bold>; 1 mm (<bold>F, H</bold>).</p></caption><graphic xmlns:xlink="http://www.w3.org/1999/xlink" xlink:href="zookeys-1254-001_article-157989__-g011.jpg" position="float" orientation="portrait" xlink:type="simple" id="oo_1426499.jpg"><uri content-type="original_file" xlink:type="simple">https://binary.pensoft.net/fig/1426499</uri></graphic></fig><p>Autozooids large, roughly hexagonal, distinct, contiguous, boundaries marked by narrow, deep grooves, occasionally widening into subtriangular spaces at triple junctions. Lateral walls sub-vertical, slightly exposed at junctions (Fig. <xref ref-type="fig" rid="F8">8C–E</xref>). Frontal shield gently marked by a slightly raised rim of smooth calcification lining orifice proximally and laterally, extending distally into long (mean length 148 μm, <italic>n</italic> = 11) lappets on both sides of the orifice (Fig. <xref ref-type="fig" rid="F8">8D–F, H</xref>). Lappets sometimes encircling and merging beyond orifice in irregular zooids (Figs <xref ref-type="fig" rid="F10">10D, G, L</xref>, <xref ref-type="fig" rid="F11">11F</xref>). Surface gently convex, slightly more raised at ascopore level, smooth; circular pseudopores, ~30 per zooid, reduced to 13–16 in periancestrular zooids, increasing to 40 in later autozooids (Fig. <xref ref-type="fig" rid="F8">8A–E</xref>), more in teratological forms. Pseudopores mainly in distal half, arranged in two or three rows between orifice and ascopore, one or two lateral rows in distal half, often absent/sparse proximally (Fig. <xref ref-type="fig" rid="F8">8B–E</xref>). Pseudopores irregularly subcircular, slightly infundibular, lumen partly occluded by an irregularly spiny, star-shaped calcification process, depressed in relation to frontal surface, formed by 3–5 spinules progressively flattening and merging centrally, tending to obliterate the lumen but often leaving a small round central opening (Figs <xref ref-type="fig" rid="F8">8L, M</xref>, <xref ref-type="fig" rid="F23">23C</xref>). Two, occasionally one, cryptocystidean areas distally to orifice, between spines, each with 1–3 pseudopores (Figs <xref ref-type="fig" rid="F8">8E, G, H</xref>, <xref ref-type="fig" rid="F10">10G, H</xref>). Basal wall largely uncalcified.</p><p>Primary orifice transversely D-shaped, hinge-line straight with two shoulders at proximal corners; distal rim finely denticulated (Fig. <xref ref-type="fig" rid="F8">8F–H</xref>). Oral spines usually two, occasionally three, four in periancestrular zooids, ~100 μm long (base diameter 15–20 μm), distally positioned, never proximal than to mid-orifice length (Fig. <xref ref-type="fig" rid="F8">8E–H</xref>). Ovicellate autozooids with two spines, barely visible in frontal view, lateral to ovicell proximal rim corners.</p><p>Ascopore centrally placed, ~130 μm proximal to orifice, distance often exceeding orifice length (Fig. <xref ref-type="fig" rid="F8">8A–F</xref>); situated in a reniform field of smooth gymnocystal calcification marked by a slightly raised rim, often fusing proximally with arched proximal rim of frontal shield in presence of ovicell; lumen large, transversely C-shaped between the distal short and wide tongue and the arched proximal border; rim denticulate, denticles simple or bi- to trifurcated (Fig. <xref ref-type="fig" rid="F8">8C–F</xref>), occasionally almost meeting (Fig. <xref ref-type="fig" rid="F8">8K</xref>).</p><p>Ovicell subglobular, prominent, narrowing proximally to fit orifice width, slightly obscuring distal part of orifice, seemingly subcleithral, produced by distal autozooid (Fig. <xref ref-type="fig" rid="F8">8C, D</xref>). Endooecium calcified, smooth to gently nodular, faintly ribbed at periphery, rimmed by a row of ~15 large, quadrangular pores separated by narrow calcified bridges, giving scalloped appearance; proximal margin on a level with, or just proximal to, proximalmost pair of oral spines, rim slightly folded upwards. Ectooecium reduced to a slightly raised rim of gymnocystal calcification, lining proximal raised edge of distal autozooid.</p><p>Ancestrula tatiform (Figs <xref ref-type="fig" rid="F9">9</xref>, <xref ref-type="fig" rid="F24">24C–D</xref>), oval but irregularly outlined, smaller than periancestrular autozooids, gymnocyst narrow (60–100 μm wide), more extensive proximally with ten spines, five surrounding orifice, slightly more closely spaced than proximal ones, slightly indenting the raised rim, delimiting the narrower (~15 μm), almost smooth cryptocyst. Opesia oval, occupying almost four-fifth of total length (~300 μm long by 250 μm wide). Two longitudinally elongated (Fig. <xref ref-type="fig" rid="F9">9A–C</xref>) cryptocystidean areas (each with 1 or 2 pores) between the three distalmost spines and the proximalmost ones, one on each side. Ancestrula first showing only one large distal pore-chamber window connecting it to the first budded distal autozooid; budding pattern: one distal, two distolateral, two proximolateral and one, or rarely two, proximal autozooids, totalling six or seven periancestrular autozooids (Fig. <xref ref-type="fig" rid="F9">9</xref>). Budding loci seemingly produced after resorption (compare Fig. <xref ref-type="fig" rid="F9">9A</xref> with Fig. <xref ref-type="fig" rid="F9">9B, C</xref>). Ancestrula often regenerating as a miniature autozooid (Fig. <xref ref-type="fig" rid="F9">9F, G</xref>).</p><p>Kenozooids present, usually observed at colony lobe contacts, between neighbouring colonies, and in damaged areas; from very small (~80 μm) to large, irregularly shaped, in furrows between autozooids, or similar in size to autozooids, irregularly polygonal in shape (Figs <xref ref-type="fig" rid="F10">10I, K, L</xref>, <xref ref-type="fig" rid="F11">11H, I</xref>, <xref ref-type="fig" rid="F12">12F</xref>), with scattered (Fig. <xref ref-type="fig" rid="F12">12F</xref>) or more densely spaced pseudopores (Fig. <xref ref-type="fig" rid="F10">10K, L</xref>); the ascopore almost centrally placed, circular to ellipsoidal, evenly denticulated without distal tongue (Fig. <xref ref-type="fig" rid="F10">10L</xref>), or C-shaped as in autozooids (Fig. <xref ref-type="fig" rid="F10">10K</xref>), or absent (Fig. <xref ref-type="fig" rid="F10">10I</xref>).</p></tp:treatment-sec><tp:treatment-sec sec-type="etymology" id="SECID0EC1AK"><title>Etymology.</title><p>From the Latin <italic>communis</italic>, meaning common, referring to the common/frequent occurrence of this species in multiple samples and localities within the Mediterranean.</p></tp:treatment-sec><tp:treatment-sec sec-type="remarks" id="SECID0ES1AK"><title>Remarks.</title><p>Colonies reported as <italic><tp:taxon-name><tp:taxon-name-part taxon-name-part-type="genus" reg="Fenestrulina">F.</tp:taxon-name-part> <tp:taxon-name-part taxon-name-part-type="species" reg="malusii">malusii</tp:taxon-name-part></tp:taxon-name></italic> from the British Isles (<xref ref-type="bibr" rid="B77">Hayward and Ryland 1999</xref>) and off Rovinj (Croatia) in the northern Adriatic Sea (<xref ref-type="bibr" rid="B73">Hayward and McKinney 2002</xref>) resemble <italic><tp:taxon-name><tp:taxon-name-part taxon-name-part-type="genus" reg="Fenestrulina">F.</tp:taxon-name-part> <tp:taxon-name-part taxon-name-part-type="species" reg="communis">communis</tp:taxon-name-part></tp:taxon-name></italic> sp. nov., especially in the morphology and location of pseudopores, as well as their stellate calcification processes. Autozooids from the British Isles show two or three oral spines, similar to those in our material from stranded plastic debris, which usually bear two very distally located and closely spaced spines (Fig. <xref ref-type="fig" rid="F8">8E, F</xref>). Three spines are observed less frequently (Fig. <xref ref-type="fig" rid="F8">8H</xref>), while four spines are exceptional (Fig. <xref ref-type="fig" rid="F8">8G</xref>). In contrast, specimens from the northern Adriatic Sea are described as having four oral spines, although most figured specimens show three, except for periancestrular autozooids that have five (<xref ref-type="bibr" rid="B73">Hayward and McKinney 2002</xref>: fig. 37A and D, respectively). Autozooid measurements reported for these populations, especially those from the northern Adriatic, are slightly smaller than those colonising plastic items in Sicily. This reduced size reflects the prevalence of young colonies, mainly composed of periancestrular autozooids and those in the early astogenetic repetition zone. This interpretation is supported by the transition from four to three oral spines shown in <xref ref-type="bibr" rid="B73">Hayward and McKinney (2002</xref>: fig. 37A). Similarly, relatively small autozooids have been documented in colonies from eastern Sicily (Ionian Sea), collected in submarine caves of the Plemmirio <abbrev xmlns:xlink="http://www.w3.org/1999/xlink" xlink:title="Marine Protected Area" id="ABBRID0EK3AK" xlink:type="simple">MPA</abbrev> (<xref ref-type="bibr" rid="B120">Rosso et al. 2013</xref>) or associated with infralittoral algae and circalittoral detritic bottoms at Ciclopi Islands <abbrev xmlns:xlink="http://www.w3.org/1999/xlink" xlink:title="Marine Protected Area" id="ABBRID0EX3AK" xlink:type="simple">MPA</abbrev> (<xref ref-type="bibr" rid="B121">Rosso et al. 2014</xref>, <xref ref-type="bibr" rid="B122">2019a</xref>). These autozooids, however, have two or three oral spines. Unlike the type material, lateral pseudopores in some autozooids, particularly those from submarine caves, tend to develop near or along the marginal elevated rim of the frontal shield.</p><p>Additional colonies from unspecified Mediterranean localities may also belong to this species. This includes a colony housed at <named-content xmlns:xlink="http://www.w3.org/1999/xlink" content-type="dwc:institutional_code" xlink:title="Natural History Museum, London, UK" xlink:href="http://grbio.org/institution/natural-history-museum-london" xlink:type="simple">NHMUK</named-content>, figured by <xref ref-type="bibr" rid="B138">Wasson and De Blauwe (2014</xref>: fig. 4), as well as the specimen figured by Zabala and Madurell in <xref ref-type="bibr" rid="B48">GBIF (2024)</xref>. In contrast, the colony from Chios Island (Aegean Sea, Greece), identified as <italic><tp:taxon-name><tp:taxon-name-part taxon-name-part-type="genus" reg="Fenestrulina">F.</tp:taxon-name-part> <tp:taxon-name-part taxon-name-part-type="species" reg="malusii">malusii</tp:taxon-name-part></tp:taxon-name></italic> s.s. by <xref ref-type="bibr" rid="B53">Gordon (1984)</xref>, differs in several respects, including a rugose to crested ovicell, more infundibular frontal pseudopores partially occluded by radial denticles that only occasionally meet at the centre, and a shorter distance between the orifice and the ascopore. This morphotype may represent a distinct species, but additional material is required to confirm its taxonomic identity.</p><p><italic><tp:taxon-name><tp:taxon-name-part taxon-name-part-type="genus" reg="Fenestrulina">Fenestrulina</tp:taxon-name-part> <tp:taxon-name-part taxon-name-part-type="species" reg="communis">communis</tp:taxon-name-part></tp:taxon-name></italic> sp. nov. is also similar to <italic><tp:taxon-name><tp:taxon-name-part taxon-name-part-type="genus" reg="Fenestrulina">F.</tp:taxon-name-part> <tp:taxon-name-part taxon-name-part-type="species" reg="inesae">inesae</tp:taxon-name-part></tp:taxon-name></italic> Souto, Reverter-Gil &amp; Fernandez-Pulpeiro, 2010a from off Algarve (southern Portugal, Atlantic Ocean), mainly in the stellate appearance of its frontal pseudopores. However, <italic><tp:taxon-name><tp:taxon-name-part taxon-name-part-type="genus" reg="Fenestrulina">F.</tp:taxon-name-part> <tp:taxon-name-part taxon-name-part-type="species" reg="inesae">inesae</tp:taxon-name-part></tp:taxon-name></italic> has ~60 frontal pseudopores, far exceeding the 18–40 observed in <italic><tp:taxon-name><tp:taxon-name-part taxon-name-part-type="genus" reg="Fenestrulina">F.</tp:taxon-name-part> <tp:taxon-name-part taxon-name-part-type="species" reg="communis">communis</tp:taxon-name-part></tp:taxon-name></italic> sp. nov. Its pseudopores are also significantly smaller in diameter (25 μm vs 31–45 μm). Furthermore, in <italic><tp:taxon-name><tp:taxon-name-part taxon-name-part-type="genus" reg="Fenestrulina">F.</tp:taxon-name-part> <tp:taxon-name-part taxon-name-part-type="species" reg="inesae">inesae</tp:taxon-name-part></tp:taxon-name></italic>, autozooids are slightly shorter (595 vs 646 μm), orifices are longer and comparably more elongate (144 × 160 μm; OL/OW: 0.90 vs 123 × 176 μm; OL/OW: 0.70), ovicells are distinctly shorter and wider than long, unlike the almost isodiametric ones visible in <italic><tp:taxon-name><tp:taxon-name-part taxon-name-part-type="genus" reg="Fenestrulina">F.</tp:taxon-name-part> <tp:taxon-name-part taxon-name-part-type="species" reg="communis">communis</tp:taxon-name-part></tp:taxon-name></italic> sp. nov. (250 × 323 μm vs 359 × 338 μm), and the ascopore is significantly smaller and longer than wider (89 × 59 vs 74 × 113 μm).</p><p><italic><tp:taxon-name><tp:taxon-name-part taxon-name-part-type="genus" reg="Fenestrulina">Fenestrulina</tp:taxon-name-part> <tp:taxon-name-part taxon-name-part-type="species" reg="communis">communis</tp:taxon-name-part></tp:taxon-name></italic> sp. nov. shows high variability in autozooid shape and size. Some are highly elongate (Fig. <xref ref-type="fig" rid="F10">10A</xref>), others notably widened (Fig. <xref ref-type="fig" rid="F10">10A, B, D</xref>), with widths nearly matching two contiguous autozooids. Some enlarged forms likely result from the fusion of initially separated buds (Fig. <xref ref-type="fig" rid="F10">10C</xref>). The shape also varies from elongate hexagonal/ovoidal to highly irregular (Fig. <xref ref-type="fig" rid="F10">10C, D</xref>), with some morphologies seemingly adapted to fill gaps between colonies at contact zones or in damaged colony portions (Figs <xref ref-type="fig" rid="F10">10G</xref>, <xref ref-type="fig" rid="F11">11B, D, E, I</xref>). Indeed, colonies densely encrusted the plastic substrate, with at least nine colonies (including two juveniles) counted on ~4 cm<sup>2</sup>, plus additional detached colonies, as indicated by their left traces (Fig. <xref ref-type="fig" rid="F11">11A</xref>). Interestingly, at colony encounter edges, overgrowth was rarely observed, with irregularly shaped kenozooids forming only in a few cases (e.g., Fig. <xref ref-type="fig" rid="F10">10K</xref>). More commonly, colonies apparently fused, with autozooids at contact points modified to maximise the encrustation of the available substrate without overgrowing each other. We observed colonies with autozooids: 1) curving and deflecting from their original direction to merge and continue growing alongside (Fig. <xref ref-type="fig" rid="F11">11B–F</xref>); 2) apparently fusing to form larger ‘double’ autozooids with two widely spaced ascopores, none aligned with the orifice (e.g., Fig. <xref ref-type="fig" rid="F10">10G</xref>); 3) irregularly shaped along boundaries, some with prominences or cauda-like extensions to connect with autozooids from another colony (Fig. <xref ref-type="fig" rid="F11">11B–F</xref>). Three similar homosyndrome cases were reported in California for colonies of putative <italic><tp:taxon-name><tp:taxon-name-part taxon-name-part-type="genus" reg="Fenestrulina">F.</tp:taxon-name-part> <tp:taxon-name-part taxon-name-part-type="species" reg="malusii">malusii</tp:taxon-name-part></tp:taxon-name></italic> encrusting <italic><tp:taxon-name><tp:taxon-name-part taxon-name-part-type="genus" reg="Macrocystis">Macrocystis</tp:taxon-name-part> <tp:taxon-name-part taxon-name-part-type="species" reg="pyrifera">pyrifera</tp:taxon-name-part></tp:taxon-name></italic> (Linnaeus) C. Agardh and <italic><tp:taxon-name><tp:taxon-name-part taxon-name-part-type="genus" reg="Agarum">Agarum</tp:taxon-name-part> <tp:taxon-name-part taxon-name-part-type="species" reg="fimbriatum">fimbriatum</tp:taxon-name-part></tp:taxon-name></italic> Harvey at 5–25 m depth off Santa Catalina Island, and anthropogenic substrates at the Marine Science Center (<xref ref-type="bibr" rid="B102">Nielsen 1981</xref>). There, colony fusion involved ovicell formation, with an autozooid from one colony induced by a maternal zooid from another via its distal pore chamber (<xref ref-type="bibr" rid="B102">Nielsen 1981</xref>: fig. 21A, B). The interacting colonies were similar in size and possibly genetically related (<xref ref-type="bibr" rid="B102">Nielsen 1981</xref>). Due to the detachment of large colony portions, the full size of interacting colonies in our material remains uncertain. However, their occurrence on the same drift plastic item suggests they originated from one or few pioneer colonies, whose offspring settled nearby.</p><p>Interactions between <italic><tp:taxon-name><tp:taxon-name-part taxon-name-part-type="genus" reg="Fenestrulina">F.</tp:taxon-name-part> <tp:taxon-name-part taxon-name-part-type="species" reg="communis">communis</tp:taxon-name-part></tp:taxon-name></italic> sp. nov. colonies and other bryozoan species were also observed, including an undetermined cyclostome and <italic><tp:taxon-name><tp:taxon-name-part taxon-name-part-type="genus" reg="Aetea">Aetea</tp:taxon-name-part></tp:taxon-name></italic> (Fig. <xref ref-type="fig" rid="F12">12A–D</xref>). In both instances, <italic><tp:taxon-name><tp:taxon-name-part taxon-name-part-type="genus" reg="Fenestrulina">Fenestrulina</tp:taxon-name-part></tp:taxon-name></italic> colonies overgrew the encrusting skeletal portions of the competitors without obliterating the zooidal openings but only encircling the peristomes (Fig. <xref ref-type="fig" rid="F12">12D</xref>) and the erect zooidal tubes of <italic><tp:taxon-name><tp:taxon-name-part taxon-name-part-type="genus" reg="Aetea">Aetea</tp:taxon-name-part></tp:taxon-name></italic> (Fig. <xref ref-type="fig" rid="F12">12B, C</xref>), sometimes deforming their own autozooids (Fig. <xref ref-type="fig" rid="F12">12C</xref>). Some colonies also interacted with young anomiid bivalves, either overgrowing them (Fig. <xref ref-type="fig" rid="F12">12E, F</xref>) or ceasing growth at a short distance (Fig. <xref ref-type="fig" rid="F11">11A–D</xref>), displaying a stand-off behaviour (<xref ref-type="bibr" rid="B134">Taylor and Wilson 2003</xref>).</p><fig id="F12" position="float" orientation="portrait"><object-id xmlns:xlink="http://www.w3.org/1999/xlink" content-type="doi" xlink:type="simple">10.3897/zookeys.1254.157989.figure12</object-id><object-id xmlns:xlink="http://www.w3.org/1999/xlink" content-type="arpha" xlink:type="simple">53C31E90-9697-5B01-B0CA-3E13400E54C4</object-id><label>Figure 12.</label><caption><p><italic><tp:taxon-name><tp:taxon-name-part taxon-name-part-type="genus" reg="Fenestrulina">Fenestrulina</tp:taxon-name-part> <tp:taxon-name-part taxon-name-part-type="species" reg="communis">communis</tp:taxon-name-part></tp:taxon-name></italic> Rosso &amp; Di Martino, sp. nov. inter- and intraspecific interactions from a plastic item stranded on Magaggiari beach, Cinisi (Palermo), NW Sicily, Tyrrhenian Sea. Holotype <abbrev xmlns:xlink="http://www.w3.org/1999/xlink" content-type="institution" xlink:title="Museum of Palaeontology of the University of Catania" id="ABBRID0E4FBK" xlink:type="simple">PMC</abbrev>.B39.23.2.2024.a, and paratypes <abbrev xmlns:xlink="http://www.w3.org/1999/xlink" content-type="institution" xlink:title="Museum of Palaeontology of the University of Catania" id="ABBRID0ECGBK" xlink:type="simple">PMC</abbrev>.B39.23.2.2024.b6 and <abbrev xmlns:xlink="http://www.w3.org/1999/xlink" content-type="institution" xlink:title="Museum of Palaeontology of the University of Catania" id="ABBRID0EHGBK" xlink:type="simple">PMC</abbrev>.B439.23.2.2024.b9. <bold>A.</bold> Paratype b9 intergrowing with an <italic><tp:taxon-name><tp:taxon-name-part taxon-name-part-type="genus" reg="Aetea">Aetea</tp:taxon-name-part></tp:taxon-name></italic> colony; <bold>B.</bold> Enlargement of the white-framed area in panel <bold>A</bold> showing deformed autozooids and interzooidal spaces filled with a cluster of small kenozooids lacking ascopores. One erect tube of <italic><tp:taxon-name><tp:taxon-name-part taxon-name-part-type="genus" reg="Aetea">Aetea</tp:taxon-name-part></tp:taxon-name></italic> passes between contiguous <italic><tp:taxon-name><tp:taxon-name-part taxon-name-part-type="genus" reg="Fenestrulina">Fenestrulina</tp:taxon-name-part></tp:taxon-name></italic> autozooids; <bold>C.</bold> Enlargement of the black-framed area in panel <bold>A</bold> showing a deformed <italic><tp:taxon-name><tp:taxon-name-part taxon-name-part-type="genus" reg="Fenestrulina">Fenestrulina</tp:taxon-name-part></tp:taxon-name></italic> autozooid encircling an erect portion of <italic><tp:taxon-name><tp:taxon-name-part taxon-name-part-type="genus" reg="Aetea">Aetea</tp:taxon-name-part></tp:taxon-name></italic>; <bold>D.</bold> Colonies overgrowing an encrusting, unidentified cyclostome whose peristome openings remain unobstructed (arrowed); <bold>E.</bold> Contact zone between the holotype (bottom) and paratype b6, both overgrowing an anomiid bivalve (left); <bold>F.</bold> Enlargement of the black-framed area in panel <bold>E</bold> showing a possible homosyndrome marked by the fusion of two autozooids (white asterisk), a damaged autozooid regenerated as an irregularly elongated kenozooid with an ascopore (black asterisk) and a second small kenozooid (arrow), both connecting the two colonies, the latter elevating on the opposite lobe. A kenozooid with a median ascopore is also visible. Scale bars: 2 mm (<bold>A</bold>); 500 μm (<bold>B–D, F</bold>); 1 mm (<bold>E</bold>).</p></caption><graphic xmlns:xlink="http://www.w3.org/1999/xlink" xlink:href="zookeys-1254-001_article-157989__-g012.jpg" position="float" orientation="portrait" xlink:type="simple" id="oo_1426500.jpg"><uri content-type="original_file" xlink:type="simple">https://binary.pensoft.net/fig/1426500</uri></graphic></fig><p>Numerous autozooids show regeneration, often by intramural budding, producing new orifices, partial frontal shields (Fig. <xref ref-type="fig" rid="F10">10I, J</xref>), entire new autozooids (Fig. <xref ref-type="fig" rid="F10">10B</xref>), occasionally with reverse polarity (Fig. <xref ref-type="fig" rid="F10">10B, J</xref>), and kenozooids (Fig. <xref ref-type="fig" rid="F12">12F</xref>). Closure plates occluding orifices are also common. They resemble the frontal shield, including pseudopores (Fig. <xref ref-type="fig" rid="F10">10H, I</xref>), and sometimes an ascopore (e.g., Fig. <xref ref-type="fig" rid="F10">10F</xref>). An ovicell lacking its ectooecium was also observed (Fig. <xref ref-type="fig" rid="F10">10F</xref>).</p></tp:treatment-sec><tp:treatment-sec sec-type="habitat" id="SECID0EKJBK"><title>Habitat distribution.</title><p><italic><tp:taxon-name><tp:taxon-name-part taxon-name-part-type="genus" reg="Fenestrulina">Fenestrulina</tp:taxon-name-part> <tp:taxon-name-part taxon-name-part-type="species" reg="communis">communis</tp:taxon-name-part></tp:taxon-name></italic> sp. nov. occurs in relatively shaded shelf habitats, ranging from semidark and dark submarine caves at ~20 m depth to deeper (50 m) coarse detritic bottoms swept by currents. Colonies studied by <xref ref-type="bibr" rid="B73">Hayward and McKinney (2002)</xref> from near Rovinj, though not explicitly stated, likely originated from alga/plant-rich habitats at less than 40 m depth. The species has also been found at shallower depths (9 m) in the Infralittoral <tp:taxon-name><tp:taxon-name-part taxon-name-part-type="above-family">Algae</tp:taxon-name-part></tp:taxon-name> biocoenosis, but is also capable of thriving in well-lit conditions, as evidenced by its settlement and growth on drift plastic items, the source of most studied colonies. Additionally, colonies have been found on benthic plastic items collected at 100 m depth off Catalonia. The colonisation likely occurred while the plastic was still buoyant and floating in shallower waters, before the accumulated encrustation increased its weight, eventually causing it to sink to the seafloor (<xref ref-type="bibr" rid="B133">Subías-Baratau et al. 2022</xref>).</p></tp:treatment-sec><tp:treatment-sec sec-type="distribution" id="SECID0EIKBK"><title>Geographical distribution.</title><p><italic><tp:taxon-name><tp:taxon-name-part taxon-name-part-type="genus" reg="Fenestrulina">Fenestrulina</tp:taxon-name-part> <tp:taxon-name-part taxon-name-part-type="species" reg="communis">communis</tp:taxon-name-part></tp:taxon-name></italic> sp. nov. is an Atlanto-Mediterranean species. Its distribution appears to be centred around the British Isles in the Atlantic (<xref ref-type="bibr" rid="B77">Hayward and Ryland 1999</xref>), and extends across the Mediterranean, with records from the western Ionian Sea and the Tyrrhenian Sea off the Italian coast, as well as the northern Adriatic Sea off Croatia (<xref ref-type="bibr" rid="B73">Hayward and McKinney 2002</xref>). The species’ ability to encrust floating objects, including anthropogenic debris, suggests its opportunistic behaviour and may facilitate its wide distribution across the western Mediterranean, including the Catalan region and the southwestern Tyrrhenian Sea. However, it is plausible that the species also occurs in natural habitats in these areas, as they fall within its known distributional range. <italic><tp:taxon-name><tp:taxon-name-part taxon-name-part-type="genus" reg="Fenestrulina">Fenestrulina</tp:taxon-name-part> <tp:taxon-name-part taxon-name-part-type="species" reg="communis">communis</tp:taxon-name-part></tp:taxon-name></italic> sp. nov. seems to align with the modern to contemporary concept of <italic><tp:taxon-name><tp:taxon-name-part taxon-name-part-type="genus" reg="Fenestrulina">F.</tp:taxon-name-part> <tp:taxon-name-part taxon-name-part-type="species" reg="malusii">malusii</tp:taxon-name-part></tp:taxon-name></italic>, as demonstrated by the number of synonymies proposed in relation to the limited literature illustrating <italic><tp:taxon-name><tp:taxon-name-part taxon-name-part-type="genus" reg="Fenestrulina">Fenestrulina</tp:taxon-name-part></tp:taxon-name></italic> colonies. Consequently, a thorough revision of existing collections with colonies identified as <italic><tp:taxon-name><tp:taxon-name-part taxon-name-part-type="genus" reg="Fenestrulina">F.</tp:taxon-name-part> <tp:taxon-name-part taxon-name-part-type="species" reg="malusii">malusii</tp:taxon-name-part></tp:taxon-name></italic> from additional sites across the western Mediterranean would likely reveal that they belong to this species rather than <italic><tp:taxon-name><tp:taxon-name-part taxon-name-part-type="genus" reg="Fenestrulina">F.</tp:taxon-name-part> <tp:taxon-name-part taxon-name-part-type="species" reg="malusii">malusii</tp:taxon-name-part></tp:taxon-name></italic>.</p></tp:treatment-sec><tp:treatment-sec><!--Section generated to contain objects referenced in tp:taxon-treatment.--><fig id="F1" position="float" orientation="portrait"><object-id xmlns:xlink="http://www.w3.org/1999/xlink" content-type="doi" xlink:type="simple">10.3897/zookeys.1254.157989.figure1</object-id><object-id xmlns:xlink="http://www.w3.org/1999/xlink" content-type="arpha" xlink:type="simple">DE4B9FDB-C266-5B10-930C-0B0C5F2D8087</object-id><label>Figure 1.</label><caption><p>Geographical distribution of Mediterranean <italic><tp:taxon-name><tp:taxon-name-part taxon-name-part-type="genus" reg="Fenestrulina">Fenestrulina</tp:taxon-name-part></tp:taxon-name></italic> species (and specimens) examined in this study. Asterisks denote newly described species and the only confirmed record of <italic><tp:taxon-name><tp:taxon-name-part taxon-name-part-type="genus" reg="Fenestrulina">Fenestrulina</tp:taxon-name-part> <tp:taxon-name-part taxon-name-part-type="species" reg="malusii">malusii</tp:taxon-name-part></tp:taxon-name></italic> (Audouin &amp; Savigny, 1826), illustrated here with Savigny’s original drawing (reproduced from <xref ref-type="bibr" rid="B26">d’Hondt 2006</xref>) shown on the left. Type material is shown for each species, except for <italic><tp:taxon-name><tp:taxon-name-part taxon-name-part-type="genus" reg="Fenestrulina">F.</tp:taxon-name-part> <tp:taxon-name-part taxon-name-part-type="species" reg="malusii">malusii</tp:taxon-name-part></tp:taxon-name></italic>, for which the neotype (upper image) and a colony fragment from Ile-Rousse Bank, NW Corsica (lower image) are figured. Large symbols indicate type localities; small symbols mark additional occurrences. Symbol colours correspond to species as follows: red = <italic><tp:taxon-name><tp:taxon-name-part taxon-name-part-type="genus" reg="Fenestrulina">F.</tp:taxon-name-part> <tp:taxon-name-part taxon-name-part-type="species" reg="malusii">malusii</tp:taxon-name-part></tp:taxon-name></italic>; bright green = <italic><tp:taxon-name><tp:taxon-name-part taxon-name-part-type="genus" reg="Fenestrulina">F.</tp:taxon-name-part> <tp:taxon-name-part taxon-name-part-type="species" reg="cavernicola">cavernicola</tp:taxon-name-part></tp:taxon-name></italic> sp. nov.; vivid pink = <italic><tp:taxon-name><tp:taxon-name-part taxon-name-part-type="genus" reg="Fenestrulina">F.</tp:taxon-name-part> <tp:taxon-name-part taxon-name-part-type="species" reg="communis">communis</tp:taxon-name-part></tp:taxon-name></italic> sp. nov.; pale blue = <italic><tp:taxon-name><tp:taxon-name-part taxon-name-part-type="genus" reg="Fenestrulina">F.</tp:taxon-name-part> <tp:taxon-name-part taxon-name-part-type="species" reg="foveolata">foveolata</tp:taxon-name-part></tp:taxon-name></italic> sp. nov.; blue = <italic><tp:taxon-name><tp:taxon-name-part taxon-name-part-type="genus" reg="Fenestrulina">F.</tp:taxon-name-part> <tp:taxon-name-part taxon-name-part-type="species" reg="granulosa">granulosa</tp:taxon-name-part></tp:taxon-name></italic> sp. nov.; olive green = <italic><tp:taxon-name><tp:taxon-name-part taxon-name-part-type="genus" reg="Fenestrulina">F.</tp:taxon-name-part> <tp:taxon-name-part taxon-name-part-type="species" reg="kalliste">kalliste</tp:taxon-name-part></tp:taxon-name></italic> sp. nov.; dark green = <italic><tp:taxon-name><tp:taxon-name-part taxon-name-part-type="genus" reg="Fenestrulina">F.</tp:taxon-name-part> <tp:taxon-name-part taxon-name-part-type="species" reg="ovata">ovata</tp:taxon-name-part></tp:taxon-name></italic> sp. nov.; purple = <italic><tp:taxon-name><tp:taxon-name-part taxon-name-part-type="genus" reg="Fenestrulina">F.</tp:taxon-name-part> <tp:taxon-name-part taxon-name-part-type="species" reg="variorugosa">variorugosa</tp:taxon-name-part></tp:taxon-name></italic> sp. nov.; lilac = <italic><tp:taxon-name><tp:taxon-name-part taxon-name-part-type="genus" reg="Fenestrulina">Fenestrulina</tp:taxon-name-part></tp:taxon-name></italic> sp. Note: in areas with multiple records, only one symbol is used to represent the locality.</p></caption><graphic xmlns:xlink="http://www.w3.org/1999/xlink" xlink:href="zookeys-1254-001_article-157989__-g001.jpg" position="float" orientation="portrait" xlink:type="simple" id="oo_1426489.jpg"><uri content-type="original_file" xlink:type="simple">https://binary.pensoft.net/fig/1426489</uri></graphic></fig><fig id="F22" position="float" orientation="portrait"><object-id xmlns:xlink="http://www.w3.org/1999/xlink" content-type="doi" xlink:type="simple">10.3897/zookeys.1254.157989.figure22</object-id><object-id xmlns:xlink="http://www.w3.org/1999/xlink" content-type="arpha" xlink:type="simple">E2A912E1-64B2-5694-BED8-3B3C13EBE2A6</object-id><label>Figure 22.</label><caption><p>Geographical distribution of all known records of <italic><tp:taxon-name><tp:taxon-name-part taxon-name-part-type="genus" reg="Fenestrulina">Fenestrulina</tp:taxon-name-part></tp:taxon-name></italic> in the Mediterranean, plotted against current summer Sea-Surface Temperatures (data from IFREMER-LOPS Data Visualization Portal <ext-link xmlns:xlink="http://www.w3.org/1999/xlink" xlink:href="https://syntool.ifremer.fr/" ext-link-type="uri" xlink:type="simple">https://syntool.ifremer.fr/</ext-link>, accessed Sept. 2024). An asterisk marks the probable origin of the original material of <italic><tp:taxon-name><tp:taxon-name-part taxon-name-part-type="genus" reg="Fenestrulina">F.</tp:taxon-name-part> <tp:taxon-name-part taxon-name-part-type="species" reg="malusii">malusii</tp:taxon-name-part></tp:taxon-name></italic>. Large dots: collection sites of specimens with confirmed species attribution; small dots: records of putative <italic><tp:taxon-name><tp:taxon-name-part taxon-name-part-type="genus" reg="Fenestrulina">F.</tp:taxon-name-part> <tp:taxon-name-part taxon-name-part-type="species" reg="malusii">malusii</tp:taxon-name-part></tp:taxon-name></italic> requiring taxonomic revision, but with known provenance; open ellipses: sites, covered by dedicated monographs, from which <italic><tp:taxon-name><tp:taxon-name-part taxon-name-part-type="genus" reg="Fenestrulina">Fenestrulina</tp:taxon-name-part></tp:taxon-name></italic> species are absent.</p></caption><graphic xmlns:xlink="http://www.w3.org/1999/xlink" xlink:href="zookeys-1254-001_article-157989__-g022.jpg" position="float" orientation="portrait" xlink:type="simple" id="oo_1426510.jpg"><uri content-type="original_file" xlink:type="simple">https://binary.pensoft.net/fig/1426510</uri></graphic></fig><fig id="F23" position="float" orientation="portrait"><object-id xmlns:xlink="http://www.w3.org/1999/xlink" content-type="doi" xlink:type="simple">10.3897/zookeys.1254.157989.figure23</object-id><object-id xmlns:xlink="http://www.w3.org/1999/xlink" content-type="arpha" xlink:type="simple">5B828C8D-634B-515B-B408-A691E00E0B33</object-id><label>Figure 23.</label><caption><p>Comparison of pseudopores in the studied species of <italic><tp:taxon-name><tp:taxon-name-part taxon-name-part-type="genus" reg="Fenestrulina">Fenestrulina</tp:taxon-name-part></tp:taxon-name></italic>. <bold>A.</bold><italic><tp:taxon-name><tp:taxon-name-part taxon-name-part-type="genus" reg="Fenestrulina">F.</tp:taxon-name-part> <tp:taxon-name-part taxon-name-part-type="species" reg="malusii">malusii</tp:taxon-name-part></tp:taxon-name></italic>; <bold>B.</bold><italic><tp:taxon-name><tp:taxon-name-part taxon-name-part-type="genus" reg="Fenestrulina">F.</tp:taxon-name-part> <tp:taxon-name-part taxon-name-part-type="species" reg="cavernicola">cavernicola</tp:taxon-name-part></tp:taxon-name></italic> sp. nov.; <bold>C.</bold><italic><tp:taxon-name><tp:taxon-name-part taxon-name-part-type="genus" reg="Fenestrulina">F.</tp:taxon-name-part> <tp:taxon-name-part taxon-name-part-type="species" reg="communis">communis</tp:taxon-name-part></tp:taxon-name></italic> sp. nov.; <bold>D.</bold><italic><tp:taxon-name><tp:taxon-name-part taxon-name-part-type="genus" reg="Fenestrulina">F.</tp:taxon-name-part> <tp:taxon-name-part taxon-name-part-type="species" reg="foveolata">foveolata</tp:taxon-name-part></tp:taxon-name></italic> sp. nov.; <bold>E.</bold><italic><tp:taxon-name><tp:taxon-name-part taxon-name-part-type="genus" reg="Fenestrulina">F.</tp:taxon-name-part> <tp:taxon-name-part taxon-name-part-type="species" reg="granulosa">granulosa</tp:taxon-name-part></tp:taxon-name></italic> sp. nov.; <bold>F.</bold><italic><tp:taxon-name><tp:taxon-name-part taxon-name-part-type="genus" reg="Fenestrulina">F.</tp:taxon-name-part> <tp:taxon-name-part taxon-name-part-type="species" reg="kalliste">kalliste</tp:taxon-name-part></tp:taxon-name></italic> sp. nov.; <bold>G.</bold><italic><tp:taxon-name><tp:taxon-name-part taxon-name-part-type="genus" reg="Fenestrulina">F.</tp:taxon-name-part> <tp:taxon-name-part taxon-name-part-type="species" reg="ovata">ovata</tp:taxon-name-part></tp:taxon-name></italic> sp. nov.; <bold>H.</bold><italic><tp:taxon-name><tp:taxon-name-part taxon-name-part-type="genus" reg="Fenestrulina">F.</tp:taxon-name-part> <tp:taxon-name-part taxon-name-part-type="species" reg="variorugosa">variorugosa</tp:taxon-name-part></tp:taxon-name></italic> sp. nov.; <bold>I.</bold><italic><tp:taxon-name><tp:taxon-name-part taxon-name-part-type="genus" reg="Fenestrulina">Fenestrulina</tp:taxon-name-part></tp:taxon-name></italic> sp. Scale bars: 100 μm.</p></caption><graphic xmlns:xlink="http://www.w3.org/1999/xlink" xlink:href="zookeys-1254-001_article-157989__-g023.jpg" position="float" orientation="portrait" xlink:type="simple" id="oo_1426511.jpg"><uri content-type="original_file" xlink:type="simple">https://binary.pensoft.net/fig/1426511</uri></graphic></fig><fig id="F24" position="float" orientation="portrait"><object-id xmlns:xlink="http://www.w3.org/1999/xlink" content-type="doi" xlink:type="simple">10.3897/zookeys.1254.157989.figure24</object-id><object-id xmlns:xlink="http://www.w3.org/1999/xlink" content-type="arpha" xlink:type="simple">298ED7C0-5477-5CBA-B7AA-323DFED0EB1B</object-id><label>Figure 24.</label><caption><p>Comparison of ancestrulae in the studied species of <italic><tp:taxon-name><tp:taxon-name-part taxon-name-part-type="genus" reg="Fenestrulina">Fenestrulina</tp:taxon-name-part></tp:taxon-name></italic>. <bold>A.</bold><italic><tp:taxon-name><tp:taxon-name-part taxon-name-part-type="genus" reg="Fenestrulina">F.</tp:taxon-name-part> <tp:taxon-name-part taxon-name-part-type="species" reg="malusii">malusii</tp:taxon-name-part></tp:taxon-name></italic>, tatiform; <bold>B.</bold><italic><tp:taxon-name><tp:taxon-name-part taxon-name-part-type="genus" reg="Fenestrulina">F.</tp:taxon-name-part> <tp:taxon-name-part taxon-name-part-type="species" reg="cavernicola">cavernicola</tp:taxon-name-part></tp:taxon-name></italic> sp. nov., regenerated as a kenozooid; <bold>C.</bold><italic><tp:taxon-name><tp:taxon-name-part taxon-name-part-type="genus" reg="Fenestrulina">F.</tp:taxon-name-part> <tp:taxon-name-part taxon-name-part-type="species" reg="communis">communis</tp:taxon-name-part></tp:taxon-name></italic> sp. nov., tatiform; <bold>D.</bold><italic><tp:taxon-name><tp:taxon-name-part taxon-name-part-type="genus" reg="Fenestrulina">F.</tp:taxon-name-part> <tp:taxon-name-part taxon-name-part-type="species" reg="communis">communis</tp:taxon-name-part></tp:taxon-name></italic> sp. nov., regenerated as a miniature autozooid; <bold>E.</bold><italic><tp:taxon-name><tp:taxon-name-part taxon-name-part-type="genus" reg="Fenestrulina">F.</tp:taxon-name-part> <tp:taxon-name-part taxon-name-part-type="species" reg="foveolata">foveolata</tp:taxon-name-part></tp:taxon-name></italic> sp. nov., tatiform; <bold>F, G.</bold><italic><tp:taxon-name><tp:taxon-name-part taxon-name-part-type="genus" reg="Fenestrulina">F.</tp:taxon-name-part> <tp:taxon-name-part taxon-name-part-type="species" reg="variorugosa">variorugosa</tp:taxon-name-part></tp:taxon-name></italic> sp. nov., tatiform. Scale bars: 200 μm.</p></caption><graphic xmlns:xlink="http://www.w3.org/1999/xlink" xlink:href="zookeys-1254-001_article-157989__-g024.jpg" position="float" orientation="portrait" xlink:type="simple" id="oo_1426512.jpg"><uri content-type="original_file" xlink:type="simple">https://binary.pensoft.net/fig/1426512</uri></graphic></fig><table-wrap id="T1" position="float" orientation="portrait"><label>Table 1.</label><caption><p>List of samples from which the <italic><tp:taxon-name><tp:taxon-name-part taxon-name-part-type="genus" reg="Fenestrulina">Fenestrulina</tp:taxon-name-part></tp:taxon-name></italic> colonies, examined in the present paper, originate. For each sample, information is provided about locality and geographic area, water depth and bionomic assemblage. The number of both living and dead colonies found at the time of sampling is indicated. Abbreviations for samples—<abbrev xmlns:xlink="http://www.w3.org/1999/xlink" xlink:title="Agios Vasilios cave" id="ABBRID0EHUAE" xlink:type="simple">AV</abbrev>: Agios Vasilios cave; <abbrev xmlns:xlink="http://www.w3.org/1999/xlink" xlink:title="Calvi" id="ABBRID0ELUAE" xlink:type="simple">CL</abbrev>: Calvi; <abbrev xmlns:xlink="http://www.w3.org/1999/xlink" xlink:title="Granchi cave" id="ABBRID0EPUAE" xlink:type="simple">GR</abbrev>: Granchi cave; <abbrev xmlns:xlink="http://www.w3.org/1999/xlink" xlink:title="Gymnasium cave" id="ABBRID0ETUAE" xlink:type="simple">GY</abbrev>: Gymnasium cave; <abbrev xmlns:xlink="http://www.w3.org/1999/xlink" xlink:title="Mazzere cave" id="ABBRID0EXUAE" xlink:type="simple">MZ</abbrev>: Mazzere cave; <abbrev xmlns:xlink="http://www.w3.org/1999/xlink" xlink:title="Milazzo, Secca di Levante scraped" id="ABBRID0E2UAE" xlink:type="simple">MI_SdL_G</abbrev>: Milazzo, Secca di Levante scraped; <abbrev xmlns:xlink="http://www.w3.org/1999/xlink" xlink:title="Milazzo, Secca di Ponente scraped" id="ABBRID0E6UAE" xlink:type="simple">MI_SdPn_G</abbrev>: Milazzo, Secca di Ponente scraped; <abbrev xmlns:xlink="http://www.w3.org/1999/xlink" xlink:title="Piattaforma Siciliana = Sicily shelf" id="ABBRID0EDVAE" xlink:type="simple">PS</abbrev>: Piattaforma Siciliana = Sicily shelf; <abbrev xmlns:xlink="http://www.w3.org/1999/xlink" xlink:title="President Théodore Tissier" id="ABBRID0EHVAE" xlink:type="simple">PTT</abbrev>: President Théodore Tissier; <abbrev xmlns:xlink="http://www.w3.org/1999/xlink" xlink:title="Santa Tecla" id="ABBRID0ELVAE" xlink:type="simple">ST</abbrev>: Santa Tecla. Abbreviations for biocoenoses — <abbrev xmlns:xlink="http://www.w3.org/1999/xlink" xlink:title="Infralittoral Algae" id="ABBRID0EPVAE" xlink:type="simple">AI</abbrev>: Infralittoral <tp:taxon-name><tp:taxon-name-part taxon-name-part-type="above-family">Algae</tp:taxon-name-part></tp:taxon-name>; C: Coralligenous; <abbrev xmlns:xlink="http://www.w3.org/1999/xlink" xlink:title="Bathyal Corals" id="ABBRID0EYVAE" xlink:type="simple">CB</abbrev>: Bathyal Corals; <abbrev xmlns:xlink="http://www.w3.org/1999/xlink" xlink:title="Coastal Detritic" id="ABBRID0E3VAE" xlink:type="simple">DC</abbrev>: Coastal Detritic; <abbrev xmlns:xlink="http://www.w3.org/1999/xlink" xlink:title="Offshore Detritic" id="ABBRID0EAWAE" xlink:type="simple">DL</abbrev>: Offshore Detritic; <abbrev xmlns:xlink="http://www.w3.org/1999/xlink" xlink:title="Dark Caves" id="ABBRID0EEWAE" xlink:type="simple">GO</abbrev>: Dark Caves; <abbrev xmlns:xlink="http://www.w3.org/1999/xlink" xlink:title="Semidark Caves" id="ABBRID0EIWAE" xlink:type="simple">GSO</abbrev>: Semidark Caves; <abbrev xmlns:xlink="http://www.w3.org/1999/xlink" xlink:title="Posidonia Meadows" id="ABBRID0EMWAE" xlink:type="simple">HP</abbrev>: <italic><tp:taxon-name><tp:taxon-name-part taxon-name-part-type="genus" reg="Posidonia">Posidonia</tp:taxon-name-part></tp:taxon-name></italic> Meadows; <abbrev xmlns:xlink="http://www.w3.org/1999/xlink" xlink:title="Coarse Sands and fine Cobbles swept by Bottom Currents" id="ABBRID0EXWAE" xlink:type="simple">SGCF</abbrev>: Coarse Sands and fine Cobbles swept by Bottom Currents; <abbrev xmlns:xlink="http://www.w3.org/1999/xlink" xlink:title="not applicable" id="ABBRID0E2WAE" xlink:type="simple">NA</abbrev>: not applicable. Abbreviations for <italic><tp:taxon-name><tp:taxon-name-part taxon-name-part-type="genus" reg="Fenestrulina">Fenestrulina</tp:taxon-name-part></tp:taxon-name></italic> species—<abbrev xmlns:xlink="http://www.w3.org/1999/xlink" xlink:title="Fenestrulina malusii" id="ABBRID0EGXAE" xlink:type="simple">Fm</abbrev>: <italic><tp:taxon-name><tp:taxon-name-part taxon-name-part-type="genus" reg="Fenestrulina">F.</tp:taxon-name-part> <tp:taxon-name-part taxon-name-part-type="species" reg="malusii">malusii</tp:taxon-name-part></tp:taxon-name></italic>; <abbrev xmlns:xlink="http://www.w3.org/1999/xlink" xlink:title="Fenestrulina cavernicola" id="ABBRID0EVXAE" xlink:type="simple">Fca</abbrev>: <italic><tp:taxon-name><tp:taxon-name-part taxon-name-part-type="genus" reg="Fenestrulina">F.</tp:taxon-name-part> <tp:taxon-name-part taxon-name-part-type="species" reg="cavernicola">cavernicola</tp:taxon-name-part></tp:taxon-name></italic> sp. nov.; <abbrev xmlns:xlink="http://www.w3.org/1999/xlink" xlink:title="Fenestrulina communis" id="ABBRID0EEYAE" xlink:type="simple">Fco</abbrev>: <italic><tp:taxon-name><tp:taxon-name-part taxon-name-part-type="genus" reg="Fenestrulina">F.</tp:taxon-name-part> <tp:taxon-name-part taxon-name-part-type="species" reg="communis">communis</tp:taxon-name-part></tp:taxon-name></italic> sp. nov.; <abbrev xmlns:xlink="http://www.w3.org/1999/xlink" xlink:title="Fenestrulina foveolata" id="ABBRID0ETYAE" xlink:type="simple">Ff</abbrev>: <italic><tp:taxon-name><tp:taxon-name-part taxon-name-part-type="genus" reg="Fenestrulina">F.</tp:taxon-name-part> <tp:taxon-name-part taxon-name-part-type="species" reg="foveolata">foveolata</tp:taxon-name-part></tp:taxon-name></italic> sp. nov.; <abbrev xmlns:xlink="http://www.w3.org/1999/xlink" xlink:title="Fenestrulina granulosa" id="ABBRID0ECZAE" xlink:type="simple">Fg</abbrev>: <italic><tp:taxon-name><tp:taxon-name-part taxon-name-part-type="genus" reg="Fenestrulina">F.</tp:taxon-name-part> <tp:taxon-name-part taxon-name-part-type="species" reg="granulosa">granulosa</tp:taxon-name-part></tp:taxon-name></italic> sp. nov.; <abbrev xmlns:xlink="http://www.w3.org/1999/xlink" xlink:title="Fenestrulina kalliste" id="ABBRID0ERZAE" xlink:type="simple">Fk</abbrev>: <italic><tp:taxon-name><tp:taxon-name-part taxon-name-part-type="genus" reg="Fenestrulina">F.</tp:taxon-name-part> <tp:taxon-name-part taxon-name-part-type="species" reg="kalliste">kalliste</tp:taxon-name-part></tp:taxon-name></italic> sp. nov.; <abbrev xmlns:xlink="http://www.w3.org/1999/xlink" xlink:title="Fenestrulina ovata" id="ABBRID0EA1AE" xlink:type="simple">Fo</abbrev>: <italic><tp:taxon-name><tp:taxon-name-part taxon-name-part-type="genus" reg="Fenestrulina">F.</tp:taxon-name-part> <tp:taxon-name-part taxon-name-part-type="species" reg="ovata">ovata</tp:taxon-name-part></tp:taxon-name></italic> sp. nov.; <abbrev xmlns:xlink="http://www.w3.org/1999/xlink" xlink:title="Fenestrulina variorugosa" id="ABBRID0EP1AE" xlink:type="simple">Fv</abbrev>: <italic><tp:taxon-name><tp:taxon-name-part taxon-name-part-type="genus" reg="Fenestrulina">F.</tp:taxon-name-part> <tp:taxon-name-part taxon-name-part-type="species" reg="variorugosa">variorugosa</tp:taxon-name-part></tp:taxon-name></italic> sp. nov.; <abbrev xmlns:xlink="http://www.w3.org/1999/xlink" xlink:title="Fenestrulina sp." id="ABBRID0E51AE" xlink:type="simple">Fsp</abbrev>: <italic><tp:taxon-name><tp:taxon-name-part taxon-name-part-type="genus" reg="Fenestrulina">Fenestrulina</tp:taxon-name-part></tp:taxon-name></italic> sp.</p></caption><table id="TID0EKOAK" rules="all"><tbody><tr><th rowspan="1" colspan="1">Sea</th><th rowspan="1" colspan="1">Locality</th><th rowspan="1" colspan="1">Sample (Bionomy)</th><th rowspan="1" colspan="1">Depth (m)</th><th rowspan="1" colspan="1">Living</th><th rowspan="1" colspan="1">Dead</th><th rowspan="1" colspan="1">Year</th></tr><tr><td rowspan="11" colspan="1">Liguro-Provençal</td><td rowspan="1" colspan="1">Palamós</td><td rowspan="1" colspan="1">Plastic debris (<abbrev xmlns:xlink="http://www.w3.org/1999/xlink" xlink:title="not applicable" id="ABBRID0EO3AE" xlink:type="simple">NA</abbrev>)</td><td rowspan="1" colspan="1">100</td><td rowspan="1" colspan="1">4-<abbrev xmlns:xlink="http://www.w3.org/1999/xlink" xlink:title="Fenestrulina communis" id="ABBRID0EZ3AE" xlink:type="simple">Fco</abbrev></td><td rowspan="1" colspan="1">–</td><td rowspan="1" colspan="1">2020</td></tr><tr><td rowspan="2" colspan="1">Cassis, Trémies cave</td><td rowspan="1" colspan="1">Left chamber (<abbrev xmlns:xlink="http://www.w3.org/1999/xlink" xlink:title="Dark Caves" id="ABBRID0EK4AE" xlink:type="simple">GO</abbrev>)</td><td rowspan="1" colspan="1">6</td><td rowspan="1" colspan="1">9-<abbrev xmlns:xlink="http://www.w3.org/1999/xlink" xlink:title="Fenestrulina ovata" id="ABBRID0EV4AE" xlink:type="simple">Fo</abbrev></td><td rowspan="1" colspan="1">–</td><td rowspan="1" colspan="1">1985</td></tr><tr><td rowspan="1" colspan="1">Dark Zone B (<abbrev xmlns:xlink="http://www.w3.org/1999/xlink" xlink:title="Dark Caves" id="ABBRID0ED5AE" xlink:type="simple">GO</abbrev>)</td><td rowspan="1" colspan="1">ca 8</td><td rowspan="1" colspan="1">6-<abbrev xmlns:xlink="http://www.w3.org/1999/xlink" xlink:title="Fenestrulina ovata" id="ABBRID0EO5AE" xlink:type="simple">Fo</abbrev></td><td rowspan="1" colspan="1">–</td><td rowspan="1" colspan="1">1982</td></tr><tr><td rowspan="1" colspan="1">Cassis, Calanque Port Miou</td><td rowspan="1" colspan="1">JGH-13.06 (C)</td><td rowspan="1" colspan="1">17</td><td rowspan="1" colspan="1">4-<abbrev xmlns:xlink="http://www.w3.org/1999/xlink" xlink:title="Fenestrulina ovata" id="ABBRID0EF6AE" xlink:type="simple">Fo</abbrev></td><td rowspan="1" colspan="1">–</td><td rowspan="1" colspan="1">1973</td></tr><tr><td rowspan="1" colspan="1">Cassis, Canyon Cassidaigne</td><td rowspan="1" colspan="1"><abbrev xmlns:xlink="http://www.w3.org/1999/xlink" xlink:title="not applicable" id="ABBRID0EW6AE" xlink:type="simple">NA</abbrev> (<abbrev xmlns:xlink="http://www.w3.org/1999/xlink" xlink:title="Bathyal Corals" id="ABBRID0E16AE" xlink:type="simple">CB</abbrev>)</td><td rowspan="1" colspan="1">300</td><td rowspan="1" colspan="1">1-<abbrev xmlns:xlink="http://www.w3.org/1999/xlink" xlink:title="Fenestrulina variorugosa" id="ABBRID0EGAAG" xlink:type="simple">Fv</abbrev></td><td rowspan="1" colspan="1">–</td><td rowspan="1" colspan="1">1969</td></tr><tr><td rowspan="1" colspan="1">Banyuls-sur-Mer</td><td rowspan="1" colspan="1"><italic>5</italic> (<abbrev xmlns:xlink="http://www.w3.org/1999/xlink" xlink:title="Bathyal Corals" id="ABBRID0EZAAG" xlink:type="simple">CB</abbrev>)</td><td rowspan="1" colspan="1">200-300</td><td rowspan="1" colspan="1">5-<abbrev xmlns:xlink="http://www.w3.org/1999/xlink" xlink:title="Fenestrulina variorugosa" id="ABBRID0EEBAG" xlink:type="simple">Fv</abbrev></td><td rowspan="1" colspan="1">–</td><td rowspan="1" colspan="1">1984</td></tr><tr><td rowspan="1" colspan="1">Veyron Plateau</td><td rowspan="1" colspan="1"><abbrev xmlns:xlink="http://www.w3.org/1999/xlink" xlink:title="not applicable" id="ABBRID0EVBAG" xlink:type="simple">NA</abbrev> (<abbrev xmlns:xlink="http://www.w3.org/1999/xlink" xlink:title="Posidonia Meadows" id="ABBRID0EZBAG" xlink:type="simple">HP</abbrev>)</td><td rowspan="1" colspan="1">24</td><td rowspan="1" colspan="1">1-<abbrev xmlns:xlink="http://www.w3.org/1999/xlink" xlink:title="Fenestrulina variorugosa" id="ABBRID0EECAG" xlink:type="simple">Fv</abbrev></td><td rowspan="1" colspan="1">–</td><td rowspan="1" colspan="1">1983</td></tr><tr><td rowspan="1" colspan="1">Ponteau, Gulf of Fos</td><td rowspan="1" colspan="1">Pottery (<abbrev xmlns:xlink="http://www.w3.org/1999/xlink" xlink:title="not applicable" id="ABBRID0EVCAG" xlink:type="simple">NA</abbrev>)</td><td rowspan="1" colspan="1">23</td><td rowspan="1" colspan="1">–</td><td rowspan="1" colspan="1">1-<abbrev xmlns:xlink="http://www.w3.org/1999/xlink" xlink:title="Fenestrulina ovata" id="ABBRID0EDDAG" xlink:type="simple">Fo</abbrev>?</td><td rowspan="1" colspan="1">1975</td></tr><tr><td rowspan="1" colspan="1">Port Cros Island</td><td rowspan="1" colspan="1"><abbrev xmlns:xlink="http://www.w3.org/1999/xlink" xlink:title="not applicable" id="ABBRID0ESDAG" xlink:type="simple">NA</abbrev>, stone (Gravel)</td><td rowspan="1" colspan="1">7</td><td rowspan="1" colspan="1">1-<abbrev xmlns:xlink="http://www.w3.org/1999/xlink" xlink:title="Fenestrulina variorugosa" id="ABBRID0E4DAG" xlink:type="simple">Fv</abbrev></td><td rowspan="1" colspan="1">–</td><td rowspan="1" colspan="1">
                <abbrev xmlns:xlink="http://www.w3.org/1999/xlink" xlink:title="not applicable" id="ABBRID0EHEAG" xlink:type="simple">NA</abbrev>
              </td></tr><tr><td rowspan="1" colspan="1">Ile-Rousse</td><td rowspan="1" colspan="1"><abbrev xmlns:xlink="http://www.w3.org/1999/xlink" xlink:title="President Théodore Tissier" id="ABBRID0ETEAG" xlink:type="simple">PTT</abbrev>, st. 423 (C-<italic><tp:taxon-name><tp:taxon-name-part taxon-name-part-type="genus" reg="Laminaria">Laminaria</tp:taxon-name-part></tp:taxon-name></italic>)</td><td rowspan="1" colspan="1">85-100</td><td rowspan="1" colspan="1">5-<abbrev xmlns:xlink="http://www.w3.org/1999/xlink" xlink:title="Fenestrulina malusii" id="ABBRID0EFFAG" xlink:type="simple">Fm</abbrev>; 13-<abbrev xmlns:xlink="http://www.w3.org/1999/xlink" xlink:title="Fenestrulina foveolata" id="ABBRID0EJFAG" xlink:type="simple">Ff</abbrev></td><td rowspan="1" colspan="1">–</td><td rowspan="1" colspan="1">1957</td></tr><tr><td rowspan="1" colspan="1">Calvi</td><td rowspan="1" colspan="1"><abbrev xmlns:xlink="http://www.w3.org/1999/xlink" xlink:title="Calvi" id="ABBRID0E1FAG" xlink:type="simple">CL</abbrev> 74-12B (<abbrev xmlns:xlink="http://www.w3.org/1999/xlink" xlink:title="Offshore Detritic" id="ABBRID0E5FAG" xlink:type="simple">DL</abbrev>)</td><td rowspan="1" colspan="1">110</td><td rowspan="1" colspan="1">–</td><td rowspan="1" colspan="1">1-<abbrev xmlns:xlink="http://www.w3.org/1999/xlink" xlink:title="Fenestrulina kalliste" id="ABBRID0EMGAG" xlink:type="simple">Fk</abbrev></td><td rowspan="1" colspan="1">1983</td></tr><tr><td rowspan="8" colspan="1">Tyrrhenian</td><td rowspan="1" colspan="1">Egadi Islands</td><td rowspan="1" colspan="1"><italic><tp:taxon-name><tp:taxon-name-part taxon-name-part-type="genus" reg="Posidonia">Posidonia</tp:taxon-name-part></tp:taxon-name></italic> rhizomes (<abbrev xmlns:xlink="http://www.w3.org/1999/xlink" xlink:title="Posidonia Meadows" id="ABBRID0EEHAG" xlink:type="simple">HP</abbrev>)</td><td rowspan="1" colspan="1">8</td><td rowspan="1" colspan="1">2-<abbrev xmlns:xlink="http://www.w3.org/1999/xlink" xlink:title="Fenestrulina variorugosa" id="ABBRID0EPHAG" xlink:type="simple">Fv</abbrev></td><td rowspan="1" colspan="1">–</td><td rowspan="1" colspan="1">2009</td></tr><tr><td rowspan="2" colspan="1">Apollo Bank (Ustica)</td><td rowspan="1" colspan="1"><italic><tp:taxon-name><tp:taxon-name-part taxon-name-part-type="genus" reg="Laminaria">Laminaria</tp:taxon-name-part></tp:taxon-name></italic> fronds (C)</td><td rowspan="1" colspan="1">60</td><td rowspan="1" colspan="1">544-<abbrev xmlns:xlink="http://www.w3.org/1999/xlink" xlink:title="Fenestrulina malusii" id="ABBRID0EOIAG" xlink:type="simple">Fm</abbrev></td><td rowspan="1" colspan="1">–</td><td rowspan="2" colspan="1">1987</td></tr><tr><td rowspan="1" colspan="1">Sediment (C+<abbrev xmlns:xlink="http://www.w3.org/1999/xlink" xlink:title="Coastal Detritic" id="ABBRID0E3IAG" xlink:type="simple">DC</abbrev>)</td><td rowspan="1" colspan="1">60</td><td rowspan="1" colspan="1">1-<abbrev xmlns:xlink="http://www.w3.org/1999/xlink" xlink:title="Fenestrulina malusii" id="ABBRID0EHJAG" xlink:type="simple">Fm</abbrev></td><td rowspan="1" colspan="1">11-<abbrev xmlns:xlink="http://www.w3.org/1999/xlink" xlink:title="Fenestrulina malusii" id="ABBRID0EOJAG" xlink:type="simple">Fm</abbrev></td></tr><tr><td rowspan="1" colspan="1">Accademia cave (Ustica)</td><td rowspan="1" colspan="1">Cobbles (C-<abbrev xmlns:xlink="http://www.w3.org/1999/xlink" xlink:title="Semidark Caves" id="ABBRID0EZJAG" xlink:type="simple">GSO</abbrev>)</td><td rowspan="1" colspan="1">1</td><td rowspan="1" colspan="1">–</td><td rowspan="1" colspan="1">1-<abbrev xmlns:xlink="http://www.w3.org/1999/xlink" xlink:title="Fenestrulina communis" id="ABBRID0EHKAG" xlink:type="simple">Fco</abbrev></td><td rowspan="1" colspan="1">1989</td></tr><tr><td rowspan="1" colspan="1">Cinisi (Palermo)</td><td rowspan="1" colspan="1">Stranded plastic (<abbrev xmlns:xlink="http://www.w3.org/1999/xlink" xlink:title="not applicable" id="ABBRID0EVKAG" xlink:type="simple">NA</abbrev>)</td><td rowspan="1" colspan="1">
                <abbrev xmlns:xlink="http://www.w3.org/1999/xlink" xlink:title="not applicable" id="ABBRID0E4KAG" xlink:type="simple">NA</abbrev>
              </td><td rowspan="1" colspan="1">16-<abbrev xmlns:xlink="http://www.w3.org/1999/xlink" xlink:title="Fenestrulina communis" id="ABBRID0EFLAG" xlink:type="simple">Fco</abbrev></td><td rowspan="1" colspan="1">–</td><td rowspan="1" colspan="1">2023</td></tr><tr><td rowspan="2" colspan="1">Capo Milazzo</td><td rowspan="1" colspan="1"><abbrev xmlns:xlink="http://www.w3.org/1999/xlink" xlink:title="Milazzo, Secca di Levante scraped" id="ABBRID0EWLAG" xlink:type="simple">MI_SdL_G</abbrev> (C)</td><td rowspan="1" colspan="1">33</td><td rowspan="1" colspan="1">2-<abbrev xmlns:xlink="http://www.w3.org/1999/xlink" xlink:title="Fenestrulina variorugosa" id="ABBRID0EBMAG" xlink:type="simple">Fv</abbrev></td><td rowspan="1" colspan="1">–</td><td rowspan="1" colspan="1">2024</td></tr><tr><td rowspan="1" colspan="1"><abbrev xmlns:xlink="http://www.w3.org/1999/xlink" xlink:title="Milazzo, Secca di Ponente scraped" id="ABBRID0EPMAG" xlink:type="simple">MI_SdPn_G</abbrev> (C)</td><td rowspan="1" colspan="1">33</td><td rowspan="1" colspan="1">5-<abbrev xmlns:xlink="http://www.w3.org/1999/xlink" xlink:title="Fenestrulina variorugosa" id="ABBRID0E1MAG" xlink:type="simple">Fv</abbrev>; 1-<abbrev xmlns:xlink="http://www.w3.org/1999/xlink" xlink:title="Fenestrulina sp." id="ABBRID0E5MAG" xlink:type="simple">Fsp</abbrev>.</td><td rowspan="1" colspan="1">–</td><td rowspan="1" colspan="1">2024</td></tr><tr><td rowspan="1" colspan="1">Tono beach (Milazzo)</td><td rowspan="1" colspan="1">Stranded plastic (<abbrev xmlns:xlink="http://www.w3.org/1999/xlink" xlink:title="not applicable" id="ABBRID0EQNAG" xlink:type="simple">NA</abbrev>)</td><td rowspan="1" colspan="1">
                <abbrev xmlns:xlink="http://www.w3.org/1999/xlink" xlink:title="not applicable" id="ABBRID0EYNAG" xlink:type="simple">NA</abbrev>
              </td><td rowspan="1" colspan="1">2-<abbrev xmlns:xlink="http://www.w3.org/1999/xlink" xlink:title="Fenestrulina communis" id="ABBRID0EAOAG" xlink:type="simple">Fco</abbrev></td><td rowspan="1" colspan="1">–</td><td rowspan="1" colspan="1">2024</td></tr><tr><td rowspan="6" colspan="1">Ionian</td><td rowspan="2" colspan="1">Gulf of Catania</td><td rowspan="1" colspan="1"><abbrev xmlns:xlink="http://www.w3.org/1999/xlink" xlink:title="Santa Tecla" id="ABBRID0EUOAG" xlink:type="simple">ST</abbrev>.1.Z9 (<abbrev xmlns:xlink="http://www.w3.org/1999/xlink" xlink:title="Infralittoral Algae" id="ABBRID0EYOAG" xlink:type="simple">AI</abbrev>)</td><td rowspan="1" colspan="1">9</td><td rowspan="1" colspan="1">1-<abbrev xmlns:xlink="http://www.w3.org/1999/xlink" xlink:title="Fenestrulina communis" id="ABBRID0EDPAG" xlink:type="simple">Fco</abbrev></td><td rowspan="1" colspan="1">–</td><td rowspan="1" colspan="1">2015</td></tr><tr><td rowspan="1" colspan="1">Ciclopi 20B (<abbrev xmlns:xlink="http://www.w3.org/1999/xlink" xlink:title="Coarse Sands and fine Cobbles swept by Bottom Currents" id="ABBRID0ERPAG" xlink:type="simple">SGCF</abbrev>)</td><td rowspan="1" colspan="1">50</td><td rowspan="1" colspan="1">1-<abbrev xmlns:xlink="http://www.w3.org/1999/xlink" xlink:title="Fenestrulina communis" id="ABBRID0E3PAG" xlink:type="simple">Fco</abbrev></td><td rowspan="1" colspan="1">–</td><td rowspan="1" colspan="1">2000</td></tr><tr><td rowspan="3" colspan="1">Plemmirio <abbrev xmlns:xlink="http://www.w3.org/1999/xlink" xlink:title="Marine Protected Area" id="ABBRID0EKQAG" xlink:type="simple">MPA</abbrev> (Granchi, Gymnasium and Mazzere caves)</td><td rowspan="1" colspan="1">GR2 (<abbrev xmlns:xlink="http://www.w3.org/1999/xlink" xlink:title="Semidark Caves" id="ABBRID0ESQAG" xlink:type="simple">GSO</abbrev>-<abbrev xmlns:xlink="http://www.w3.org/1999/xlink" xlink:title="Dark Caves" id="ABBRID0EWQAG" xlink:type="simple">GO</abbrev>)</td><td rowspan="3" colspan="1"><italic>ca</italic> 20</td><td rowspan="1" colspan="1">–</td><td rowspan="1" colspan="1">1-<abbrev xmlns:xlink="http://www.w3.org/1999/xlink" xlink:title="Fenestrulina communis" id="ABBRID0EHRAG" xlink:type="simple">Fco</abbrev></td><td rowspan="3" colspan="1">2009-10</td></tr><tr><td rowspan="1" colspan="1">GY2 (<abbrev xmlns:xlink="http://www.w3.org/1999/xlink" xlink:title="Semidark Caves" id="ABBRID0ESRAG" xlink:type="simple">GSO</abbrev>-<abbrev xmlns:xlink="http://www.w3.org/1999/xlink" xlink:title="Dark Caves" id="ABBRID0EWRAG" xlink:type="simple">GO</abbrev>)</td><td rowspan="1" colspan="1">1-<abbrev xmlns:xlink="http://www.w3.org/1999/xlink" xlink:title="Fenestrulina communis" id="ABBRID0E5RAG" xlink:type="simple">Fco</abbrev></td><td rowspan="1" colspan="1">1-<abbrev xmlns:xlink="http://www.w3.org/1999/xlink" xlink:title="Fenestrulina communis" id="ABBRID0EFSAG" xlink:type="simple">Fco</abbrev></td></tr><tr><td rowspan="1" colspan="1">MZ1 (<abbrev xmlns:xlink="http://www.w3.org/1999/xlink" xlink:title="Semidark Caves" id="ABBRID0ENSAG" xlink:type="simple">GSO</abbrev>-<abbrev xmlns:xlink="http://www.w3.org/1999/xlink" xlink:title="Dark Caves" id="ABBRID0ERSAG" xlink:type="simple">GO</abbrev>)</td><td rowspan="1" colspan="1">–</td><td rowspan="1" colspan="1">1-<abbrev xmlns:xlink="http://www.w3.org/1999/xlink" xlink:title="Fenestrulina communis" id="ABBRID0E3SAG" xlink:type="simple">Fco</abbrev></td></tr><tr><td rowspan="1" colspan="1">Gulf of Noto</td><td rowspan="1" colspan="1"><abbrev xmlns:xlink="http://www.w3.org/1999/xlink" xlink:title="Piattaforma Siciliana = Sicily shelf" id="ABBRID0EHTAG" xlink:type="simple">PS</abbrev>/81 CR1 (C+<abbrev xmlns:xlink="http://www.w3.org/1999/xlink" xlink:title="Coastal Detritic" id="ABBRID0ELTAG" xlink:type="simple">DC</abbrev>)</td><td rowspan="1" colspan="1">45</td><td rowspan="1" colspan="1">1-<abbrev xmlns:xlink="http://www.w3.org/1999/xlink" xlink:title="Fenestrulina communis" id="ABBRID0EWTAG" xlink:type="simple">Fco</abbrev></td><td rowspan="1" colspan="1">1-<abbrev xmlns:xlink="http://www.w3.org/1999/xlink" xlink:title="Fenestrulina communis" id="ABBRID0E4TAG" xlink:type="simple">Fco</abbrev></td><td rowspan="1" colspan="1">1981</td></tr><tr><td rowspan="3" colspan="1">Aegean</td><td rowspan="2" colspan="1">Agios Vasilios cave (Lesvos)</td><td rowspan="1" colspan="1">AV1 (<abbrev xmlns:xlink="http://www.w3.org/1999/xlink" xlink:title="Semidark Caves" id="ABBRID0EOUAG" xlink:type="simple">GSO</abbrev>)</td><td rowspan="1" colspan="1">30</td><td rowspan="1" colspan="1">2-<abbrev xmlns:xlink="http://www.w3.org/1999/xlink" xlink:title="Fenestrulina cavernicola" id="ABBRID0EZUAG" xlink:type="simple">Fca</abbrev></td><td rowspan="1" colspan="1">1-<abbrev xmlns:xlink="http://www.w3.org/1999/xlink" xlink:title="Fenestrulina cavernicola" id="ABBRID0EAVAG" xlink:type="simple">Fca</abbrev></td><td rowspan="2" colspan="1">2010</td></tr><tr><td rowspan="1" colspan="1">AV2 (<abbrev xmlns:xlink="http://www.w3.org/1999/xlink" xlink:title="Dark Caves" id="ABBRID0ELVAG" xlink:type="simple">GO</abbrev>)</td><td rowspan="1" colspan="1">30</td><td rowspan="1" colspan="1">1-<abbrev xmlns:xlink="http://www.w3.org/1999/xlink" xlink:title="Fenestrulina cavernicola" id="ABBRID0EWVAG" xlink:type="simple">Fca</abbrev></td><td rowspan="1" colspan="1">–</td></tr><tr><td rowspan="1" colspan="1">Dhiaporia, off Chios</td><td rowspan="1" colspan="1">Unknown (?<abbrev xmlns:xlink="http://www.w3.org/1999/xlink" xlink:title="Posidonia Meadows" id="ABBRID0EEWAG" xlink:type="simple">HP</abbrev>)</td><td rowspan="1" colspan="1">? 30-50</td><td rowspan="1" colspan="1">1-<abbrev xmlns:xlink="http://www.w3.org/1999/xlink" xlink:title="Fenestrulina granulosa" id="ABBRID0EPWAG" xlink:type="simple">Fg</abbrev></td><td rowspan="1" colspan="1">–</td><td rowspan="1" colspan="1">1967</td></tr></tbody></table></table-wrap><table-wrap id="T2" position="float" orientation="portrait"><label>Table 2.</label><caption><p>Measurements and qualitative characters for <italic><tp:taxon-name><tp:taxon-name-part taxon-name-part-type="genus" reg="Fenestrulina">Fenestrulina</tp:taxon-name-part> <tp:taxon-name-part taxon-name-part-type="species" reg="malusii">malusii</tp:taxon-name-part></tp:taxon-name></italic>, <italic><tp:taxon-name><tp:taxon-name-part taxon-name-part-type="genus" reg="Fenestrulina">F.</tp:taxon-name-part> <tp:taxon-name-part taxon-name-part-type="species" reg="cavernicola">cavernicola</tp:taxon-name-part></tp:taxon-name></italic> sp. nov. and <italic><tp:taxon-name><tp:taxon-name-part taxon-name-part-type="genus" reg="Fenestrulina">F.</tp:taxon-name-part> <tp:taxon-name-part taxon-name-part-type="species" reg="communis">communis</tp:taxon-name-part></tp:taxon-name></italic> sp. nov. (see Fig. <xref ref-type="fig" rid="F2">2</xref> for details on the criteria used for measurements and other abbreviations). <abbrev xmlns:xlink="http://www.w3.org/1999/xlink" content-type="institution" xlink:title="ancestrula length" id="ABBRID0E11AG" xlink:type="simple">Anc.L</abbrev> and <abbrev xmlns:xlink="http://www.w3.org/1999/xlink" content-type="institution" xlink:title="ancestrula width" id="ABBRID0E61AG" xlink:type="simple">Anc.W</abbrev>: ancestrula length and width; <abbrev xmlns:xlink="http://www.w3.org/1999/xlink" xlink:title="not applicable" id="ABBRID0EE2AG" xlink:type="simple">NA</abbrev>: not applicable; <abbrev xmlns:xlink="http://www.w3.org/1999/xlink" xlink:title="not observed" id="ABBRID0EI2AG" xlink:type="simple">NO</abbrev>: not observed; <abbrev xmlns:xlink="http://www.w3.org/1999/xlink" xlink:title="periancestrular" id="ABBRID0EM2AG" xlink:type="simple">perianc</abbrev>.: periancestrular; <abbrev xmlns:xlink="http://www.w3.org/1999/xlink" xlink:title="proximal" id="ABBRID0EQ2AG" xlink:type="simple">prox</abbrev>.: proximal; <abbrev xmlns:xlink="http://www.w3.org/1999/xlink" xlink:title="added when measurements refer to an autozooid located distally to an ovicell" id="ABBRID0EU2AG" xlink:type="simple">d-ov</abbrev>: added when measurements refer to an autozooid located distally to an ovicell.</p></caption><table id="TID0ERJBK" rules="all"><tbody><tr><th rowspan="2" colspan="1"/><th rowspan="1" colspan="1">Apollo Bank, Ustica</th><th rowspan="1" colspan="1">Lesvos Island</th><th rowspan="1" colspan="1">Cinisi, Palermo</th></tr><tr><th rowspan="1" colspan="1"><italic><tp:taxon-name><tp:taxon-name-part taxon-name-part-type="genus" reg="Fenestrulina">F.</tp:taxon-name-part> <tp:taxon-name-part taxon-name-part-type="species" reg="malusii">malusii</tp:taxon-name-part></tp:taxon-name></italic> (Audouin &amp; Savigny)</th><th rowspan="1" colspan="1"><italic><tp:taxon-name><tp:taxon-name-part taxon-name-part-type="genus" reg="Fenestrulina">F.</tp:taxon-name-part> <tp:taxon-name-part taxon-name-part-type="species" reg="cavernicola">cavernicola</tp:taxon-name-part></tp:taxon-name></italic> sp. nov.</th><th rowspan="1" colspan="1"><italic><tp:taxon-name><tp:taxon-name-part taxon-name-part-type="genus" reg="Fenestrulina">F.</tp:taxon-name-part> <tp:taxon-name-part taxon-name-part-type="species" reg="communis">communis</tp:taxon-name-part></tp:taxon-name></italic> sp. nov.</th></tr><tr><td rowspan="1" colspan="1">ZL</td><td rowspan="1" colspan="1">347–535; 421 ± 44 (<italic>n</italic> = 20)</td><td rowspan="1" colspan="1">513–525; 518 ± 5 (<italic>n</italic> = 4)</td><td rowspan="1" colspan="1">587–715; 646 ± 48 (<italic>n</italic> = 13)</td></tr><tr><td rowspan="1" colspan="1">ZW</td><td rowspan="1" colspan="1">278–389; 333 ± 32 (<italic>n</italic> = 20)</td><td rowspan="1" colspan="1">441–494; 473 ± 23 (<italic>n</italic> = 4)</td><td rowspan="1" colspan="1">407–568; 471 ± 38 (<italic>n</italic> = 13)</td></tr><tr><td rowspan="1" colspan="1">ZL/ZW</td><td rowspan="1" colspan="1">1.26</td><td rowspan="1" colspan="1">1.09</td><td rowspan="1" colspan="1">1.37</td></tr><tr><td rowspan="1" colspan="1">ZL.ov</td><td rowspan="1" colspan="1">621–729; 683 ± 42 (<italic>n</italic> = 10)</td><td rowspan="1" colspan="1">775–810; 789 ± 18 (<italic>n</italic> = 3)</td><td rowspan="1" colspan="1">828–962; 889 ± 43 (<italic>n</italic> = 8)</td></tr><tr><td rowspan="1" colspan="1">ZW.ov</td><td rowspan="1" colspan="1">262–424; 330 ± 51 (<italic>n</italic> = 10)</td><td rowspan="1" colspan="1">419–533; 468 ± 59 (<italic>n</italic> = 3)</td><td rowspan="1" colspan="1">401–586; 473 ± 53 (<italic>n</italic> = 8)</td></tr><tr><td rowspan="1" colspan="1">ZL.ov/ZW.ov</td><td rowspan="1" colspan="1">2.07</td><td rowspan="1" colspan="1">1.68</td><td rowspan="1" colspan="1">1.88</td></tr><tr><td rowspan="1" colspan="1">ZL.<abbrev xmlns:xlink="http://www.w3.org/1999/xlink" xlink:title="added when measurements refer to an autozooid located distally to an ovicell" id="ABBRID0EOBBG" xlink:type="simple">d-ov</abbrev></td><td rowspan="1" colspan="1">450–515; 488 ± 20 (<italic>n</italic> = 8)</td><td rowspan="1" colspan="1">279–392; 319 ± 43 (<italic>n</italic> = 5)</td><td rowspan="1" colspan="1">623–652; 641 ± 19 (<italic>n</italic> = 4)</td></tr><tr><td rowspan="1" colspan="1">ZW.<abbrev xmlns:xlink="http://www.w3.org/1999/xlink" xlink:title="added when measurements refer to an autozooid located distally to an ovicell" id="ABBRID0EICBG" xlink:type="simple">d-ov</abbrev></td><td rowspan="1" colspan="1">330–432; 381 ± 30 (<italic>n</italic> = 8)</td><td rowspan="1" colspan="1">521–536; 529 ± 11 (<italic>n</italic> = 2)</td><td rowspan="1" colspan="1">424–443; 431 ± 8 (<italic>n</italic> = 4)</td></tr><tr><td rowspan="1" colspan="1">Pseudopore number</td><td rowspan="1" colspan="1">12–20; 16 ± 2 (<italic>n</italic> = 25)</td><td rowspan="1" colspan="1">17–35; 26 ± 6 (<italic>n</italic> = 15)</td><td rowspan="1" colspan="1">18–40; 26 ± 6 (<italic>n</italic> = 29)</td></tr><tr><td rowspan="1" colspan="1">Pseudopore diameter</td><td rowspan="1" colspan="1">21–36; 30 ± 4 (<italic>n</italic> = 29)</td><td rowspan="1" colspan="1">21–32; 28 ± 3 (<italic>n</italic> = 19)</td><td rowspan="1" colspan="1">31–45; 40 ± 4 (<italic>n</italic> = 29)</td></tr><tr><td rowspan="1" colspan="1">Pseudopore shape</td><td rowspan="1" colspan="1">Semicircular to circular</td><td rowspan="1" colspan="1">Tri- to quadrifoliate</td><td rowspan="1" colspan="1">Subcircular, infundibular</td></tr><tr><td rowspan="1" colspan="1">Pseudopore processes</td><td rowspan="1" colspan="1">3–6 radial spiny</td><td rowspan="1" colspan="1">3–4 spiny, unjointed</td><td rowspan="1" colspan="1">Star-shaped</td></tr><tr><td rowspan="1" colspan="1">Pseudopores distribution</td><td rowspan="1" colspan="1">Absent proximally</td><td rowspan="1" colspan="1">All around or absent proximally</td><td rowspan="1" colspan="1">All around or absent proximally</td></tr><tr><td rowspan="1" colspan="1">Pseudopore marginal rows</td><td rowspan="1" colspan="1">1</td><td rowspan="1" colspan="1">1</td><td rowspan="1" colspan="1">1–2</td></tr><tr><td rowspan="1" colspan="1">Pseudopores rows O-Asc</td><td rowspan="1" colspan="1">1–2</td><td rowspan="1" colspan="1">1–3</td><td rowspan="1" colspan="1">2–3</td></tr><tr><td rowspan="1" colspan="1">Pseudopore adjacent to frontal shield rim</td><td rowspan="1" colspan="1">Yes</td><td rowspan="1" colspan="1">Yes</td><td rowspan="1" colspan="1">No</td></tr><tr><td rowspan="1" colspan="1">Frontal shield texture</td><td rowspan="1" colspan="1">Smooth to finely granular</td><td rowspan="1" colspan="1">Dimpled</td><td rowspan="1" colspan="1">Smooth</td></tr><tr><td rowspan="1" colspan="1">OL</td><td rowspan="1" colspan="1">66–86; 77 ± 6 (<italic>n</italic> = 16)</td><td rowspan="1" colspan="1">103–118; 111 ± 7 (<italic>n</italic> = 3)</td><td rowspan="1" colspan="1">103–136; 123 ± 10 (<italic>n</italic> = 11)</td></tr><tr><td rowspan="1" colspan="1">OW</td><td rowspan="1" colspan="1">103–133; 118 ± 8 (<italic>n</italic> = 16)</td><td rowspan="1" colspan="1">151–159; 155 ± 6 (<italic>n</italic> = 2)</td><td rowspan="1" colspan="1">157–188; 176 ± 10 (<italic>n</italic> = 11)</td></tr><tr><td rowspan="1" colspan="1">OL/OW</td><td rowspan="1" colspan="1">0.65</td><td rowspan="1" colspan="1">0.71</td><td rowspan="1" colspan="1">0.70</td></tr><tr><td rowspan="1" colspan="1">ZL/OL</td><td rowspan="1" colspan="1">5.47</td><td rowspan="1" colspan="1">4.67</td><td rowspan="1" colspan="1">5.25</td></tr><tr><td rowspan="1" colspan="1">Orifice distal margin</td><td rowspan="1" colspan="1">Undulated to denticulated</td><td rowspan="1" colspan="1">Undulated</td><td rowspan="1" colspan="1">Fairly denticulated</td></tr><tr><td rowspan="1" colspan="1">Orifice proximal margin</td><td rowspan="1" colspan="1">2 denticles at corners</td><td rowspan="1" colspan="1">2 denticles at corners</td><td rowspan="1" colspan="1">Shoulders at corners</td></tr><tr><td rowspan="1" colspan="1">Oral spines adult Z</td><td rowspan="1" colspan="1">3, occasionally 4</td><td rowspan="1" colspan="1">3, rarely 2</td><td rowspan="1" colspan="1">2, rarely 3</td></tr><tr><td rowspan="1" colspan="1">Oral spines <abbrev xmlns:xlink="http://www.w3.org/1999/xlink" xlink:title="periancestrular" id="ABBRID0EWKBG" xlink:type="simple">perianc</abbrev>. Z</td><td rowspan="1" colspan="1">3–4</td><td rowspan="1" colspan="1">2–3</td><td rowspan="1" colspan="1">4</td></tr><tr><td rowspan="1" colspan="1">Bifurcation <abbrev xmlns:xlink="http://www.w3.org/1999/xlink" xlink:title="proximal" id="ABBRID0EILBG" xlink:type="simple">prox</abbrev>. pair</td><td rowspan="1" colspan="1">Occasionally on <abbrev xmlns:xlink="http://www.w3.org/1999/xlink" xlink:title="periancestrular" id="ABBRID0EQLBG" xlink:type="simple">perianc</abbrev>. Z</td><td rowspan="1" colspan="1">Occasionally compressed</td><td rowspan="1" colspan="1">No</td></tr><tr><td rowspan="1" colspan="1">Ascopore field shape</td><td rowspan="1" colspan="1">Circular-transversely elliptical</td><td rowspan="1" colspan="1">Circular-transversely elliptical</td><td rowspan="1" colspan="1">Reniform</td></tr><tr><td rowspan="1" colspan="1">Ascopore lumen shape</td><td rowspan="1" colspan="1">Cordiform to reniform</td><td rowspan="1" colspan="1">Transversely C-shaped</td><td rowspan="1" colspan="1">Transversely C-shaped</td></tr><tr><td rowspan="1" colspan="1">Ascopore rim</td><td rowspan="1" colspan="1">Smooth rimmed</td><td rowspan="1" colspan="1">Denticulated</td><td rowspan="1" colspan="1">Denticulated</td></tr><tr><td rowspan="1" colspan="1">Asc.f.L</td><td rowspan="1" colspan="1">44–91; 57 ± 10 (<italic>n</italic> = 23)</td><td rowspan="1" colspan="1">63–73; 70 ± 3 (<italic>n</italic> = 8)</td><td rowspan="1" colspan="1">62–83; 74 ± 6 (<italic>n</italic> = 20)</td></tr><tr><td rowspan="1" colspan="1">Asc.f.W</td><td rowspan="1" colspan="1">60–140; 83 ± 18 (<italic>n</italic> = 23)</td><td rowspan="1" colspan="1">82–97; 87 ± 7 (<italic>n</italic> = 8)</td><td rowspan="1" colspan="1">92–138; 113 ± 13 (<italic>n</italic> = 20)</td></tr><tr><td rowspan="1" colspan="1">Asc.f.L/Asc.f.W</td><td rowspan="1" colspan="1">0.69</td><td rowspan="1" colspan="1">0.80</td><td rowspan="1" colspan="1">0.65</td></tr><tr><td rowspan="1" colspan="1">Asc.lum.L</td><td rowspan="1" colspan="1">20–43; 30 ± 8 (<italic>n</italic> = 23)</td><td rowspan="1" colspan="1">29–42; 34 ± 4 (<italic>n</italic> = 8)</td><td rowspan="1" colspan="1">35–56; 45 ± 5 (<italic>n</italic> = 19)</td></tr><tr><td rowspan="1" colspan="1">Asc.lum.W</td><td rowspan="1" colspan="1">35–56; 43 ± 6 (<italic>n</italic> = 23)</td><td rowspan="1" colspan="1">47–59; 53 ± 5 (<italic>n</italic> = 8)</td><td rowspan="1" colspan="1">62–111; 82 ± 12 (<italic>n</italic> = 20)</td></tr><tr><td rowspan="1" colspan="1">Asc.f.L.<abbrev xmlns:xlink="http://www.w3.org/1999/xlink" xlink:title="added when measurements refer to an autozooid located distally to an ovicell" id="ABBRID0ELQBG" xlink:type="simple">d-ov</abbrev></td><td rowspan="1" colspan="1">45–59; 51 ± 5 (<italic>n</italic> = 8)</td><td rowspan="1" colspan="1">51–71; 62 ± 9 (<italic>n</italic> = 4)</td><td rowspan="1" colspan="1">65–74; 67 ± 6 (<italic>n</italic> = 4)</td></tr><tr><td rowspan="1" colspan="1">Asc.f.W.<abbrev xmlns:xlink="http://www.w3.org/1999/xlink" xlink:title="added when measurements refer to an autozooid located distally to an ovicell" id="ABBRID0EFRBG" xlink:type="simple">d-ov</abbrev></td><td rowspan="1" colspan="1">75–98; 85 ± 7 (<italic>n</italic> = 8)</td><td rowspan="1" colspan="1">78–93; 84 ± 7 (<italic>n</italic> = 4)</td><td rowspan="1" colspan="1">116–131; 124 ± 6 (<italic>n</italic> = 4)</td></tr><tr><td rowspan="1" colspan="1">Asc.f.L/Asc.f.W.<abbrev xmlns:xlink="http://www.w3.org/1999/xlink" xlink:title="added when measurements refer to an autozooid located distally to an ovicell" id="ABBRID0E6RBG" xlink:type="simple">d-ov</abbrev></td><td rowspan="1" colspan="1">0.60</td><td rowspan="1" colspan="1">0.74</td><td rowspan="1" colspan="1">0.54</td></tr><tr><td rowspan="1" colspan="1">Asc.lum.L-ov</td><td rowspan="1" colspan="1">23–38; 32 ± 5 (<italic>n</italic> = 8)</td><td rowspan="1" colspan="1">31–38; 34 ± 3 (<italic>n</italic> = 4)</td><td rowspan="1" colspan="1">39–48; 43 ± 5 (<italic>n</italic> = 4)</td></tr><tr><td rowspan="1" colspan="1">Asc.lum.W-ov</td><td rowspan="1" colspan="1">55–71; 64 ± 6 (<italic>n</italic> = 8)</td><td rowspan="1" colspan="1">43–56; 51 ± 6 (<italic>n</italic> = 4)</td><td rowspan="1" colspan="1">86–101; 93 ± 7 (<italic>n</italic> = 4)</td></tr><tr><td rowspan="1" colspan="1">O-Asc.D</td><td rowspan="1" colspan="1">57–114; 81 ± 15 (<italic>n</italic> = 34)</td><td rowspan="1" colspan="1">74–129; 101 ± 19 (<italic>n</italic> = 17)</td><td rowspan="1" colspan="1">107–158; 133 ± 15 (<italic>n</italic> = 23)</td></tr><tr><td rowspan="1" colspan="1">OvL</td><td rowspan="1" colspan="1">249–350; 318 ± 25 (<italic>n</italic> = 18)</td><td rowspan="1" colspan="1">300–324; 312 ± 11 (<italic>n</italic> = 4)</td><td rowspan="1" colspan="1">338–401; 359 ± 19 (<italic>n</italic> = 11)</td></tr><tr><td rowspan="1" colspan="1">OvW</td><td rowspan="1" colspan="1">298–360; 323 ± 15 (<italic>n</italic> = 18)</td><td rowspan="1" colspan="1">320–369; 346 ± 22 (<italic>n</italic> = 4)</td><td rowspan="1" colspan="1">320–378; 338 ± 16 (<italic>n</italic> = 11)</td></tr><tr><td rowspan="1" colspan="1">Ov pore diameter</td><td rowspan="1" colspan="1">20–61; 32 ± 9 (<italic>n</italic> = 33)</td><td rowspan="1" colspan="1">
                <abbrev xmlns:xlink="http://www.w3.org/1999/xlink" xlink:title="not applicable" id="ABBRID0EHWBG" xlink:type="simple">NA</abbrev>
              </td><td rowspan="1" colspan="1">29–51; 38 ± 6 (<italic>n</italic> = 18)</td></tr><tr><td rowspan="1" colspan="1">OvL/OvW</td><td rowspan="1" colspan="1">0.98</td><td rowspan="1" colspan="1">0.90</td><td rowspan="1" colspan="1">1.06</td></tr><tr><td rowspan="1" colspan="1">ZL.ov/OvL</td><td rowspan="1" colspan="1">2.15</td><td rowspan="1" colspan="1">2.53</td><td rowspan="1" colspan="1">2.48</td></tr><tr><td rowspan="1" colspan="1">Ovicell frontal texture</td><td rowspan="1" colspan="1">Smooth to finely granular</td><td rowspan="1" colspan="1">With crests and spine-like processes</td><td rowspan="1" colspan="1">Smooth to gently nodular</td></tr><tr><td rowspan="1" colspan="1">Spines</td><td rowspan="1" colspan="1">2, unbranched</td><td rowspan="1" colspan="1">2, presumably branched</td><td rowspan="1" colspan="1">2, slender unbranched</td></tr><tr><td rowspan="1" colspan="1">Ovicell proximal rim</td><td rowspan="1" colspan="1">Variably arched</td><td rowspan="1" colspan="1">High-arched</td><td rowspan="1" colspan="1">Low arched, distal third</td></tr><tr><td rowspan="1" colspan="1">Ovicell lateral lappets</td><td rowspan="1" colspan="1">Thin, pointed</td><td rowspan="1" colspan="1">Long, laterally indented</td><td rowspan="1" colspan="1">Not developed</td></tr><tr><td rowspan="1" colspan="1">
                <abbrev xmlns:xlink="http://www.w3.org/1999/xlink" content-type="institution" xlink:title="ancestrula length" id="ABBRID0EEZBG" xlink:type="simple">Anc.L</abbrev>
              </td><td rowspan="1" colspan="1">277–342; 304 ± 34 (<italic>n</italic> = 3)</td><td rowspan="1" colspan="1">388</td><td rowspan="1" colspan="1">436</td></tr><tr><td rowspan="1" colspan="1">
                <abbrev xmlns:xlink="http://www.w3.org/1999/xlink" content-type="institution" xlink:title="ancestrula width" id="ABBRID0E1ZBG" xlink:type="simple">Anc.W</abbrev>
              </td><td rowspan="1" colspan="1">222–280; 246 ± 30 (<italic>n</italic> = 3)</td><td rowspan="1" colspan="1">350</td><td rowspan="1" colspan="1">379</td></tr><tr><td rowspan="1" colspan="1">Ancestrula spines</td><td rowspan="1" colspan="1">10</td><td rowspan="1" colspan="1">
                <abbrev xmlns:xlink="http://www.w3.org/1999/xlink" xlink:title="not observed" id="ABBRID0EW1BG" xlink:type="simple">NO</abbrev>
              </td><td rowspan="1" colspan="1">10</td></tr></tbody></table></table-wrap><fig id="F2" position="float" orientation="portrait"><object-id xmlns:xlink="http://www.w3.org/1999/xlink" content-type="doi" xlink:type="simple">10.3897/zookeys.1254.157989.figure2</object-id><object-id xmlns:xlink="http://www.w3.org/1999/xlink" content-type="arpha" xlink:type="simple">449B1D06-A008-5D15-AA61-AFB462903FA2</object-id><label>Figure 2.</label><caption><p>Scheme used for measuring <italic><tp:taxon-name><tp:taxon-name-part taxon-name-part-type="genus" reg="Fenestrulina">Fenestrulina</tp:taxon-name-part></tp:taxon-name></italic> morphological characters. Abbreviations: Asc.f.L and Asc.f.W: ascopore field length and width; Asc.lum.L and Asc.lum.W: ascopore lumen length and width; O.Asc.D: distance between orifice and ascopore; OL and OW: orifice length and width; OvL and OvW: ovicell length and width; ZL and ZW: zooid length and width; ZL.<abbrev xmlns:xlink="http://www.w3.org/1999/xlink" xlink:title="added when measurements refer to an autozooid located distally to an ovicell" id="ABBRID0E6YAG" xlink:type="simple">d-ov</abbrev> and ZW.<abbrev xmlns:xlink="http://www.w3.org/1999/xlink" xlink:title="added when measurements refer to an autozooid located distally to an ovicell" id="ABBRID0EDZAG" xlink:type="simple">d-ov</abbrev>: length and width of zooids distal to an ovicell; ZL.ov and ZW.ov: length and width of ovicellate zooids.</p></caption><graphic xmlns:xlink="http://www.w3.org/1999/xlink" xlink:href="zookeys-1254-001_article-157989__-g002.jpg" position="float" orientation="portrait" xlink:type="simple" id="oo_1426490.jpg"><uri content-type="original_file" xlink:type="simple">https://binary.pensoft.net/fig/1426490</uri></graphic></fig></tp:treatment-sec><ref-list><ref id="B26"><mixed-citation xmlns:xlink="http://www.w3.org/1999/xlink" xlink:type="simple"><person-group><name name-style="western"><surname>d’Hondt</surname><given-names>J-L</given-names></name></person-group> (<year>2006</year>) <source>Nouvelles explications des planches de “Polypes” de la Description de l’Egypte dessinées sous la direction de Jules-César Savigny, et commentées sommairement à l’origine par Victor Audouin. II. Bryozoaires (planches 6 à 13) accompagnées de précisions et commentaires scientifiques et historiques. In: Iinuma E, Sidhom NM (Eds) Nouvelle Description de l’Egypte.</source><publisher-name>Institut d’Orient</publisher-name>, <publisher-loc>Paris</publisher-loc>, <size units="page">86 pp</size>.</mixed-citation></ref><ref id="B115"><mixed-citation xmlns:xlink="http://www.w3.org/1999/xlink" xlink:type="simple"><person-group><name name-style="western"><surname>Rosso</surname><given-names>A</given-names></name></person-group> (<year>1989</year>) <source>Contributo alla conoscenza di alcuni popolamenti, tanatocenosi e tafocenosi a briozoi di alcuni fondi mobili circalitorali.</source><publisher-name>PhD Thesis</publisher-name>, <publisher-loc>University of Messina</publisher-loc>, <size units="page">331 pp</size>.</mixed-citation></ref><ref id="B77"><mixed-citation xmlns:xlink="http://www.w3.org/1999/xlink" xlink:type="simple"><person-group><name name-style="western"><surname>Hayward</surname><given-names>PJ</given-names></name><name name-style="western"><surname>Ryland</surname><given-names>JS</given-names></name></person-group> (<year>1999</year>) <article-title>Cheilostomatous <tp:taxon-name><tp:taxon-name-part taxon-name-part-type="phylum">Bryozoa</tp:taxon-name-part></tp:taxon-name>. Part 2. <tp:taxon-name><tp:taxon-name-part taxon-name-part-type="superfamily">Hippothoidea</tp:taxon-name-part></tp:taxon-name> – <tp:taxon-name><tp:taxon-name-part taxon-name-part-type="superfamily">Celleporoidea</tp:taxon-name-part></tp:taxon-name>.</article-title><source>In: Barnes RSK, Crothers JH (Eds) Synopses of the British Fauna (New Series) Field Studies Council, Shrewsbury</source><volume>14</volume>: <fpage>1</fpage>–<lpage>416</lpage>.</mixed-citation></ref><ref id="B73"><mixed-citation xmlns:xlink="http://www.w3.org/1999/xlink" xlink:type="simple"><person-group><name name-style="western"><surname>Hayward</surname><given-names>PJ</given-names></name><name name-style="western"><surname>McKinney</surname><given-names>FK</given-names></name></person-group> (<year>2002</year>) <article-title>Northern Adriatic <tp:taxon-name><tp:taxon-name-part taxon-name-part-type="phylum">Bryozoa</tp:taxon-name-part></tp:taxon-name> from the vicinity of Rovinj, Croatia.</article-title><source>Bulletin of the American Museum of Natural History</source><volume>270</volume>(<issue>1</issue>): <fpage>1</fpage>–<lpage>139</lpage>. <ext-link xlink:href="10.1206/0003-0090(2002)270%3C0001:NABFTV%3E2.0.CO;2" ext-link-type="doi" xlink:type="simple">https://doi.org/10.1206/0003-0090(2002)270&lt;0001:NABFTV&gt;2.0.CO;2</ext-link></mixed-citation></ref><ref id="B120"><mixed-citation xmlns:xlink="http://www.w3.org/1999/xlink" xlink:type="simple"><person-group><name name-style="western"><surname>Rosso</surname><given-names>A</given-names></name><name name-style="western"><surname>Di Martino</surname><given-names>E</given-names></name><name name-style="western"><surname>Sanfilippo</surname><given-names>R</given-names></name><name name-style="western"><surname>Di Martino</surname><given-names>V</given-names></name></person-group> (<year>2013</year>) <article-title>Bryozoan communities and thanatocoenoses from submarine caves in the Plemmirio Marine Protected Area (SE Sicily).</article-title> In: <person-group><name name-style="western"><surname>Ernst</surname><given-names>A</given-names></name><name name-style="western"><surname>Schäfer</surname><given-names>P</given-names></name><name name-style="western"><surname>Scholz</surname><given-names>J</given-names></name></person-group> (<role>Eds</role>) <issue-title>Bryozoan Studies 2010. Proceedings of the 15th International Bryozoology Association Conference, Kiel, Germany. Springer, Berlin, Heidelberg.</issue-title><source>Lecture Notes in Earth System Sciences</source><volume>143</volume>: <fpage>251</fpage>–<lpage>269</lpage>. <ext-link xlink:href="10.1007/978-3-642-16411-8_17" ext-link-type="doi" xlink:type="simple">https://doi.org/10.1007/978-3-642-16411-8_17</ext-link></mixed-citation></ref><ref id="B122"><mixed-citation xmlns:xlink="http://www.w3.org/1999/xlink" xlink:type="simple"><person-group><name name-style="western"><surname>Rosso</surname><given-names>A</given-names></name><name name-style="western"><surname>Sanfilippo</surname><given-names>R</given-names></name><name name-style="western"><surname>Sciuto</surname><given-names>F</given-names></name><name name-style="western"><surname>Serio</surname><given-names>D</given-names></name><name name-style="western"><surname>Catra</surname><given-names>M</given-names></name><name name-style="western"><surname>Alongi</surname><given-names>G</given-names></name><name name-style="western"><surname>Viola</surname><given-names>A</given-names></name><name name-style="western"><surname>Leonardi</surname><given-names>R</given-names></name></person-group> (<year>2019a</year>) <article-title>Preliminary information on bryozoans associated with selected <italic><tp:taxon-name><tp:taxon-name-part taxon-name-part-type="genus">Cystoseira</tp:taxon-name-part></tp:taxon-name></italic> communities from Sicily (Mediterranean).</article-title> In: <person-group><name name-style="western"><surname>Schmidt</surname><given-names>R</given-names></name><name name-style="western"><surname>Reid</surname><given-names>C</given-names></name><name name-style="western"><surname>Gordon</surname><given-names>DP</given-names></name><name name-style="western"><surname>Walker‐Smith</surname><given-names>G</given-names></name><name name-style="western"><surname>Martin</surname><given-names>S</given-names></name><name name-style="western"><surname>Percival</surname><given-names>I</given-names></name></person-group> (<role>Eds</role>) <issue-title>Bryozoan Studies 2016. Proceedings of the 17th International Bryozoology Association Conference, Melbourne, Australia.</issue-title><source>Memoirs of the Australasian Association of Palaeontologists</source><volume>52</volume>: <fpage>115</fpage>–<lpage>129</lpage>.</mixed-citation></ref><ref id="B133"><mixed-citation xmlns:xlink="http://www.w3.org/1999/xlink" xlink:type="simple"><person-group><name name-style="western"><surname>Subías-Baratau</surname><given-names>A</given-names></name><name name-style="western"><surname>Sanchez-Vidal</surname><given-names>A</given-names></name><name name-style="western"><surname>Di Martino</surname><given-names>E</given-names></name><name name-style="western"><surname>Figuerola</surname><given-names>B</given-names></name></person-group> (<year>2022</year>) Marine biofouling organisms on beached, buoyant and benthic plastic debris in the Catalan Sea. Marine Pollution Bulletin 175: 113405. <ext-link xlink:href="10.1016/j.marpolbul.2022.113405" ext-link-type="doi" xlink:type="simple">https://doi.org/10.1016/j.marpolbul.2022.113405</ext-link></mixed-citation></ref><ref id="B121"><mixed-citation xmlns:xlink="http://www.w3.org/1999/xlink" xlink:type="simple"><person-group><name name-style="western"><surname>Rosso</surname><given-names>A</given-names></name><name name-style="western"><surname>Sanfilippo</surname><given-names>R</given-names></name><name name-style="western"><surname>Sciuto</surname><given-names>F</given-names></name></person-group> (<year>2014</year>) <article-title>Open shelf soft bottom bryozoan communities from the Ciclopi Marine Protected Area (E Sicily, Mediterranean).</article-title> In: <person-group><name name-style="western"><surname>Rosso</surname><given-names>A</given-names></name><name name-style="western"><surname>Wyse Jackson</surname><given-names>PN</given-names></name><name name-style="western"><surname>Porter</surname><given-names>J</given-names></name></person-group> (<role>Eds</role>) <issue-title>Bryozoan Studies 2013. Proceedings of the 16th International Bryozoological Association Conference, Catania, Italy.</issue-title><source>Studi Trentini di Scienze Naturali</source><volume>94</volume>: <fpage>195</fpage>–<lpage>207</lpage>.</mixed-citation></ref><ref id="B138"><mixed-citation xmlns:xlink="http://www.w3.org/1999/xlink" xlink:type="simple"><person-group><name name-style="western"><surname>Wasson</surname><given-names>B</given-names></name><name name-style="western"><surname>De Blauwe</surname><given-names>H</given-names></name></person-group> (<year>2014</year>) Two new records of cheilostome <tp:taxon-name><tp:taxon-name-part taxon-name-part-type="phylum">Bryozoa</tp:taxon-name-part></tp:taxon-name> from British waters. Marine Biodiversity Records 7: e123. <ext-link xlink:href="10.1017/S1755267214001213" ext-link-type="doi" xlink:type="simple">https://doi.org/10.1017/S1755267214001213</ext-link></mixed-citation></ref><ref id="B48"><mixed-citation xmlns:xlink="http://www.w3.org/1999/xlink" xlink:type="simple">GBIF (<year>2024</year>) Global Biodiversity Information Facility. <ext-link xlink:href="https://www.gbif.org/" ext-link-type="uri" xlink:type="simple">https://www.gbif.org/</ext-link> [accessed 11 Dec. 2024]</mixed-citation></ref><ref id="B53"><mixed-citation xmlns:xlink="http://www.w3.org/1999/xlink" xlink:type="simple"><person-group><name name-style="western"><surname>Gordon</surname><given-names>DP</given-names></name></person-group> (<year>1984</year>) <article-title>The marine fauna of New Zealand: <tp:taxon-name><tp:taxon-name-part taxon-name-part-type="phylum">Bryozoa</tp:taxon-name-part></tp:taxon-name>: <tp:taxon-name><tp:taxon-name-part taxon-name-part-type="class">Gymnolaemata</tp:taxon-name-part></tp:taxon-name> from the Kermadec Ridge.</article-title><source>New Zealand Oceanographic Institute Memoir</source><volume>91</volume>: <fpage>1</fpage>–<lpage>198</lpage>.</mixed-citation></ref><ref id="B102"><mixed-citation xmlns:xlink="http://www.w3.org/1999/xlink" xlink:type="simple"><person-group><name name-style="western"><surname>Nielsen</surname><given-names>C</given-names></name></person-group> (<year>1981</year>) <article-title>On morphology and reproduction of ‘<italic><tp:taxon-name><tp:taxon-name-part taxon-name-part-type="genus">Hippodiplosia</tp:taxon-name-part></tp:taxon-name>’ <tp:taxon-name><tp:taxon-name-part taxon-name-part-type="genus"/><tp:taxon-name-part taxon-name-part-type="species">insculpta</tp:taxon-name-part></tp:taxon-name></italic> and <italic><tp:taxon-name><tp:taxon-name-part taxon-name-part-type="genus">Fenestrulina</tp:taxon-name-part> <tp:taxon-name-part taxon-name-part-type="species">malusii</tp:taxon-name-part></tp:taxon-name></italic> (<tp:taxon-name><tp:taxon-name-part taxon-name-part-type="phylum">Bryozoa</tp:taxon-name-part></tp:taxon-name>, <tp:taxon-name><tp:taxon-name-part taxon-name-part-type="order">Cheilostomata</tp:taxon-name-part></tp:taxon-name>).</article-title><source>Ophelia</source><volume>20</volume>(<issue>1</issue>): <fpage>91</fpage>–<lpage>125</lpage>. <ext-link xlink:href="10.1080/00785236.1981.10426564" ext-link-type="doi" xlink:type="simple">https://doi.org/10.1080/00785236.1981.10426564</ext-link></mixed-citation></ref><ref id="B134"><mixed-citation xmlns:xlink="http://www.w3.org/1999/xlink" xlink:type="simple"><person-group><name name-style="western"><surname>Taylor</surname><given-names>PD</given-names></name><name name-style="western"><surname>Wilson</surname><given-names>MA</given-names></name></person-group> (<year>2003</year>) <article-title>Palaeoecology and evolution of marine hard substrate communities.</article-title><source>Earth-Science Reviews</source><volume>62</volume>(<issue>1–2</issue>): <fpage>1</fpage>–<lpage>103</lpage>. <ext-link xlink:href="10.1016/S0012-8252(02)00131-9" ext-link-type="doi" xlink:type="simple">https://doi.org/10.1016/S0012-8252(02)00131-9</ext-link></mixed-citation></ref></ref-list></tp:taxon-treatment>
