# Supplementary material for: ﻿Unlocking Mediterranean bryozoan diversity: seven new species unveiled after fixing a neotype for Fenestrulina malusii (Audouin & Savigny, 1826) (Cheilostomatida, Fenestrulinidae)
Source: Zookeys. 2025 Sep 30;1254:1–74. doi: 10.3897/zookeys.1254.157989 (PMC12504986; doi:10.3897/zookeys.1254.157989)
Supplement: XML Treatment for Fenestrulina foveolata [file zookeys.1254.157989-treatment5.xml]

<!DOCTYPE tp:taxon-treatment
  PUBLIC "-//TaxonX//DTD Taxonomic Treatment Publishing DTD v0 20100105//EN" "tax-treatment-NSO.dtd">
<tp:taxon-treatment xmlns:tp="http://www.plazi.org/taxpub"><tp:treatment-meta><kwd-group><label>Taxon classification</label><kwd>
                <named-content content-type="kingdom">Animalia</named-content>
              </kwd><kwd>
                <named-content content-type="order">Cheilostomatida</named-content>
              </kwd><kwd>
                <named-content content-type="family">Fenestrulinidae</named-content>
              </kwd></kwd-group><mixed-citation publication-type="journal"><person-group><name><surname>Rosso</surname><given-names>Antonietta</given-names></name><name><surname>Di Martino</surname><given-names>Emanuela</given-names></name><name><surname>Donato</surname><given-names>Gemma</given-names></name><name><surname>Figuerola</surname><given-names>Blanca</given-names></name><name><surname>Gerovasileiou</surname><given-names>Vasilis</given-names></name><name><surname>Siddiolo</surname><given-names>Chiara</given-names></name><name><surname>Sinagra</surname><given-names>Alessandro</given-names></name><name><surname>Sanfilippo</surname><given-names>Rossana</given-names></name><name><surname>Sciuto</surname><given-names>Francesco</given-names></name></person-group><article-title>﻿Unlocking Mediterranean bryozoan diversity: seven new species unveiled after fixing a neotype for <italic><tp:taxon-name><tp:taxon-name-part taxon-name-part-type="genus" reg="Fenestrulina">Fenestrulina</tp:taxon-name-part> <tp:taxon-name-part taxon-name-part-type="species" reg="malusii">malusii</tp:taxon-name-part></tp:taxon-name></italic> (Audouin &amp; Savigny, 1826) (<tp:taxon-name><tp:taxon-name-part taxon-name-part-type="order">Cheilostomatida</tp:taxon-name-part></tp:taxon-name>, <tp:taxon-name><tp:taxon-name-part taxon-name-part-type="family">Fenestrulinidae</tp:taxon-name-part></tp:taxon-name>)</article-title><source>Zookeys</source><day>30</day><month>09</month><year>2025</year><volume>1254</volume><fpage>1</fpage><lpage>74</lpage><pub-id pub-id-type="doi">10.3897/zookeys.1254.157989</pub-id></mixed-citation></tp:treatment-meta><tp:nomenclature><label>﻿</label><tp:taxon-name><object-id xmlns:xlink="http://www.w3.org/1999/xlink" content-type="arpha" xlink:type="simple">C8667C61-D83A-58EB-871A-9A2C28BBB8B2</object-id>
              <tp:taxon-name-part taxon-name-part-type="genus" reg="Fenestrulina">Fenestrulina</tp:taxon-name-part>
              <tp:taxon-name-part taxon-name-part-type="species" reg="foveolata">foveolata</tp:taxon-name-part>
              <object-id xmlns:xlink="http://www.w3.org/1999/xlink" content-type="zoobank" xlink:type="simple">https://zoobank.org/42868B00-7E3D-45AB-B610-A968F788BFD8</object-id>
            </tp:taxon-name><tp:taxon-authority>Rosso &amp; Di Martino</tp:taxon-authority><tp:taxon-status xmlns:xlink="http://www.w3.org/1999/xlink" xlink:type="simple">sp. nov.</tp:taxon-status><xref ref-type="fig" rid="F1">Figs 1</xref><xref ref-type="fig" rid="F13">, 13</xref><xref ref-type="fig" rid="F22">, 22</xref><xref ref-type="fig" rid="F23">, 23</xref><xref ref-type="fig" rid="F24">, 24</xref><xref ref-type="table" rid="T1">; Tables 1</xref><xref ref-type="table" rid="T3">, 3</xref></tp:nomenclature><tp:treatment-sec sec-type="type material" id="SECID0E1OBK"><title>Type material.</title><p>France • <bold><italic>Holotype</italic></bold> colony including the ancestrula and some ovicells on fronds of <italic><tp:taxon-name><tp:taxon-name-part taxon-name-part-type="genus" reg="Laminaria">Laminaria</tp:taxon-name-part> <tp:taxon-name-part taxon-name-part-type="species" reg="rodriguezii">rodriguezii</tp:taxon-name-part></tp:taxon-name></italic>. Mediterranean, Liguro-Provençal basin, NW Corsica, Ile-Rousse Bank; coordinates not available; 85–100 m depth; 5 Aug. 1957; R/V Président Théodore Tissier survey, St. 423; J.-G. Harmelin leg.; <abbrev xmlns:xlink="http://www.w3.org/1999/xlink" content-type="institution" xlink:title="Museum of Palaeontology of the University of Catania" id="ABBRID0EOPBK" xlink:type="simple">PMC</abbrev>.B40.23.10.2024.a. France • <bold><italic>Paratypes</italic></bold> 17 additional colonies and isolated autozooids; same details as the holotype; <abbrev xmlns:xlink="http://www.w3.org/1999/xlink" content-type="institution" xlink:title="Museum of Palaeontology of the University of Catania" id="ABBRID0EWPBK" xlink:type="simple">PMC</abbrev>.B40.23.10.2024.b.</p></tp:treatment-sec><tp:treatment-sec sec-type="diagnosis" id="SECID0E2PBK"><title>Diagnosis.</title><p><italic><tp:taxon-name><tp:taxon-name-part taxon-name-part-type="genus" reg="Fenestrulina">Fenestrulina</tp:taxon-name-part></tp:taxon-name></italic> with partly exposed lateral walls; dimpled frontal shield and ovicell endooecium; endooecium lined by a row of ~15 small peripheral pores and a smooth, low rim of ectooecial calcification; a few tri- to quadrifoliate pseudopores restricted to the distal half of autozooids; transversely C-shaped denticulate ascopore within a subcircular to transversely elliptical gymnocystal field; three or four stout spines, the proximalmost pair bifurcated.</p></tp:treatment-sec><tp:treatment-sec sec-type="description" id="SECID0EIQBK"><title>Description.</title><p>Colony encrusting, multiserial, unilaminar; interzooidal communications via one proximal, two proximolateral, two (occasionally 3 or 4) distolateral, and one distal pore-chamber.</p><p>Autozooids ovoidal to round hexagonal, distinct, boundaries marked by narrow, deep grooves (Fig. <xref ref-type="fig" rid="F13">13A, B</xref>). Lateral and proximal walls steeply sloping to sub-vertical, exposing only their upper parts, generally more expanded and more gently sloping at corners. Frontal shield slightly convex, more elevated at ascopore level, with a dimpled texture, particularly near the ascopore. Gymnocyst forming a discontinuous narrow rim distal and lateral to orifice. Cryptocystidean area extensive, outlined by a raised edge-line, mirroring autozooidal boundary and proximal and lateral margins of orifice, lining it or slightly diverging distalwards in non-ovicellate autozooids, diverging much more in ovicellate ones (Fig. <xref ref-type="fig" rid="F13">13C–E</xref>), forming subtriangular latero-oral extensions (56–106 μm long), longer in non-ovicellate autozooids. Pseudopores of the frontal shield arranged in a single lateral row of 8–12, irregularly spaced in the distal half of autozooid, absent proximally (Fig. <xref ref-type="fig" rid="F13">13A–F</xref>), often adjacent to the frontal edge. Two, rarely three, additional rows of pseudopores (6–17) occurring between orifice and ascopore. Pseudopores on a level with frontal surface, spiculate, typically tri- to quadrifoliate, with two to five compressed spiny processes projecting centrally but unjointed (Figs <xref ref-type="fig" rid="F13">13C</xref>, <xref ref-type="fig" rid="F23">23D</xref>). Two circular-elliptical cryptocystidean areas, lined by an irregularly lobate rim, occur distal to the orifice, each area seemingly including a single pseudopore or fused pseudopores with numerous spiny processes (Fig. <xref ref-type="fig" rid="F13">13D</xref>).</p><fig id="F13" position="float" orientation="portrait"><object-id xmlns:xlink="http://www.w3.org/1999/xlink" content-type="doi" xlink:type="simple">10.3897/zookeys.1254.157989.figure13</object-id><object-id xmlns:xlink="http://www.w3.org/1999/xlink" content-type="arpha" xlink:type="simple">200F0494-9DFE-5453-AB7E-48577FA6CB13</object-id><label>Figure 13.</label><caption><p><italic><tp:taxon-name><tp:taxon-name-part taxon-name-part-type="genus" reg="Fenestrulina">Fenestrulina</tp:taxon-name-part> <tp:taxon-name-part taxon-name-part-type="species" reg="foveolata">foveolata</tp:taxon-name-part></tp:taxon-name></italic> Rosso &amp; Di Martino, sp. nov. holotype <abbrev xmlns:xlink="http://www.w3.org/1999/xlink" content-type="institution" xlink:title="Museum of Palaeontology of the University of Catania" id="ABBRID0E1RBK" xlink:type="simple">PMC</abbrev>.B40.23.2.2024, Ile-Rousse Bank, NW Corsica, Liguro-Provençal basin <bold>A.</bold> Autozooids with three or four oral spines; the proximal pair are sometimes bifurcated; <bold>B.</bold> Autozooids, some ovicellate. Note the persistence of the bifurcated proximal spine pair proximally to ovicells; <bold>C.</bold> Close-up of an autozooid showing the dimpled frontal shield and the foliate pseudopores often leaning against the cryptocystidean rim; <bold>D.</bold> Autozooids; <bold>E.</bold> Ovicells, including one broken frontally, showing relatively small peripheral pores; <bold>F.</bold> Ancestrula and periancestrular autozooids. Scale bars: 500 μm (<bold>A, B, F</bold>); 200 μm (<bold>C–E</bold>).</p></caption><graphic xmlns:xlink="http://www.w3.org/1999/xlink" xlink:href="zookeys-1254-001_article-157989__-g013.jpg" position="float" orientation="portrait" xlink:type="simple" id="oo_1426501.jpg"><uri content-type="original_file" xlink:type="simple">https://binary.pensoft.net/fig/1426501</uri></graphic></fig><p>Primary orifice transversely D-shaped, hinge-line straight, lined by a thin, smooth rim; proximal and distal rims hidden by opercula. Three, occasionally four, tubular and relatively stout oral spines, up to 80 μm long and 15–20 μm in diameter, placed distally and/or distolaterally (Fig. <xref ref-type="fig" rid="F13">13B–E</xref>); periancestrular autozooids usually with four spines (Fig. <xref ref-type="fig" rid="F13">13F</xref>), the proximalmost pair more developed and bifurcated, branches facing upwards; proximalmost bifurcated spines persisting in ovicellate zooids, with distal branches almost leaning against the ovicell (Fig. <xref ref-type="fig" rid="F13">13B, E</xref>).</p><p>Ascopore placed slightly distal to autozooid centre, at variable distance (80–118 μm) from the orifice (Fig. <xref ref-type="fig" rid="F13">13C–D</xref>), lumen transversely C-shaped, with finely denticulated rim, situated in a sub-circular to transversally elliptical field of smooth gymnocystal calcification marked by a smooth raised rim, often fusing with the arched proximal rim of the frontal shield in the presence of an ovicell (Fig. <xref ref-type="fig" rid="F13">13E</xref>).</p><p>Ovicell subglobular, prominent, slightly obscuring the distal part of the orifice, with short lateral lappets not indented by oral spines, proximolateral corners remaining distal to the spines on each side, seemingly subcleithral, only partly closed by the operculum, produced by the distal autozooid (Fig. <xref ref-type="fig" rid="F13">13B, E</xref>). Endooecium well calcified, with a dimpled surface similar to autozooid frontal shield, proximally smoother, its narrow rim folding upward; rimmed by a ~30 μm large depression, largely filled by endooecial calcification interrupted by 15 or more marginal pores. Ectooecium consisting of a thin, prominent, raised gymnocystal rim, leaning against the proximal frontal raised edge of the distal autozooid (Fig. <xref ref-type="fig" rid="F13">13E</xref>).</p><p>Ancestrula tatiform (Figs <xref ref-type="fig" rid="F13">13F</xref>, <xref ref-type="fig" rid="F24">24E</xref>), with a narrow cryptocystidean rim encircled by ten spines: four distal, more closely spaced; six lateral and proximal, more widely spaced. Budding pattern: one distal, two distolateral and, subsequently, two proximolateral zooids along with a larger proximal autozooid, forming a ring of six periancestrular autozooids.</p><p>Kenozooids not observed.</p></tp:treatment-sec><tp:treatment-sec sec-type="etymology" id="SECID0EBUBK"><title>Etymology.</title><p>From the Latin <italic>fovea</italic>, meaning pit, alluding to the dimpled surface of both the frontal shield and the ovicell endooecium.</p></tp:treatment-sec><tp:treatment-sec sec-type="remarks" id="SECID0EJUBK"><title>Remarks.</title><p><italic><tp:taxon-name><tp:taxon-name-part taxon-name-part-type="genus" reg="Fenestrulina">Fenestrulina</tp:taxon-name-part> <tp:taxon-name-part taxon-name-part-type="species" reg="foveolata">foveolata</tp:taxon-name-part></tp:taxon-name></italic> sp. nov. mostly resembles <italic><tp:taxon-name><tp:taxon-name-part taxon-name-part-type="genus" reg="Fenestrulina">F.</tp:taxon-name-part> <tp:taxon-name-part taxon-name-part-type="species" reg="cavernicola">cavernicola</tp:taxon-name-part></tp:taxon-name></italic> sp. nov. but differs in having a distinct ornamentation of the ovicell, with short, non-indented lateral lappets rimmed by a row of small peripheral pores, fewer frontal pseudopores, absent proximally, and more often adjacent to the gymnocystal margin, smaller autozooids, orifices, and ascopore field, and proximal oral spines well developed and bifurcated. A dimpled, but less pronounced, ooecial surface also occurs in <italic><tp:taxon-name><tp:taxon-name-part taxon-name-part-type="genus" reg="Fenestrulina">F.</tp:taxon-name-part> <tp:taxon-name-part taxon-name-part-type="species" reg="ovata">ovata</tp:taxon-name-part></tp:taxon-name></italic> sp. nov., which, however, lacks bifurcated spines and has spine bases only barely visible in ovicellate autozooids. This species also has an ovicell with arcuate lateral lappets overarching the lateral sides of the orifice, absent in <italic><tp:taxon-name><tp:taxon-name-part taxon-name-part-type="genus" reg="Fenestrulina">F.</tp:taxon-name-part> <tp:taxon-name-part taxon-name-part-type="species" reg="foveolata">foveolata</tp:taxon-name-part></tp:taxon-name></italic> sp. nov. The dimpled surface of both autozooids and ovicells is also reminiscent of <italic><tp:taxon-name><tp:taxon-name-part taxon-name-part-type="genus" reg="Fenestrulina">F.</tp:taxon-name-part> <tp:taxon-name-part taxon-name-part-type="species" reg="gelasinoides">gelasinoides</tp:taxon-name-part></tp:taxon-name></italic>, but that species has stronger ornamentation, occluded autozooidal pseudopores and inconspicuous, unbranched oral spines in ovicellate autozooids. Based on <xref ref-type="bibr" rid="B47">Gautier’s (1962)</xref> report of a bifurcate proximal pair of oral spines (p. 170) and of deep colonies with a more granulose frontal shield (p. 171), at least some of his <italic><tp:taxon-name><tp:taxon-name-part taxon-name-part-type="genus" reg="Fenestrulina">F.</tp:taxon-name-part> <tp:taxon-name-part taxon-name-part-type="species" reg="malusii">malusii</tp:taxon-name-part></tp:taxon-name></italic> material may belong to this species or to <italic><tp:taxon-name><tp:taxon-name-part taxon-name-part-type="genus" reg="Fenestrulina">F.</tp:taxon-name-part> <tp:taxon-name-part taxon-name-part-type="species" reg="kalliste">kalliste</tp:taxon-name-part></tp:taxon-name></italic> sp. nov.</p></tp:treatment-sec><tp:treatment-sec sec-type="habitat" id="SECID0EAXBK"><title>Habitat distribution.</title><p><italic><tp:taxon-name><tp:taxon-name-part taxon-name-part-type="genus" reg="Fenestrulina">Fenestrulina</tp:taxon-name-part> <tp:taxon-name-part taxon-name-part-type="species" reg="foveolata">foveolata</tp:taxon-name-part></tp:taxon-name></italic> sp. nov. has been found only on <italic><tp:taxon-name><tp:taxon-name-part taxon-name-part-type="genus" reg="Laminaria">Laminaria</tp:taxon-name-part></tp:taxon-name></italic> fronds, co-occurring with <italic><tp:taxon-name><tp:taxon-name-part taxon-name-part-type="genus" reg="Fenestrulina">F.</tp:taxon-name-part> <tp:taxon-name-part taxon-name-part-type="species" reg="malusii">malusii</tp:taxon-name-part></tp:taxon-name></italic>.</p></tp:treatment-sec><tp:treatment-sec sec-type="distribution" id="SECID0EDYBK"><title>Geographical distribution.</title><p><italic><tp:taxon-name><tp:taxon-name-part taxon-name-part-type="genus" reg="Fenestrulina">Fenestrulina</tp:taxon-name-part> <tp:taxon-name-part taxon-name-part-type="species" reg="foveolata">foveolata</tp:taxon-name-part></tp:taxon-name></italic> sp. nov. is currently known only from its type locality off Corsica (Ile-Rousse Bank), in the Liguro-Provençal basin.</p></tp:treatment-sec><tp:treatment-sec><!--Section generated to contain objects referenced in tp:taxon-treatment.--><fig id="F1" position="float" orientation="portrait"><object-id xmlns:xlink="http://www.w3.org/1999/xlink" content-type="doi" xlink:type="simple">10.3897/zookeys.1254.157989.figure1</object-id><object-id xmlns:xlink="http://www.w3.org/1999/xlink" content-type="arpha" xlink:type="simple">DE4B9FDB-C266-5B10-930C-0B0C5F2D8087</object-id><label>Figure 1.</label><caption><p>Geographical distribution of Mediterranean <italic><tp:taxon-name><tp:taxon-name-part taxon-name-part-type="genus" reg="Fenestrulina">Fenestrulina</tp:taxon-name-part></tp:taxon-name></italic> species (and specimens) examined in this study. Asterisks denote newly described species and the only confirmed record of <italic><tp:taxon-name><tp:taxon-name-part taxon-name-part-type="genus" reg="Fenestrulina">Fenestrulina</tp:taxon-name-part> <tp:taxon-name-part taxon-name-part-type="species" reg="malusii">malusii</tp:taxon-name-part></tp:taxon-name></italic> (Audouin &amp; Savigny, 1826), illustrated here with Savigny’s original drawing (reproduced from <xref ref-type="bibr" rid="B26">d’Hondt 2006</xref>) shown on the left. Type material is shown for each species, except for <italic><tp:taxon-name><tp:taxon-name-part taxon-name-part-type="genus" reg="Fenestrulina">F.</tp:taxon-name-part> <tp:taxon-name-part taxon-name-part-type="species" reg="malusii">malusii</tp:taxon-name-part></tp:taxon-name></italic>, for which the neotype (upper image) and a colony fragment from Ile-Rousse Bank, NW Corsica (lower image) are figured. Large symbols indicate type localities; small symbols mark additional occurrences. Symbol colours correspond to species as follows: red = <italic><tp:taxon-name><tp:taxon-name-part taxon-name-part-type="genus" reg="Fenestrulina">F.</tp:taxon-name-part> <tp:taxon-name-part taxon-name-part-type="species" reg="malusii">malusii</tp:taxon-name-part></tp:taxon-name></italic>; bright green = <italic><tp:taxon-name><tp:taxon-name-part taxon-name-part-type="genus" reg="Fenestrulina">F.</tp:taxon-name-part> <tp:taxon-name-part taxon-name-part-type="species" reg="cavernicola">cavernicola</tp:taxon-name-part></tp:taxon-name></italic> sp. nov.; vivid pink = <italic><tp:taxon-name><tp:taxon-name-part taxon-name-part-type="genus" reg="Fenestrulina">F.</tp:taxon-name-part> <tp:taxon-name-part taxon-name-part-type="species" reg="communis">communis</tp:taxon-name-part></tp:taxon-name></italic> sp. nov.; pale blue = <italic><tp:taxon-name><tp:taxon-name-part taxon-name-part-type="genus" reg="Fenestrulina">F.</tp:taxon-name-part> <tp:taxon-name-part taxon-name-part-type="species" reg="foveolata">foveolata</tp:taxon-name-part></tp:taxon-name></italic> sp. nov.; blue = <italic><tp:taxon-name><tp:taxon-name-part taxon-name-part-type="genus" reg="Fenestrulina">F.</tp:taxon-name-part> <tp:taxon-name-part taxon-name-part-type="species" reg="granulosa">granulosa</tp:taxon-name-part></tp:taxon-name></italic> sp. nov.; olive green = <italic><tp:taxon-name><tp:taxon-name-part taxon-name-part-type="genus" reg="Fenestrulina">F.</tp:taxon-name-part> <tp:taxon-name-part taxon-name-part-type="species" reg="kalliste">kalliste</tp:taxon-name-part></tp:taxon-name></italic> sp. nov.; dark green = <italic><tp:taxon-name><tp:taxon-name-part taxon-name-part-type="genus" reg="Fenestrulina">F.</tp:taxon-name-part> <tp:taxon-name-part taxon-name-part-type="species" reg="ovata">ovata</tp:taxon-name-part></tp:taxon-name></italic> sp. nov.; purple = <italic><tp:taxon-name><tp:taxon-name-part taxon-name-part-type="genus" reg="Fenestrulina">F.</tp:taxon-name-part> <tp:taxon-name-part taxon-name-part-type="species" reg="variorugosa">variorugosa</tp:taxon-name-part></tp:taxon-name></italic> sp. nov.; lilac = <italic><tp:taxon-name><tp:taxon-name-part taxon-name-part-type="genus" reg="Fenestrulina">Fenestrulina</tp:taxon-name-part></tp:taxon-name></italic> sp. Note: in areas with multiple records, only one symbol is used to represent the locality.</p></caption><graphic xmlns:xlink="http://www.w3.org/1999/xlink" xlink:href="zookeys-1254-001_article-157989__-g001.jpg" position="float" orientation="portrait" xlink:type="simple" id="oo_1426489.jpg"><uri content-type="original_file" xlink:type="simple">https://binary.pensoft.net/fig/1426489</uri></graphic></fig><fig id="F22" position="float" orientation="portrait"><object-id xmlns:xlink="http://www.w3.org/1999/xlink" content-type="doi" xlink:type="simple">10.3897/zookeys.1254.157989.figure22</object-id><object-id xmlns:xlink="http://www.w3.org/1999/xlink" content-type="arpha" xlink:type="simple">E2A912E1-64B2-5694-BED8-3B3C13EBE2A6</object-id><label>Figure 22.</label><caption><p>Geographical distribution of all known records of <italic><tp:taxon-name><tp:taxon-name-part taxon-name-part-type="genus" reg="Fenestrulina">Fenestrulina</tp:taxon-name-part></tp:taxon-name></italic> in the Mediterranean, plotted against current summer Sea-Surface Temperatures (data from IFREMER-LOPS Data Visualization Portal <ext-link xmlns:xlink="http://www.w3.org/1999/xlink" xlink:href="https://syntool.ifremer.fr/" ext-link-type="uri" xlink:type="simple">https://syntool.ifremer.fr/</ext-link>, accessed Sept. 2024). An asterisk marks the probable origin of the original material of <italic><tp:taxon-name><tp:taxon-name-part taxon-name-part-type="genus" reg="Fenestrulina">F.</tp:taxon-name-part> <tp:taxon-name-part taxon-name-part-type="species" reg="malusii">malusii</tp:taxon-name-part></tp:taxon-name></italic>. Large dots: collection sites of specimens with confirmed species attribution; small dots: records of putative <italic><tp:taxon-name><tp:taxon-name-part taxon-name-part-type="genus" reg="Fenestrulina">F.</tp:taxon-name-part> <tp:taxon-name-part taxon-name-part-type="species" reg="malusii">malusii</tp:taxon-name-part></tp:taxon-name></italic> requiring taxonomic revision, but with known provenance; open ellipses: sites, covered by dedicated monographs, from which <italic><tp:taxon-name><tp:taxon-name-part taxon-name-part-type="genus" reg="Fenestrulina">Fenestrulina</tp:taxon-name-part></tp:taxon-name></italic> species are absent.</p></caption><graphic xmlns:xlink="http://www.w3.org/1999/xlink" xlink:href="zookeys-1254-001_article-157989__-g022.jpg" position="float" orientation="portrait" xlink:type="simple" id="oo_1426510.jpg"><uri content-type="original_file" xlink:type="simple">https://binary.pensoft.net/fig/1426510</uri></graphic></fig><fig id="F23" position="float" orientation="portrait"><object-id xmlns:xlink="http://www.w3.org/1999/xlink" content-type="doi" xlink:type="simple">10.3897/zookeys.1254.157989.figure23</object-id><object-id xmlns:xlink="http://www.w3.org/1999/xlink" content-type="arpha" xlink:type="simple">5B828C8D-634B-515B-B408-A691E00E0B33</object-id><label>Figure 23.</label><caption><p>Comparison of pseudopores in the studied species of <italic><tp:taxon-name><tp:taxon-name-part taxon-name-part-type="genus" reg="Fenestrulina">Fenestrulina</tp:taxon-name-part></tp:taxon-name></italic>. <bold>A.</bold><italic><tp:taxon-name><tp:taxon-name-part taxon-name-part-type="genus" reg="Fenestrulina">F.</tp:taxon-name-part> <tp:taxon-name-part taxon-name-part-type="species" reg="malusii">malusii</tp:taxon-name-part></tp:taxon-name></italic>; <bold>B.</bold><italic><tp:taxon-name><tp:taxon-name-part taxon-name-part-type="genus" reg="Fenestrulina">F.</tp:taxon-name-part> <tp:taxon-name-part taxon-name-part-type="species" reg="cavernicola">cavernicola</tp:taxon-name-part></tp:taxon-name></italic> sp. nov.; <bold>C.</bold><italic><tp:taxon-name><tp:taxon-name-part taxon-name-part-type="genus" reg="Fenestrulina">F.</tp:taxon-name-part> <tp:taxon-name-part taxon-name-part-type="species" reg="communis">communis</tp:taxon-name-part></tp:taxon-name></italic> sp. nov.; <bold>D.</bold><italic><tp:taxon-name><tp:taxon-name-part taxon-name-part-type="genus" reg="Fenestrulina">F.</tp:taxon-name-part> <tp:taxon-name-part taxon-name-part-type="species" reg="foveolata">foveolata</tp:taxon-name-part></tp:taxon-name></italic> sp. nov.; <bold>E.</bold><italic><tp:taxon-name><tp:taxon-name-part taxon-name-part-type="genus" reg="Fenestrulina">F.</tp:taxon-name-part> <tp:taxon-name-part taxon-name-part-type="species" reg="granulosa">granulosa</tp:taxon-name-part></tp:taxon-name></italic> sp. nov.; <bold>F.</bold><italic><tp:taxon-name><tp:taxon-name-part taxon-name-part-type="genus" reg="Fenestrulina">F.</tp:taxon-name-part> <tp:taxon-name-part taxon-name-part-type="species" reg="kalliste">kalliste</tp:taxon-name-part></tp:taxon-name></italic> sp. nov.; <bold>G.</bold><italic><tp:taxon-name><tp:taxon-name-part taxon-name-part-type="genus" reg="Fenestrulina">F.</tp:taxon-name-part> <tp:taxon-name-part taxon-name-part-type="species" reg="ovata">ovata</tp:taxon-name-part></tp:taxon-name></italic> sp. nov.; <bold>H.</bold><italic><tp:taxon-name><tp:taxon-name-part taxon-name-part-type="genus" reg="Fenestrulina">F.</tp:taxon-name-part> <tp:taxon-name-part taxon-name-part-type="species" reg="variorugosa">variorugosa</tp:taxon-name-part></tp:taxon-name></italic> sp. nov.; <bold>I.</bold><italic><tp:taxon-name><tp:taxon-name-part taxon-name-part-type="genus" reg="Fenestrulina">Fenestrulina</tp:taxon-name-part></tp:taxon-name></italic> sp. Scale bars: 100 μm.</p></caption><graphic xmlns:xlink="http://www.w3.org/1999/xlink" xlink:href="zookeys-1254-001_article-157989__-g023.jpg" position="float" orientation="portrait" xlink:type="simple" id="oo_1426511.jpg"><uri content-type="original_file" xlink:type="simple">https://binary.pensoft.net/fig/1426511</uri></graphic></fig><fig id="F24" position="float" orientation="portrait"><object-id xmlns:xlink="http://www.w3.org/1999/xlink" content-type="doi" xlink:type="simple">10.3897/zookeys.1254.157989.figure24</object-id><object-id xmlns:xlink="http://www.w3.org/1999/xlink" content-type="arpha" xlink:type="simple">298ED7C0-5477-5CBA-B7AA-323DFED0EB1B</object-id><label>Figure 24.</label><caption><p>Comparison of ancestrulae in the studied species of <italic><tp:taxon-name><tp:taxon-name-part taxon-name-part-type="genus" reg="Fenestrulina">Fenestrulina</tp:taxon-name-part></tp:taxon-name></italic>. <bold>A.</bold><italic><tp:taxon-name><tp:taxon-name-part taxon-name-part-type="genus" reg="Fenestrulina">F.</tp:taxon-name-part> <tp:taxon-name-part taxon-name-part-type="species" reg="malusii">malusii</tp:taxon-name-part></tp:taxon-name></italic>, tatiform; <bold>B.</bold><italic><tp:taxon-name><tp:taxon-name-part taxon-name-part-type="genus" reg="Fenestrulina">F.</tp:taxon-name-part> <tp:taxon-name-part taxon-name-part-type="species" reg="cavernicola">cavernicola</tp:taxon-name-part></tp:taxon-name></italic> sp. nov., regenerated as a kenozooid; <bold>C.</bold><italic><tp:taxon-name><tp:taxon-name-part taxon-name-part-type="genus" reg="Fenestrulina">F.</tp:taxon-name-part> <tp:taxon-name-part taxon-name-part-type="species" reg="communis">communis</tp:taxon-name-part></tp:taxon-name></italic> sp. nov., tatiform; <bold>D.</bold><italic><tp:taxon-name><tp:taxon-name-part taxon-name-part-type="genus" reg="Fenestrulina">F.</tp:taxon-name-part> <tp:taxon-name-part taxon-name-part-type="species" reg="communis">communis</tp:taxon-name-part></tp:taxon-name></italic> sp. nov., regenerated as a miniature autozooid; <bold>E.</bold><italic><tp:taxon-name><tp:taxon-name-part taxon-name-part-type="genus" reg="Fenestrulina">F.</tp:taxon-name-part> <tp:taxon-name-part taxon-name-part-type="species" reg="foveolata">foveolata</tp:taxon-name-part></tp:taxon-name></italic> sp. nov., tatiform; <bold>F, G.</bold><italic><tp:taxon-name><tp:taxon-name-part taxon-name-part-type="genus" reg="Fenestrulina">F.</tp:taxon-name-part> <tp:taxon-name-part taxon-name-part-type="species" reg="variorugosa">variorugosa</tp:taxon-name-part></tp:taxon-name></italic> sp. nov., tatiform. Scale bars: 200 μm.</p></caption><graphic xmlns:xlink="http://www.w3.org/1999/xlink" xlink:href="zookeys-1254-001_article-157989__-g024.jpg" position="float" orientation="portrait" xlink:type="simple" id="oo_1426512.jpg"><uri content-type="original_file" xlink:type="simple">https://binary.pensoft.net/fig/1426512</uri></graphic></fig><table-wrap id="T1" position="float" orientation="portrait"><label>Table 1.</label><caption><p>List of samples from which the <italic><tp:taxon-name><tp:taxon-name-part taxon-name-part-type="genus" reg="Fenestrulina">Fenestrulina</tp:taxon-name-part></tp:taxon-name></italic> colonies, examined in the present paper, originate. For each sample, information is provided about locality and geographic area, water depth and bionomic assemblage. The number of both living and dead colonies found at the time of sampling is indicated. Abbreviations for samples—<abbrev xmlns:xlink="http://www.w3.org/1999/xlink" xlink:title="Agios Vasilios cave" id="ABBRID0EHUAE" xlink:type="simple">AV</abbrev>: Agios Vasilios cave; <abbrev xmlns:xlink="http://www.w3.org/1999/xlink" xlink:title="Calvi" id="ABBRID0ELUAE" xlink:type="simple">CL</abbrev>: Calvi; <abbrev xmlns:xlink="http://www.w3.org/1999/xlink" xlink:title="Granchi cave" id="ABBRID0EPUAE" xlink:type="simple">GR</abbrev>: Granchi cave; <abbrev xmlns:xlink="http://www.w3.org/1999/xlink" xlink:title="Gymnasium cave" id="ABBRID0ETUAE" xlink:type="simple">GY</abbrev>: Gymnasium cave; <abbrev xmlns:xlink="http://www.w3.org/1999/xlink" xlink:title="Mazzere cave" id="ABBRID0EXUAE" xlink:type="simple">MZ</abbrev>: Mazzere cave; <abbrev xmlns:xlink="http://www.w3.org/1999/xlink" xlink:title="Milazzo, Secca di Levante scraped" id="ABBRID0E2UAE" xlink:type="simple">MI_SdL_G</abbrev>: Milazzo, Secca di Levante scraped; <abbrev xmlns:xlink="http://www.w3.org/1999/xlink" xlink:title="Milazzo, Secca di Ponente scraped" id="ABBRID0E6UAE" xlink:type="simple">MI_SdPn_G</abbrev>: Milazzo, Secca di Ponente scraped; <abbrev xmlns:xlink="http://www.w3.org/1999/xlink" xlink:title="Piattaforma Siciliana = Sicily shelf" id="ABBRID0EDVAE" xlink:type="simple">PS</abbrev>: Piattaforma Siciliana = Sicily shelf; <abbrev xmlns:xlink="http://www.w3.org/1999/xlink" xlink:title="President Théodore Tissier" id="ABBRID0EHVAE" xlink:type="simple">PTT</abbrev>: President Théodore Tissier; <abbrev xmlns:xlink="http://www.w3.org/1999/xlink" xlink:title="Santa Tecla" id="ABBRID0ELVAE" xlink:type="simple">ST</abbrev>: Santa Tecla. Abbreviations for biocoenoses — <abbrev xmlns:xlink="http://www.w3.org/1999/xlink" xlink:title="Infralittoral Algae" id="ABBRID0EPVAE" xlink:type="simple">AI</abbrev>: Infralittoral <tp:taxon-name><tp:taxon-name-part taxon-name-part-type="above-family">Algae</tp:taxon-name-part></tp:taxon-name>; C: Coralligenous; <abbrev xmlns:xlink="http://www.w3.org/1999/xlink" xlink:title="Bathyal Corals" id="ABBRID0EYVAE" xlink:type="simple">CB</abbrev>: Bathyal Corals; <abbrev xmlns:xlink="http://www.w3.org/1999/xlink" xlink:title="Coastal Detritic" id="ABBRID0E3VAE" xlink:type="simple">DC</abbrev>: Coastal Detritic; <abbrev xmlns:xlink="http://www.w3.org/1999/xlink" xlink:title="Offshore Detritic" id="ABBRID0EAWAE" xlink:type="simple">DL</abbrev>: Offshore Detritic; <abbrev xmlns:xlink="http://www.w3.org/1999/xlink" xlink:title="Dark Caves" id="ABBRID0EEWAE" xlink:type="simple">GO</abbrev>: Dark Caves; <abbrev xmlns:xlink="http://www.w3.org/1999/xlink" xlink:title="Semidark Caves" id="ABBRID0EIWAE" xlink:type="simple">GSO</abbrev>: Semidark Caves; <abbrev xmlns:xlink="http://www.w3.org/1999/xlink" xlink:title="Posidonia Meadows" id="ABBRID0EMWAE" xlink:type="simple">HP</abbrev>: <italic><tp:taxon-name><tp:taxon-name-part taxon-name-part-type="genus" reg="Posidonia">Posidonia</tp:taxon-name-part></tp:taxon-name></italic> Meadows; <abbrev xmlns:xlink="http://www.w3.org/1999/xlink" xlink:title="Coarse Sands and fine Cobbles swept by Bottom Currents" id="ABBRID0EXWAE" xlink:type="simple">SGCF</abbrev>: Coarse Sands and fine Cobbles swept by Bottom Currents; <abbrev xmlns:xlink="http://www.w3.org/1999/xlink" xlink:title="not applicable" id="ABBRID0E2WAE" xlink:type="simple">NA</abbrev>: not applicable. Abbreviations for <italic><tp:taxon-name><tp:taxon-name-part taxon-name-part-type="genus" reg="Fenestrulina">Fenestrulina</tp:taxon-name-part></tp:taxon-name></italic> species—<abbrev xmlns:xlink="http://www.w3.org/1999/xlink" xlink:title="Fenestrulina malusii" id="ABBRID0EGXAE" xlink:type="simple">Fm</abbrev>: <italic><tp:taxon-name><tp:taxon-name-part taxon-name-part-type="genus" reg="Fenestrulina">F.</tp:taxon-name-part> <tp:taxon-name-part taxon-name-part-type="species" reg="malusii">malusii</tp:taxon-name-part></tp:taxon-name></italic>; <abbrev xmlns:xlink="http://www.w3.org/1999/xlink" xlink:title="Fenestrulina cavernicola" id="ABBRID0EVXAE" xlink:type="simple">Fca</abbrev>: <italic><tp:taxon-name><tp:taxon-name-part taxon-name-part-type="genus" reg="Fenestrulina">F.</tp:taxon-name-part> <tp:taxon-name-part taxon-name-part-type="species" reg="cavernicola">cavernicola</tp:taxon-name-part></tp:taxon-name></italic> sp. nov.; <abbrev xmlns:xlink="http://www.w3.org/1999/xlink" xlink:title="Fenestrulina communis" id="ABBRID0EEYAE" xlink:type="simple">Fco</abbrev>: <italic><tp:taxon-name><tp:taxon-name-part taxon-name-part-type="genus" reg="Fenestrulina">F.</tp:taxon-name-part> <tp:taxon-name-part taxon-name-part-type="species" reg="communis">communis</tp:taxon-name-part></tp:taxon-name></italic> sp. nov.; <abbrev xmlns:xlink="http://www.w3.org/1999/xlink" xlink:title="Fenestrulina foveolata" id="ABBRID0ETYAE" xlink:type="simple">Ff</abbrev>: <italic><tp:taxon-name><tp:taxon-name-part taxon-name-part-type="genus" reg="Fenestrulina">F.</tp:taxon-name-part> <tp:taxon-name-part taxon-name-part-type="species" reg="foveolata">foveolata</tp:taxon-name-part></tp:taxon-name></italic> sp. nov.; <abbrev xmlns:xlink="http://www.w3.org/1999/xlink" xlink:title="Fenestrulina granulosa" id="ABBRID0ECZAE" xlink:type="simple">Fg</abbrev>: <italic><tp:taxon-name><tp:taxon-name-part taxon-name-part-type="genus" reg="Fenestrulina">F.</tp:taxon-name-part> <tp:taxon-name-part taxon-name-part-type="species" reg="granulosa">granulosa</tp:taxon-name-part></tp:taxon-name></italic> sp. nov.; <abbrev xmlns:xlink="http://www.w3.org/1999/xlink" xlink:title="Fenestrulina kalliste" id="ABBRID0ERZAE" xlink:type="simple">Fk</abbrev>: <italic><tp:taxon-name><tp:taxon-name-part taxon-name-part-type="genus" reg="Fenestrulina">F.</tp:taxon-name-part> <tp:taxon-name-part taxon-name-part-type="species" reg="kalliste">kalliste</tp:taxon-name-part></tp:taxon-name></italic> sp. nov.; <abbrev xmlns:xlink="http://www.w3.org/1999/xlink" xlink:title="Fenestrulina ovata" id="ABBRID0EA1AE" xlink:type="simple">Fo</abbrev>: <italic><tp:taxon-name><tp:taxon-name-part taxon-name-part-type="genus" reg="Fenestrulina">F.</tp:taxon-name-part> <tp:taxon-name-part taxon-name-part-type="species" reg="ovata">ovata</tp:taxon-name-part></tp:taxon-name></italic> sp. nov.; <abbrev xmlns:xlink="http://www.w3.org/1999/xlink" xlink:title="Fenestrulina variorugosa" id="ABBRID0EP1AE" xlink:type="simple">Fv</abbrev>: <italic><tp:taxon-name><tp:taxon-name-part taxon-name-part-type="genus" reg="Fenestrulina">F.</tp:taxon-name-part> <tp:taxon-name-part taxon-name-part-type="species" reg="variorugosa">variorugosa</tp:taxon-name-part></tp:taxon-name></italic> sp. nov.; <abbrev xmlns:xlink="http://www.w3.org/1999/xlink" xlink:title="Fenestrulina sp." id="ABBRID0E51AE" xlink:type="simple">Fsp</abbrev>: <italic><tp:taxon-name><tp:taxon-name-part taxon-name-part-type="genus" reg="Fenestrulina">Fenestrulina</tp:taxon-name-part></tp:taxon-name></italic> sp.</p></caption><table id="TID0EKOAK" rules="all"><tbody><tr><th rowspan="1" colspan="1">Sea</th><th rowspan="1" colspan="1">Locality</th><th rowspan="1" colspan="1">Sample (Bionomy)</th><th rowspan="1" colspan="1">Depth (m)</th><th rowspan="1" colspan="1">Living</th><th rowspan="1" colspan="1">Dead</th><th rowspan="1" colspan="1">Year</th></tr><tr><td rowspan="11" colspan="1">Liguro-Provençal</td><td rowspan="1" colspan="1">Palamós</td><td rowspan="1" colspan="1">Plastic debris (<abbrev xmlns:xlink="http://www.w3.org/1999/xlink" xlink:title="not applicable" id="ABBRID0EO3AE" xlink:type="simple">NA</abbrev>)</td><td rowspan="1" colspan="1">100</td><td rowspan="1" colspan="1">4-<abbrev xmlns:xlink="http://www.w3.org/1999/xlink" xlink:title="Fenestrulina communis" id="ABBRID0EZ3AE" xlink:type="simple">Fco</abbrev></td><td rowspan="1" colspan="1">–</td><td rowspan="1" colspan="1">2020</td></tr><tr><td rowspan="2" colspan="1">Cassis, Trémies cave</td><td rowspan="1" colspan="1">Left chamber (<abbrev xmlns:xlink="http://www.w3.org/1999/xlink" xlink:title="Dark Caves" id="ABBRID0EK4AE" xlink:type="simple">GO</abbrev>)</td><td rowspan="1" colspan="1">6</td><td rowspan="1" colspan="1">9-<abbrev xmlns:xlink="http://www.w3.org/1999/xlink" xlink:title="Fenestrulina ovata" id="ABBRID0EV4AE" xlink:type="simple">Fo</abbrev></td><td rowspan="1" colspan="1">–</td><td rowspan="1" colspan="1">1985</td></tr><tr><td rowspan="1" colspan="1">Dark Zone B (<abbrev xmlns:xlink="http://www.w3.org/1999/xlink" xlink:title="Dark Caves" id="ABBRID0ED5AE" xlink:type="simple">GO</abbrev>)</td><td rowspan="1" colspan="1">ca 8</td><td rowspan="1" colspan="1">6-<abbrev xmlns:xlink="http://www.w3.org/1999/xlink" xlink:title="Fenestrulina ovata" id="ABBRID0EO5AE" xlink:type="simple">Fo</abbrev></td><td rowspan="1" colspan="1">–</td><td rowspan="1" colspan="1">1982</td></tr><tr><td rowspan="1" colspan="1">Cassis, Calanque Port Miou</td><td rowspan="1" colspan="1">JGH-13.06 (C)</td><td rowspan="1" colspan="1">17</td><td rowspan="1" colspan="1">4-<abbrev xmlns:xlink="http://www.w3.org/1999/xlink" xlink:title="Fenestrulina ovata" id="ABBRID0EF6AE" xlink:type="simple">Fo</abbrev></td><td rowspan="1" colspan="1">–</td><td rowspan="1" colspan="1">1973</td></tr><tr><td rowspan="1" colspan="1">Cassis, Canyon Cassidaigne</td><td rowspan="1" colspan="1"><abbrev xmlns:xlink="http://www.w3.org/1999/xlink" xlink:title="not applicable" id="ABBRID0EW6AE" xlink:type="simple">NA</abbrev> (<abbrev xmlns:xlink="http://www.w3.org/1999/xlink" xlink:title="Bathyal Corals" id="ABBRID0E16AE" xlink:type="simple">CB</abbrev>)</td><td rowspan="1" colspan="1">300</td><td rowspan="1" colspan="1">1-<abbrev xmlns:xlink="http://www.w3.org/1999/xlink" xlink:title="Fenestrulina variorugosa" id="ABBRID0EGAAG" xlink:type="simple">Fv</abbrev></td><td rowspan="1" colspan="1">–</td><td rowspan="1" colspan="1">1969</td></tr><tr><td rowspan="1" colspan="1">Banyuls-sur-Mer</td><td rowspan="1" colspan="1"><italic>5</italic> (<abbrev xmlns:xlink="http://www.w3.org/1999/xlink" xlink:title="Bathyal Corals" id="ABBRID0EZAAG" xlink:type="simple">CB</abbrev>)</td><td rowspan="1" colspan="1">200-300</td><td rowspan="1" colspan="1">5-<abbrev xmlns:xlink="http://www.w3.org/1999/xlink" xlink:title="Fenestrulina variorugosa" id="ABBRID0EEBAG" xlink:type="simple">Fv</abbrev></td><td rowspan="1" colspan="1">–</td><td rowspan="1" colspan="1">1984</td></tr><tr><td rowspan="1" colspan="1">Veyron Plateau</td><td rowspan="1" colspan="1"><abbrev xmlns:xlink="http://www.w3.org/1999/xlink" xlink:title="not applicable" id="ABBRID0EVBAG" xlink:type="simple">NA</abbrev> (<abbrev xmlns:xlink="http://www.w3.org/1999/xlink" xlink:title="Posidonia Meadows" id="ABBRID0EZBAG" xlink:type="simple">HP</abbrev>)</td><td rowspan="1" colspan="1">24</td><td rowspan="1" colspan="1">1-<abbrev xmlns:xlink="http://www.w3.org/1999/xlink" xlink:title="Fenestrulina variorugosa" id="ABBRID0EECAG" xlink:type="simple">Fv</abbrev></td><td rowspan="1" colspan="1">–</td><td rowspan="1" colspan="1">1983</td></tr><tr><td rowspan="1" colspan="1">Ponteau, Gulf of Fos</td><td rowspan="1" colspan="1">Pottery (<abbrev xmlns:xlink="http://www.w3.org/1999/xlink" xlink:title="not applicable" id="ABBRID0EVCAG" xlink:type="simple">NA</abbrev>)</td><td rowspan="1" colspan="1">23</td><td rowspan="1" colspan="1">–</td><td rowspan="1" colspan="1">1-<abbrev xmlns:xlink="http://www.w3.org/1999/xlink" xlink:title="Fenestrulina ovata" id="ABBRID0EDDAG" xlink:type="simple">Fo</abbrev>?</td><td rowspan="1" colspan="1">1975</td></tr><tr><td rowspan="1" colspan="1">Port Cros Island</td><td rowspan="1" colspan="1"><abbrev xmlns:xlink="http://www.w3.org/1999/xlink" xlink:title="not applicable" id="ABBRID0ESDAG" xlink:type="simple">NA</abbrev>, stone (Gravel)</td><td rowspan="1" colspan="1">7</td><td rowspan="1" colspan="1">1-<abbrev xmlns:xlink="http://www.w3.org/1999/xlink" xlink:title="Fenestrulina variorugosa" id="ABBRID0E4DAG" xlink:type="simple">Fv</abbrev></td><td rowspan="1" colspan="1">–</td><td rowspan="1" colspan="1">
                <abbrev xmlns:xlink="http://www.w3.org/1999/xlink" xlink:title="not applicable" id="ABBRID0EHEAG" xlink:type="simple">NA</abbrev>
              </td></tr><tr><td rowspan="1" colspan="1">Ile-Rousse</td><td rowspan="1" colspan="1"><abbrev xmlns:xlink="http://www.w3.org/1999/xlink" xlink:title="President Théodore Tissier" id="ABBRID0ETEAG" xlink:type="simple">PTT</abbrev>, st. 423 (C-<italic><tp:taxon-name><tp:taxon-name-part taxon-name-part-type="genus" reg="Laminaria">Laminaria</tp:taxon-name-part></tp:taxon-name></italic>)</td><td rowspan="1" colspan="1">85-100</td><td rowspan="1" colspan="1">5-<abbrev xmlns:xlink="http://www.w3.org/1999/xlink" xlink:title="Fenestrulina malusii" id="ABBRID0EFFAG" xlink:type="simple">Fm</abbrev>; 13-<abbrev xmlns:xlink="http://www.w3.org/1999/xlink" xlink:title="Fenestrulina foveolata" id="ABBRID0EJFAG" xlink:type="simple">Ff</abbrev></td><td rowspan="1" colspan="1">–</td><td rowspan="1" colspan="1">1957</td></tr><tr><td rowspan="1" colspan="1">Calvi</td><td rowspan="1" colspan="1"><abbrev xmlns:xlink="http://www.w3.org/1999/xlink" xlink:title="Calvi" id="ABBRID0E1FAG" xlink:type="simple">CL</abbrev> 74-12B (<abbrev xmlns:xlink="http://www.w3.org/1999/xlink" xlink:title="Offshore Detritic" id="ABBRID0E5FAG" xlink:type="simple">DL</abbrev>)</td><td rowspan="1" colspan="1">110</td><td rowspan="1" colspan="1">–</td><td rowspan="1" colspan="1">1-<abbrev xmlns:xlink="http://www.w3.org/1999/xlink" xlink:title="Fenestrulina kalliste" id="ABBRID0EMGAG" xlink:type="simple">Fk</abbrev></td><td rowspan="1" colspan="1">1983</td></tr><tr><td rowspan="8" colspan="1">Tyrrhenian</td><td rowspan="1" colspan="1">Egadi Islands</td><td rowspan="1" colspan="1"><italic><tp:taxon-name><tp:taxon-name-part taxon-name-part-type="genus" reg="Posidonia">Posidonia</tp:taxon-name-part></tp:taxon-name></italic> rhizomes (<abbrev xmlns:xlink="http://www.w3.org/1999/xlink" xlink:title="Posidonia Meadows" id="ABBRID0EEHAG" xlink:type="simple">HP</abbrev>)</td><td rowspan="1" colspan="1">8</td><td rowspan="1" colspan="1">2-<abbrev xmlns:xlink="http://www.w3.org/1999/xlink" xlink:title="Fenestrulina variorugosa" id="ABBRID0EPHAG" xlink:type="simple">Fv</abbrev></td><td rowspan="1" colspan="1">–</td><td rowspan="1" colspan="1">2009</td></tr><tr><td rowspan="2" colspan="1">Apollo Bank (Ustica)</td><td rowspan="1" colspan="1"><italic><tp:taxon-name><tp:taxon-name-part taxon-name-part-type="genus" reg="Laminaria">Laminaria</tp:taxon-name-part></tp:taxon-name></italic> fronds (C)</td><td rowspan="1" colspan="1">60</td><td rowspan="1" colspan="1">544-<abbrev xmlns:xlink="http://www.w3.org/1999/xlink" xlink:title="Fenestrulina malusii" id="ABBRID0EOIAG" xlink:type="simple">Fm</abbrev></td><td rowspan="1" colspan="1">–</td><td rowspan="2" colspan="1">1987</td></tr><tr><td rowspan="1" colspan="1">Sediment (C+<abbrev xmlns:xlink="http://www.w3.org/1999/xlink" xlink:title="Coastal Detritic" id="ABBRID0E3IAG" xlink:type="simple">DC</abbrev>)</td><td rowspan="1" colspan="1">60</td><td rowspan="1" colspan="1">1-<abbrev xmlns:xlink="http://www.w3.org/1999/xlink" xlink:title="Fenestrulina malusii" id="ABBRID0EHJAG" xlink:type="simple">Fm</abbrev></td><td rowspan="1" colspan="1">11-<abbrev xmlns:xlink="http://www.w3.org/1999/xlink" xlink:title="Fenestrulina malusii" id="ABBRID0EOJAG" xlink:type="simple">Fm</abbrev></td></tr><tr><td rowspan="1" colspan="1">Accademia cave (Ustica)</td><td rowspan="1" colspan="1">Cobbles (C-<abbrev xmlns:xlink="http://www.w3.org/1999/xlink" xlink:title="Semidark Caves" id="ABBRID0EZJAG" xlink:type="simple">GSO</abbrev>)</td><td rowspan="1" colspan="1">1</td><td rowspan="1" colspan="1">–</td><td rowspan="1" colspan="1">1-<abbrev xmlns:xlink="http://www.w3.org/1999/xlink" xlink:title="Fenestrulina communis" id="ABBRID0EHKAG" xlink:type="simple">Fco</abbrev></td><td rowspan="1" colspan="1">1989</td></tr><tr><td rowspan="1" colspan="1">Cinisi (Palermo)</td><td rowspan="1" colspan="1">Stranded plastic (<abbrev xmlns:xlink="http://www.w3.org/1999/xlink" xlink:title="not applicable" id="ABBRID0EVKAG" xlink:type="simple">NA</abbrev>)</td><td rowspan="1" colspan="1">
                <abbrev xmlns:xlink="http://www.w3.org/1999/xlink" xlink:title="not applicable" id="ABBRID0E4KAG" xlink:type="simple">NA</abbrev>
              </td><td rowspan="1" colspan="1">16-<abbrev xmlns:xlink="http://www.w3.org/1999/xlink" xlink:title="Fenestrulina communis" id="ABBRID0EFLAG" xlink:type="simple">Fco</abbrev></td><td rowspan="1" colspan="1">–</td><td rowspan="1" colspan="1">2023</td></tr><tr><td rowspan="2" colspan="1">Capo Milazzo</td><td rowspan="1" colspan="1"><abbrev xmlns:xlink="http://www.w3.org/1999/xlink" xlink:title="Milazzo, Secca di Levante scraped" id="ABBRID0EWLAG" xlink:type="simple">MI_SdL_G</abbrev> (C)</td><td rowspan="1" colspan="1">33</td><td rowspan="1" colspan="1">2-<abbrev xmlns:xlink="http://www.w3.org/1999/xlink" xlink:title="Fenestrulina variorugosa" id="ABBRID0EBMAG" xlink:type="simple">Fv</abbrev></td><td rowspan="1" colspan="1">–</td><td rowspan="1" colspan="1">2024</td></tr><tr><td rowspan="1" colspan="1"><abbrev xmlns:xlink="http://www.w3.org/1999/xlink" xlink:title="Milazzo, Secca di Ponente scraped" id="ABBRID0EPMAG" xlink:type="simple">MI_SdPn_G</abbrev> (C)</td><td rowspan="1" colspan="1">33</td><td rowspan="1" colspan="1">5-<abbrev xmlns:xlink="http://www.w3.org/1999/xlink" xlink:title="Fenestrulina variorugosa" id="ABBRID0E1MAG" xlink:type="simple">Fv</abbrev>; 1-<abbrev xmlns:xlink="http://www.w3.org/1999/xlink" xlink:title="Fenestrulina sp." id="ABBRID0E5MAG" xlink:type="simple">Fsp</abbrev>.</td><td rowspan="1" colspan="1">–</td><td rowspan="1" colspan="1">2024</td></tr><tr><td rowspan="1" colspan="1">Tono beach (Milazzo)</td><td rowspan="1" colspan="1">Stranded plastic (<abbrev xmlns:xlink="http://www.w3.org/1999/xlink" xlink:title="not applicable" id="ABBRID0EQNAG" xlink:type="simple">NA</abbrev>)</td><td rowspan="1" colspan="1">
                <abbrev xmlns:xlink="http://www.w3.org/1999/xlink" xlink:title="not applicable" id="ABBRID0EYNAG" xlink:type="simple">NA</abbrev>
              </td><td rowspan="1" colspan="1">2-<abbrev xmlns:xlink="http://www.w3.org/1999/xlink" xlink:title="Fenestrulina communis" id="ABBRID0EAOAG" xlink:type="simple">Fco</abbrev></td><td rowspan="1" colspan="1">–</td><td rowspan="1" colspan="1">2024</td></tr><tr><td rowspan="6" colspan="1">Ionian</td><td rowspan="2" colspan="1">Gulf of Catania</td><td rowspan="1" colspan="1"><abbrev xmlns:xlink="http://www.w3.org/1999/xlink" xlink:title="Santa Tecla" id="ABBRID0EUOAG" xlink:type="simple">ST</abbrev>.1.Z9 (<abbrev xmlns:xlink="http://www.w3.org/1999/xlink" xlink:title="Infralittoral Algae" id="ABBRID0EYOAG" xlink:type="simple">AI</abbrev>)</td><td rowspan="1" colspan="1">9</td><td rowspan="1" colspan="1">1-<abbrev xmlns:xlink="http://www.w3.org/1999/xlink" xlink:title="Fenestrulina communis" id="ABBRID0EDPAG" xlink:type="simple">Fco</abbrev></td><td rowspan="1" colspan="1">–</td><td rowspan="1" colspan="1">2015</td></tr><tr><td rowspan="1" colspan="1">Ciclopi 20B (<abbrev xmlns:xlink="http://www.w3.org/1999/xlink" xlink:title="Coarse Sands and fine Cobbles swept by Bottom Currents" id="ABBRID0ERPAG" xlink:type="simple">SGCF</abbrev>)</td><td rowspan="1" colspan="1">50</td><td rowspan="1" colspan="1">1-<abbrev xmlns:xlink="http://www.w3.org/1999/xlink" xlink:title="Fenestrulina communis" id="ABBRID0E3PAG" xlink:type="simple">Fco</abbrev></td><td rowspan="1" colspan="1">–</td><td rowspan="1" colspan="1">2000</td></tr><tr><td rowspan="3" colspan="1">Plemmirio <abbrev xmlns:xlink="http://www.w3.org/1999/xlink" xlink:title="Marine Protected Area" id="ABBRID0EKQAG" xlink:type="simple">MPA</abbrev> (Granchi, Gymnasium and Mazzere caves)</td><td rowspan="1" colspan="1">GR2 (<abbrev xmlns:xlink="http://www.w3.org/1999/xlink" xlink:title="Semidark Caves" id="ABBRID0ESQAG" xlink:type="simple">GSO</abbrev>-<abbrev xmlns:xlink="http://www.w3.org/1999/xlink" xlink:title="Dark Caves" id="ABBRID0EWQAG" xlink:type="simple">GO</abbrev>)</td><td rowspan="3" colspan="1"><italic>ca</italic> 20</td><td rowspan="1" colspan="1">–</td><td rowspan="1" colspan="1">1-<abbrev xmlns:xlink="http://www.w3.org/1999/xlink" xlink:title="Fenestrulina communis" id="ABBRID0EHRAG" xlink:type="simple">Fco</abbrev></td><td rowspan="3" colspan="1">2009-10</td></tr><tr><td rowspan="1" colspan="1">GY2 (<abbrev xmlns:xlink="http://www.w3.org/1999/xlink" xlink:title="Semidark Caves" id="ABBRID0ESRAG" xlink:type="simple">GSO</abbrev>-<abbrev xmlns:xlink="http://www.w3.org/1999/xlink" xlink:title="Dark Caves" id="ABBRID0EWRAG" xlink:type="simple">GO</abbrev>)</td><td rowspan="1" colspan="1">1-<abbrev xmlns:xlink="http://www.w3.org/1999/xlink" xlink:title="Fenestrulina communis" id="ABBRID0E5RAG" xlink:type="simple">Fco</abbrev></td><td rowspan="1" colspan="1">1-<abbrev xmlns:xlink="http://www.w3.org/1999/xlink" xlink:title="Fenestrulina communis" id="ABBRID0EFSAG" xlink:type="simple">Fco</abbrev></td></tr><tr><td rowspan="1" colspan="1">MZ1 (<abbrev xmlns:xlink="http://www.w3.org/1999/xlink" xlink:title="Semidark Caves" id="ABBRID0ENSAG" xlink:type="simple">GSO</abbrev>-<abbrev xmlns:xlink="http://www.w3.org/1999/xlink" xlink:title="Dark Caves" id="ABBRID0ERSAG" xlink:type="simple">GO</abbrev>)</td><td rowspan="1" colspan="1">–</td><td rowspan="1" colspan="1">1-<abbrev xmlns:xlink="http://www.w3.org/1999/xlink" xlink:title="Fenestrulina communis" id="ABBRID0E3SAG" xlink:type="simple">Fco</abbrev></td></tr><tr><td rowspan="1" colspan="1">Gulf of Noto</td><td rowspan="1" colspan="1"><abbrev xmlns:xlink="http://www.w3.org/1999/xlink" xlink:title="Piattaforma Siciliana = Sicily shelf" id="ABBRID0EHTAG" xlink:type="simple">PS</abbrev>/81 CR1 (C+<abbrev xmlns:xlink="http://www.w3.org/1999/xlink" xlink:title="Coastal Detritic" id="ABBRID0ELTAG" xlink:type="simple">DC</abbrev>)</td><td rowspan="1" colspan="1">45</td><td rowspan="1" colspan="1">1-<abbrev xmlns:xlink="http://www.w3.org/1999/xlink" xlink:title="Fenestrulina communis" id="ABBRID0EWTAG" xlink:type="simple">Fco</abbrev></td><td rowspan="1" colspan="1">1-<abbrev xmlns:xlink="http://www.w3.org/1999/xlink" xlink:title="Fenestrulina communis" id="ABBRID0E4TAG" xlink:type="simple">Fco</abbrev></td><td rowspan="1" colspan="1">1981</td></tr><tr><td rowspan="3" colspan="1">Aegean</td><td rowspan="2" colspan="1">Agios Vasilios cave (Lesvos)</td><td rowspan="1" colspan="1">AV1 (<abbrev xmlns:xlink="http://www.w3.org/1999/xlink" xlink:title="Semidark Caves" id="ABBRID0EOUAG" xlink:type="simple">GSO</abbrev>)</td><td rowspan="1" colspan="1">30</td><td rowspan="1" colspan="1">2-<abbrev xmlns:xlink="http://www.w3.org/1999/xlink" xlink:title="Fenestrulina cavernicola" id="ABBRID0EZUAG" xlink:type="simple">Fca</abbrev></td><td rowspan="1" colspan="1">1-<abbrev xmlns:xlink="http://www.w3.org/1999/xlink" xlink:title="Fenestrulina cavernicola" id="ABBRID0EAVAG" xlink:type="simple">Fca</abbrev></td><td rowspan="2" colspan="1">2010</td></tr><tr><td rowspan="1" colspan="1">AV2 (<abbrev xmlns:xlink="http://www.w3.org/1999/xlink" xlink:title="Dark Caves" id="ABBRID0ELVAG" xlink:type="simple">GO</abbrev>)</td><td rowspan="1" colspan="1">30</td><td rowspan="1" colspan="1">1-<abbrev xmlns:xlink="http://www.w3.org/1999/xlink" xlink:title="Fenestrulina cavernicola" id="ABBRID0EWVAG" xlink:type="simple">Fca</abbrev></td><td rowspan="1" colspan="1">–</td></tr><tr><td rowspan="1" colspan="1">Dhiaporia, off Chios</td><td rowspan="1" colspan="1">Unknown (?<abbrev xmlns:xlink="http://www.w3.org/1999/xlink" xlink:title="Posidonia Meadows" id="ABBRID0EEWAG" xlink:type="simple">HP</abbrev>)</td><td rowspan="1" colspan="1">? 30-50</td><td rowspan="1" colspan="1">1-<abbrev xmlns:xlink="http://www.w3.org/1999/xlink" xlink:title="Fenestrulina granulosa" id="ABBRID0EPWAG" xlink:type="simple">Fg</abbrev></td><td rowspan="1" colspan="1">–</td><td rowspan="1" colspan="1">1967</td></tr></tbody></table></table-wrap><table-wrap id="T3" position="float" orientation="portrait"><label>Table 3.</label><caption><p>Measurements and qualitative characters for <italic><tp:taxon-name><tp:taxon-name-part taxon-name-part-type="genus" reg="Fenestrulina">Fenestrulina</tp:taxon-name-part> <tp:taxon-name-part taxon-name-part-type="species" reg="foveolata">foveolata</tp:taxon-name-part></tp:taxon-name></italic> sp. nov., <italic><tp:taxon-name><tp:taxon-name-part taxon-name-part-type="genus" reg="Fenestrulina">F.</tp:taxon-name-part> <tp:taxon-name-part taxon-name-part-type="species" reg="granulosa">granulosa</tp:taxon-name-part></tp:taxon-name></italic> sp. nov. and <italic><tp:taxon-name><tp:taxon-name-part taxon-name-part-type="genus" reg="Fenestrulina">F.</tp:taxon-name-part> <tp:taxon-name-part taxon-name-part-type="species" reg="kalliste">kalliste</tp:taxon-name-part></tp:taxon-name></italic> sp. nov. (see Fig. <xref ref-type="fig" rid="F2">2</xref> for details on the criteria used for measurements and other abbreviations). <abbrev xmlns:xlink="http://www.w3.org/1999/xlink" content-type="institution" xlink:title="ancestrula length" id="ABBRID0EL3BG" xlink:type="simple">Anc.L</abbrev> and <abbrev xmlns:xlink="http://www.w3.org/1999/xlink" content-type="institution" xlink:title="ancestrula width" id="ABBRID0EQ3BG" xlink:type="simple">Anc.W</abbrev>: ancestrula length and width; <abbrev xmlns:xlink="http://www.w3.org/1999/xlink" content-type="institution" xlink:title="not applicable" id="ABBRID0EV3BG" xlink:type="simple">NA</abbrev>: not applicable; <abbrev xmlns:xlink="http://www.w3.org/1999/xlink" xlink:title="not observed" id="ABBRID0E13BG" xlink:type="simple">NO</abbrev>: not observed; <abbrev xmlns:xlink="http://www.w3.org/1999/xlink" xlink:title="periancestrular" id="ABBRID0E53BG" xlink:type="simple">perianc</abbrev>.: periancestrular; <abbrev xmlns:xlink="http://www.w3.org/1999/xlink" xlink:title="proximal" id="ABBRID0EC4BG" xlink:type="simple">prox.</abbrev>: proximal; <abbrev xmlns:xlink="http://www.w3.org/1999/xlink" xlink:title="added when measurements refer to an autozooid located distally to an ovicell" id="ABBRID0EG4BG" xlink:type="simple">d-ov</abbrev>: added when measurements refer to an autozooid located distally to an ovicell.</p></caption><table id="TID0ECDDK" rules="all"><tbody><tr><th rowspan="2" colspan="1"/><th rowspan="1" colspan="1">Ile-Rousse, NW Corsica</th><th rowspan="1" colspan="1">Chios</th><th rowspan="1" colspan="1">Calvi, NW Corsica</th></tr><tr><th rowspan="1" colspan="1"><italic><tp:taxon-name><tp:taxon-name-part taxon-name-part-type="genus" reg="Fenestrulina">F.</tp:taxon-name-part> <tp:taxon-name-part taxon-name-part-type="species" reg="foveolata">foveolata</tp:taxon-name-part></tp:taxon-name></italic> sp. nov.</th><th rowspan="1" colspan="1"><italic><tp:taxon-name><tp:taxon-name-part taxon-name-part-type="genus" reg="Fenestrulina">F.</tp:taxon-name-part> <tp:taxon-name-part taxon-name-part-type="species" reg="granulosa">granulosa</tp:taxon-name-part></tp:taxon-name></italic> sp. nov.</th><th rowspan="1" colspan="1"><italic><tp:taxon-name><tp:taxon-name-part taxon-name-part-type="genus" reg="Fenestrulina">F.</tp:taxon-name-part> <tp:taxon-name-part taxon-name-part-type="species" reg="kalliste">kalliste</tp:taxon-name-part></tp:taxon-name></italic> sp. nov.</th></tr><tr><td rowspan="1" colspan="1">ZL</td><td rowspan="1" colspan="1">354–561; 500 ± 48 (<italic>n</italic> = 14)</td><td rowspan="1" colspan="1">475–548; 518 ± 38 (<italic>n</italic> = 3)</td><td rowspan="1" colspan="1">420–536; 478 ± 82 (<italic>n</italic> = 2)</td></tr><tr><td rowspan="1" colspan="1">ZW</td><td rowspan="1" colspan="1">373–483; 436 ± 31 (<italic>n</italic> = 14)</td><td rowspan="1" colspan="1">354–428; 387 ± 38 (<italic>n</italic> = 3)</td><td rowspan="1" colspan="1">340–439; 390 ± 70 (<italic>n</italic> = 2)</td></tr><tr><td rowspan="1" colspan="1">ZL/ZW</td><td rowspan="1" colspan="1">1.15</td><td rowspan="1" colspan="1">1.34</td><td rowspan="1" colspan="1">1.23</td></tr><tr><td rowspan="1" colspan="1">ZL.ov</td><td rowspan="1" colspan="1">696–832; 790 ± 55 (<italic>n</italic> = 5)</td><td rowspan="1" colspan="1">661–856; 759 ± 138 (<italic>n</italic> = 2)</td><td rowspan="1" colspan="1">833–984; 913 ± 76 (<italic>n</italic> = 3)</td></tr><tr><td rowspan="1" colspan="1">ZW.ov</td><td rowspan="1" colspan="1">400–493; 429 ± 40 (<italic>n</italic> = 5)</td><td rowspan="1" colspan="1">454</td><td rowspan="1" colspan="1">405–520; 455 ± 59 (<italic>n</italic> = 3)</td></tr><tr><td rowspan="1" colspan="1">ZL.ov/ZW.ov</td><td rowspan="1" colspan="1">1.84</td><td rowspan="1" colspan="1">1.67</td><td rowspan="1" colspan="1">2.01</td></tr><tr><td rowspan="1" colspan="1">ZL.<abbrev xmlns:xlink="http://www.w3.org/1999/xlink" xlink:title="added when measurements refer to an autozooid located distally to an ovicell" id="ABBRID0E5CAI" xlink:type="simple">d-ov</abbrev></td><td rowspan="1" colspan="1">324–460; 405 ± 72 (<italic>n</italic> = 3)</td><td rowspan="1" colspan="1">238–288; 263 ± 35 (<italic>n</italic> = 2)</td><td rowspan="1" colspan="1">278–313; 296 ± 25 (<italic>n</italic> = 2)</td></tr><tr><td rowspan="1" colspan="1">ZW.<abbrev xmlns:xlink="http://www.w3.org/1999/xlink" xlink:title="added when measurements refer to an autozooid located distally to an ovicell" id="ABBRID0EYDAI" xlink:type="simple">d-ov</abbrev></td><td rowspan="1" colspan="1">427–469; 447 ± 21 (<italic>n</italic> = 3)</td><td rowspan="1" colspan="1">424–463; 443 ± 27 (<italic>n</italic> = 2)</td><td rowspan="1" colspan="1">425–461; 443 ± 25 (<italic>n</italic> = 2)</td></tr><tr><td rowspan="1" colspan="1">Pseudopore number</td><td rowspan="1" colspan="1">16–26; 21 ± 3 (<italic>n</italic> = 21)</td><td rowspan="1" colspan="1">26–34; 30 ± 3 (<italic>n</italic> = 7)</td><td rowspan="1" colspan="1">17–25; 21 ± 3 (<italic>n</italic> = 6)</td></tr><tr><td rowspan="1" colspan="1">Pseudopore diameter</td><td rowspan="1" colspan="1">21–35; 27 ± 3 (<italic>n</italic> = 21)</td><td rowspan="1" colspan="1">20–35; 26 ± 4 (<italic>n</italic> = 22)</td><td rowspan="1" colspan="1">22–40; 29 ± 5 (<italic>n</italic> = 20)</td></tr><tr><td rowspan="1" colspan="1">Pseudopore shape</td><td rowspan="1" colspan="1">Tri- to quadrifoliate</td><td rowspan="1" colspan="1">Tri- to quadrifoliate</td><td rowspan="1" colspan="1">Irregular, infundibular</td></tr><tr><td rowspan="1" colspan="1">Pseudopore processes</td><td rowspan="1" colspan="1">1–4 radial spiny, unjointed</td><td rowspan="1" colspan="1">3–5 or more, spiny, unjointed</td><td rowspan="1" colspan="1">1–4 radial spiny, unjointed</td></tr><tr><td rowspan="1" colspan="1">Pseudopores distribution</td><td rowspan="1" colspan="1">Absent proximally</td><td rowspan="1" colspan="1">Absent proximally</td><td rowspan="1" colspan="1">Occasionally proximally</td></tr><tr><td rowspan="1" colspan="1">Pseudopore marginal rows</td><td rowspan="1" colspan="1">1</td><td rowspan="1" colspan="1">1</td><td rowspan="1" colspan="1">1</td></tr><tr><td rowspan="1" colspan="1">Pseudopores rows O-Asc</td><td rowspan="1" colspan="1">1–2</td><td rowspan="1" colspan="1">4</td><td rowspan="1" colspan="1">1–2</td></tr><tr><td rowspan="1" colspan="1">Pseudopore adjacent to frontal shield rim</td><td rowspan="1" colspan="1">Yes</td><td rowspan="1" colspan="1">Yes</td><td rowspan="1" colspan="1">No</td></tr><tr><td rowspan="1" colspan="1">Frontal shield texture</td><td rowspan="1" colspan="1">Dimpled</td><td rowspan="1" colspan="1">Coarsely granular</td><td rowspan="1" colspan="1">Smooth to gently nodular</td></tr><tr><td rowspan="1" colspan="1">OL</td><td rowspan="1" colspan="1">81–105; 94 ± 9 (<italic>n</italic> = 7)</td><td rowspan="1" colspan="1">94–102; 99 ± 3 (<italic>n</italic> = 5)</td><td rowspan="1" colspan="1">115–138; 127 ± 16 (<italic>n</italic> = 2)</td></tr><tr><td rowspan="1" colspan="1">OW</td><td rowspan="1" colspan="1">109–133; 123 ± 8 (<italic>n</italic> = 7)</td><td rowspan="1" colspan="1">122–152; 138 ± 11 (<italic>n</italic> = 5)</td><td rowspan="1" colspan="1">145–169; 157 ± 18 (<italic>n</italic> = 2)</td></tr><tr><td rowspan="1" colspan="1">OL/OW</td><td rowspan="1" colspan="1">0.76</td><td rowspan="1" colspan="1">0.72</td><td rowspan="1" colspan="1">0.81</td></tr><tr><td rowspan="1" colspan="1">ZL/OL</td><td rowspan="1" colspan="1">5.32</td><td rowspan="1" colspan="1">5.23</td><td rowspan="1" colspan="1">3.76</td></tr><tr><td rowspan="1" colspan="1">Orifice distal margin</td><td rowspan="1" colspan="1">
                <abbrev xmlns:xlink="http://www.w3.org/1999/xlink" xlink:title="not observed" id="ABBRID0ECLAI" xlink:type="simple">NO</abbrev>
              </td><td rowspan="1" colspan="1">
                <abbrev xmlns:xlink="http://www.w3.org/1999/xlink" xlink:title="not observed" id="ABBRID0EKLAI" xlink:type="simple">NO</abbrev>
              </td><td rowspan="1" colspan="1">Smooth</td></tr><tr><td rowspan="1" colspan="1">Orifice proximal margin</td><td rowspan="1" colspan="1">
                <abbrev xmlns:xlink="http://www.w3.org/1999/xlink" xlink:title="not observed" id="ABBRID0EZLAI" xlink:type="simple">NO</abbrev>
              </td><td rowspan="1" colspan="1">
                <abbrev xmlns:xlink="http://www.w3.org/1999/xlink" xlink:title="not observed" id="ABBRID0EBMAI" xlink:type="simple">NO</abbrev>
              </td><td rowspan="1" colspan="1">2 denticles at corners</td></tr><tr><td rowspan="1" colspan="1">Oral spines adult Z</td><td rowspan="1" colspan="1">3, occasionally 4</td><td rowspan="1" colspan="1">1</td><td rowspan="1" colspan="1">3</td></tr><tr><td rowspan="1" colspan="1">Oral spines <abbrev xmlns:xlink="http://www.w3.org/1999/xlink" xlink:title="periancestrular" id="ABBRID0E1MAI" xlink:type="simple">perianc</abbrev>. Z</td><td rowspan="1" colspan="1">4</td><td rowspan="1" colspan="1">
                <abbrev xmlns:xlink="http://www.w3.org/1999/xlink" xlink:title="not observed" id="ABBRID0EFNAI" xlink:type="simple">NO</abbrev>
              </td><td rowspan="1" colspan="1">3</td></tr><tr><td rowspan="1" colspan="1">Bifurcation <abbrev xmlns:xlink="http://www.w3.org/1999/xlink" xlink:title="proximal" id="ABBRID0ERNAI" xlink:type="simple">prox</abbrev>. pair</td><td rowspan="1" colspan="1">Yes</td><td rowspan="1" colspan="1">
                <abbrev xmlns:xlink="http://www.w3.org/1999/xlink" content-type="institution" xlink:title="not applicable" id="ABBRID0E3NAI" xlink:type="simple">NA</abbrev>
              </td><td rowspan="1" colspan="1">Yes</td></tr><tr><td rowspan="1" colspan="1">Ascopore field shape</td><td rowspan="1" colspan="1">Circular-transversely elliptical</td><td rowspan="1" colspan="1">Reniform to cordiform</td><td rowspan="1" colspan="1">Circular to elliptical</td></tr><tr><td rowspan="1" colspan="1">Ascopore lumen shape</td><td rowspan="1" colspan="1">Transversely C-shaped</td><td rowspan="1" colspan="1">Transversely C-shaped</td><td rowspan="1" colspan="1">Transversely C-shaped</td></tr><tr><td rowspan="1" colspan="1">Ascopore rim</td><td rowspan="1" colspan="1">Denticulated</td><td rowspan="1" colspan="1">Denticulated</td><td rowspan="1" colspan="1">Denticulated</td></tr><tr><td rowspan="1" colspan="1">Asc.f.L</td><td rowspan="1" colspan="1">50–70; 62 ± 7 (<italic>n</italic> = 14)</td><td rowspan="1" colspan="1">49–58; 54 ± 4 (<italic>n</italic> = 6)</td><td rowspan="1" colspan="1">70–72; 71 ± 1 (<italic>n</italic> = 2)</td></tr><tr><td rowspan="1" colspan="1">Asc.f.W</td><td rowspan="1" colspan="1">62–91; 78 ± 9 (<italic>n</italic> = 14)</td><td rowspan="1" colspan="1">70–78; 74 ± 4 (<italic>n</italic> = 6)</td><td rowspan="1" colspan="1">88–91; 90 ± 2 (<italic>n</italic> = 2)</td></tr><tr><td rowspan="1" colspan="1">Asc.f.L/Asc.f.W</td><td rowspan="1" colspan="1">0.79</td><td rowspan="1" colspan="1">0.73</td><td rowspan="1" colspan="1">0.79</td></tr><tr><td rowspan="1" colspan="1">Asc.lum.L</td><td rowspan="1" colspan="1">27–39; 34 ± 4 (<italic>n</italic> = 8)</td><td rowspan="1" colspan="1">20–26; 23 ± 3 (<italic>n</italic> = 6)</td><td rowspan="1" colspan="1">41–44; 43 ± 2 (<italic>n</italic> = 2)</td></tr><tr><td rowspan="1" colspan="1">Asc.lum.W</td><td rowspan="1" colspan="1">36–55; 48 ± 6 (<italic>n</italic> = 8)</td><td rowspan="1" colspan="1">43–52; 48 ± 3 (<italic>n</italic> = 6)</td><td rowspan="1" colspan="1">50–57; 54 ± 5 (<italic>n</italic> = 2)</td></tr><tr><td rowspan="1" colspan="1">Asc.f.L.<abbrev xmlns:xlink="http://www.w3.org/1999/xlink" xlink:title="added when measurements refer to an autozooid located distally to an ovicell" id="ABBRID0EVSAI" xlink:type="simple">d-ov</abbrev></td><td rowspan="1" colspan="1">46–52; 49 ± 3 (<italic>n</italic> = 4)</td><td rowspan="1" colspan="1">39–41; 40 ± 1 (<italic>n</italic> = 2)</td><td rowspan="1" colspan="1">61–76; 68 ± 7 (<italic>n</italic> = 3)</td></tr><tr><td rowspan="1" colspan="1">Asc.f.W.<abbrev xmlns:xlink="http://www.w3.org/1999/xlink" xlink:title="added when measurements refer to an autozooid located distally to an ovicell" id="ABBRID0EPTAI" xlink:type="simple">d-ov</abbrev></td><td rowspan="1" colspan="1">56–86; 67 ± 13 (<italic>n</italic> = 4)</td><td rowspan="1" colspan="1">78–88; 83 ± 7 (<italic>n</italic> = 2)</td><td rowspan="1" colspan="1">80–93; 86 ± 6 (<italic>n</italic> = 3)</td></tr><tr><td rowspan="1" colspan="1">Asc.f.L/Asc.f.W.<abbrev xmlns:xlink="http://www.w3.org/1999/xlink" xlink:title="added when measurements refer to an autozooid located distally to an ovicell" id="ABBRID0EJUAI" xlink:type="simple">d-ov</abbrev></td><td rowspan="1" colspan="1">0.73</td><td rowspan="1" colspan="1">0.48</td><td rowspan="1" colspan="1">0.79</td></tr><tr><td rowspan="1" colspan="1">Asc.lum.L-ov</td><td rowspan="1" colspan="1">28–34; 30 ± 3 (<italic>n</italic> = 4)</td><td rowspan="1" colspan="1">21–22; 22 ± 1 (<italic>n</italic> = 2)</td><td rowspan="1" colspan="1">32–33; 33 ± 1 (<italic>n</italic> = 3)</td></tr><tr><td rowspan="1" colspan="1">Asc.lum.W-ov</td><td rowspan="1" colspan="1">40–48; 44 ± 3 (<italic>n</italic> = 4)</td><td rowspan="1" colspan="1">58–60; 59 ± 1 (<italic>n</italic> = 2)</td><td rowspan="1" colspan="1">47–63; 55 ± 8 (<italic>n</italic> = 3)</td></tr><tr><td rowspan="1" colspan="1">O-Asc.D</td><td rowspan="1" colspan="1">80–118; 106 ± 9 (<italic>n</italic> = 17)</td><td rowspan="1" colspan="1">119–171; 134 ± 17 (<italic>n</italic> = 8)</td><td rowspan="1" colspan="1">81–109; 94 ± 10 (<italic>n</italic> = 5)</td></tr><tr><td rowspan="1" colspan="1">OvL</td><td rowspan="1" colspan="1">300–347; 315 ± 19 (<italic>n</italic> = 5)</td><td rowspan="1" colspan="1">367</td><td rowspan="1" colspan="1">346–385; 369 ± 20 (<italic>n</italic> = 3)</td></tr><tr><td rowspan="1" colspan="1">OvW</td><td rowspan="1" colspan="1">318–348; 334 ± 10 (<italic>n</italic> = 6)</td><td rowspan="1" colspan="1">327</td><td rowspan="1" colspan="1">310–356; 326 ± 26 (<italic>n</italic> = 3)</td></tr><tr><td rowspan="1" colspan="1">Ov pore diameter</td><td rowspan="1" colspan="1">15–26; 22 ± 3 (<italic>n</italic> = 12)</td><td rowspan="1" colspan="1">18–81; 36 ± 15 (<italic>n</italic> = 15)</td><td rowspan="1" colspan="1">16–28; 20 ± 5 (<italic>n</italic> = 10)</td></tr><tr><td rowspan="1" colspan="1">OvL/OvW</td><td rowspan="1" colspan="1">0.94</td><td rowspan="1" colspan="1">1.12</td><td rowspan="1" colspan="1">1.13</td></tr><tr><td rowspan="1" colspan="1">ZL.ov/OvL</td><td rowspan="1" colspan="1">2.51</td><td rowspan="1" colspan="1">2.07</td><td rowspan="1" colspan="1">2.47</td></tr><tr><td rowspan="1" colspan="1">Ovicell frontal texture</td><td rowspan="1" colspan="1">Dimpled</td><td rowspan="1" colspan="1">Granular</td><td rowspan="1" colspan="1">Tuberculate to rugose</td></tr><tr><td rowspan="1" colspan="1">Spines</td><td rowspan="1" colspan="1">2, branched</td><td rowspan="1" colspan="1">None</td><td rowspan="1" colspan="1">2, branched</td></tr><tr><td rowspan="1" colspan="1">Ovicell proximal rim</td><td rowspan="1" colspan="1">Highly arched</td><td rowspan="1" colspan="1">Tubular, arched</td><td rowspan="1" colspan="1">Arched, distal third</td></tr><tr><td rowspan="1" colspan="1">Ovicell lateral lappets</td><td rowspan="1" colspan="1">Short, not indented</td><td rowspan="1" colspan="1">Not developed</td><td rowspan="1" colspan="1">Not developed</td></tr><tr><td rowspan="1" colspan="1">
                <abbrev xmlns:xlink="http://www.w3.org/1999/xlink" content-type="institution" xlink:title="ancestrula length" id="ABBRID0EG2AI" xlink:type="simple">Anc.L</abbrev>
              </td><td rowspan="1" colspan="1">387</td><td rowspan="1" colspan="1">
                <abbrev xmlns:xlink="http://www.w3.org/1999/xlink" xlink:title="not observed" id="ABBRID0ES2AI" xlink:type="simple">NO</abbrev>
              </td><td rowspan="1" colspan="1">
                <abbrev xmlns:xlink="http://www.w3.org/1999/xlink" xlink:title="not observed" id="ABBRID0E12AI" xlink:type="simple">NO</abbrev>
              </td></tr><tr><td rowspan="1" colspan="1">
                <abbrev xmlns:xlink="http://www.w3.org/1999/xlink" content-type="institution" xlink:title="ancestrula width" id="ABBRID0ED3AI" xlink:type="simple">Anc.W</abbrev>
              </td><td rowspan="1" colspan="1">282</td><td rowspan="1" colspan="1">
                <abbrev xmlns:xlink="http://www.w3.org/1999/xlink" xlink:title="not observed" id="ABBRID0EP3AI" xlink:type="simple">NO</abbrev>
              </td><td rowspan="1" colspan="1">
                <abbrev xmlns:xlink="http://www.w3.org/1999/xlink" xlink:title="not observed" id="ABBRID0EX3AI" xlink:type="simple">NO</abbrev>
              </td></tr><tr><td rowspan="1" colspan="1">Ancestrula spines</td><td rowspan="1" colspan="1">10</td><td rowspan="1" colspan="1">
                <abbrev xmlns:xlink="http://www.w3.org/1999/xlink" xlink:title="not observed" id="ABBRID0EG4AI" xlink:type="simple">NO</abbrev>
              </td><td rowspan="1" colspan="1">
                <abbrev xmlns:xlink="http://www.w3.org/1999/xlink" xlink:title="not observed" id="ABBRID0EO4AI" xlink:type="simple">NO</abbrev>
              </td></tr></tbody></table></table-wrap><fig id="F2" position="float" orientation="portrait"><object-id xmlns:xlink="http://www.w3.org/1999/xlink" content-type="doi" xlink:type="simple">10.3897/zookeys.1254.157989.figure2</object-id><object-id xmlns:xlink="http://www.w3.org/1999/xlink" content-type="arpha" xlink:type="simple">449B1D06-A008-5D15-AA61-AFB462903FA2</object-id><label>Figure 2.</label><caption><p>Scheme used for measuring <italic><tp:taxon-name><tp:taxon-name-part taxon-name-part-type="genus" reg="Fenestrulina">Fenestrulina</tp:taxon-name-part></tp:taxon-name></italic> morphological characters. Abbreviations: Asc.f.L and Asc.f.W: ascopore field length and width; Asc.lum.L and Asc.lum.W: ascopore lumen length and width; O.Asc.D: distance between orifice and ascopore; OL and OW: orifice length and width; OvL and OvW: ovicell length and width; ZL and ZW: zooid length and width; ZL.<abbrev xmlns:xlink="http://www.w3.org/1999/xlink" xlink:title="added when measurements refer to an autozooid located distally to an ovicell" id="ABBRID0E6YAG" xlink:type="simple">d-ov</abbrev> and ZW.<abbrev xmlns:xlink="http://www.w3.org/1999/xlink" xlink:title="added when measurements refer to an autozooid located distally to an ovicell" id="ABBRID0EDZAG" xlink:type="simple">d-ov</abbrev>: length and width of zooids distal to an ovicell; ZL.ov and ZW.ov: length and width of ovicellate zooids.</p></caption><graphic xmlns:xlink="http://www.w3.org/1999/xlink" xlink:href="zookeys-1254-001_article-157989__-g002.jpg" position="float" orientation="portrait" xlink:type="simple" id="oo_1426490.jpg"><uri content-type="original_file" xlink:type="simple">https://binary.pensoft.net/fig/1426490</uri></graphic></fig></tp:treatment-sec><ref-list><ref id="B26"><mixed-citation xmlns:xlink="http://www.w3.org/1999/xlink" xlink:type="simple"><person-group><name name-style="western"><surname>d’Hondt</surname><given-names>J-L</given-names></name></person-group> (<year>2006</year>) <source>Nouvelles explications des planches de “Polypes” de la Description de l’Egypte dessinées sous la direction de Jules-César Savigny, et commentées sommairement à l’origine par Victor Audouin. II. Bryozoaires (planches 6 à 13) accompagnées de précisions et commentaires scientifiques et historiques. In: Iinuma E, Sidhom NM (Eds) Nouvelle Description de l’Egypte.</source><publisher-name>Institut d’Orient</publisher-name>, <publisher-loc>Paris</publisher-loc>, <size units="page">86 pp</size>.</mixed-citation></ref><ref id="B47"><mixed-citation xmlns:xlink="http://www.w3.org/1999/xlink" xlink:type="simple"><person-group><name name-style="western"><surname>Gautier</surname><given-names>YV</given-names></name></person-group> (<year>1962</year>) <article-title>Recherches écologiques sur les Bryozoaires chilostomes en Méditerranée occidentale.</article-title><source>Recueil des Travaux de la Station marine d’Endoume</source><volume>38</volume>(<issue>24</issue>): <fpage>1</fpage>–<lpage>434</lpage>.</mixed-citation></ref></ref-list></tp:taxon-treatment>
