# Supplementary material for: ﻿Unlocking Mediterranean bryozoan diversity: seven new species unveiled after fixing a neotype for Fenestrulina malusii (Audouin & Savigny, 1826) (Cheilostomatida, Fenestrulinidae)
Source: Zookeys. 2025 Sep 30;1254:1–74. doi: 10.3897/zookeys.1254.157989 (PMC12504986; doi:10.3897/zookeys.1254.157989)
Supplement: XML Treatment for Fenestrulina kalliste [file zookeys.1254.157989-treatment7.xml]

<!DOCTYPE tp:taxon-treatment
  PUBLIC "-//TaxonX//DTD Taxonomic Treatment Publishing DTD v0 20100105//EN" "tax-treatment-NSO.dtd">
<tp:taxon-treatment xmlns:tp="http://www.plazi.org/taxpub"><tp:treatment-meta><kwd-group><label>Taxon classification</label><kwd>
                <named-content content-type="kingdom">Animalia</named-content>
              </kwd><kwd>
                <named-content content-type="order">Cheilostomatida</named-content>
              </kwd><kwd>
                <named-content content-type="family">Fenestrulinidae</named-content>
              </kwd></kwd-group><mixed-citation publication-type="journal"><person-group><name><surname>Rosso</surname><given-names>Antonietta</given-names></name><name><surname>Di Martino</surname><given-names>Emanuela</given-names></name><name><surname>Donato</surname><given-names>Gemma</given-names></name><name><surname>Figuerola</surname><given-names>Blanca</given-names></name><name><surname>Gerovasileiou</surname><given-names>Vasilis</given-names></name><name><surname>Siddiolo</surname><given-names>Chiara</given-names></name><name><surname>Sinagra</surname><given-names>Alessandro</given-names></name><name><surname>Sanfilippo</surname><given-names>Rossana</given-names></name><name><surname>Sciuto</surname><given-names>Francesco</given-names></name></person-group><article-title>﻿Unlocking Mediterranean bryozoan diversity: seven new species unveiled after fixing a neotype for <italic><tp:taxon-name><tp:taxon-name-part taxon-name-part-type="genus" reg="Fenestrulina">Fenestrulina</tp:taxon-name-part> <tp:taxon-name-part taxon-name-part-type="species" reg="malusii">malusii</tp:taxon-name-part></tp:taxon-name></italic> (Audouin &amp; Savigny, 1826) (<tp:taxon-name><tp:taxon-name-part taxon-name-part-type="order">Cheilostomatida</tp:taxon-name-part></tp:taxon-name>, <tp:taxon-name><tp:taxon-name-part taxon-name-part-type="family">Fenestrulinidae</tp:taxon-name-part></tp:taxon-name>)</article-title><source>Zookeys</source><day>30</day><month>09</month><year>2025</year><volume>1254</volume><fpage>1</fpage><lpage>74</lpage><pub-id pub-id-type="doi">10.3897/zookeys.1254.157989</pub-id></mixed-citation></tp:treatment-meta><tp:nomenclature><label>﻿</label><tp:taxon-name><object-id xmlns:xlink="http://www.w3.org/1999/xlink" content-type="arpha" xlink:type="simple">8E910AC6-FFCA-5DE7-96CE-AA3EF4C2D876</object-id>
              <tp:taxon-name-part taxon-name-part-type="genus" reg="Fenestrulina">Fenestrulina</tp:taxon-name-part>
              <tp:taxon-name-part taxon-name-part-type="species" reg="kalliste">kalliste</tp:taxon-name-part>
              <object-id xmlns:xlink="http://www.w3.org/1999/xlink" content-type="zoobank" xlink:type="simple">https://zoobank.org/98EE9DC5-D525-4E3B-918A-9A9071A1F194</object-id>
            </tp:taxon-name><tp:taxon-authority>Rosso &amp; Di Martino</tp:taxon-authority><tp:taxon-status xmlns:xlink="http://www.w3.org/1999/xlink" xlink:type="simple">sp. nov.</tp:taxon-status><xref ref-type="fig" rid="F1">Figs 1</xref><xref ref-type="fig" rid="F15">, 15</xref><xref ref-type="fig" rid="F22">, 22</xref><xref ref-type="fig" rid="F23">, 23</xref><xref ref-type="table" rid="T1">; Tables 1</xref><xref ref-type="table" rid="T3">, 3</xref><tp:nomenclature-citation-list><tp:nomenclature-citation><tp:taxon-name>
                  <tp:taxon-name-part taxon-name-part-type="genus" reg="Fenestrulina">Fenestrulina</tp:taxon-name-part> <tp:taxon-name-part taxon-name-part-type="species" reg="malusii">malusii</tp:taxon-name-part></tp:taxon-name><comment>(Audouin): <xref ref-type="bibr" rid="B115">Rosso 1989</xref>: tables 5a, 6d.</comment></tp:nomenclature-citation></tp:nomenclature-citation-list></tp:nomenclature><tp:treatment-sec sec-type="type material" id="SECID0EULCK"><title>Type material.</title><p>France • <bold><italic>Holotype</italic></bold> 1 dead ovicellate colony on a phidoloporid fragment including ~30 autozooids, without ancestrula on biogenic debris. Mediterranean, Liguro-Provençal basin, NW Corsica, Calvi; R/V <italic>Catherine Laurence</italic>; Bracors-3, Stn <abbrev xmlns:xlink="http://www.w3.org/1999/xlink" xlink:title="Calvi" id="ABBRID0E6LCK" xlink:type="simple">CL</abbrev> 74-12B; <named-content xmlns:xlink="http://www.w3.org/1999/xlink" content-type="dwc:verbatimCoordinates" xlink:type="simple"><named-content content-type="geo-json" specific-use="{&#34;type&#34;:&#34;Point&#34;,&#34;coordinates&#34;:[8.689722,42.576389]}" id="NCID0EGMCK" xlink:type="simple">42°34'35"N, 8°41'23"E</named-content></named-content>; 110 m depth; Jun. 1983; <abbrev xmlns:xlink="http://www.w3.org/1999/xlink" content-type="institution" xlink:title="Museum of Palaeontology of the University of Catania" id="ABBRID0ELMCK" xlink:type="simple">PMC</abbrev>.B41.23.2.2024.a.</p></tp:treatment-sec><tp:treatment-sec sec-type="diagnosis" id="SECID0EQMCK"><title>Diagnosis.</title><p><italic><tp:taxon-name><tp:taxon-name-part taxon-name-part-type="genus" reg="Fenestrulina">Fenestrulina</tp:taxon-name-part></tp:taxon-name></italic> with smooth frontal shield; scant number of pseudopores both peripherally and between the orifice and the ascopore; branching proximal spines persisting on ovicellate autozooids; prominent nodular ovicell ornamentation.</p></tp:treatment-sec><tp:treatment-sec sec-type="description" id="SECID0E4MCK"><title>Description.</title><p>Colony encrusting, multiserial, unilaminar; interzooidal communications via two proximolateral, two distolateral and one distal pore-chambers, externally visible as elongate, elliptical windows, internally as multiporous septula.</p><p>Autozooids rounded hexagonal, distinct, separated by narrow, deep grooves (Fig. <xref ref-type="fig" rid="F15">15A, B, F</xref>). Upper vertical walls of autozooidal distal half slightly exposed, more evident at triple junctions (Fig. <xref ref-type="fig" rid="F15">15C, G</xref>), deeply sloping. Frontal shield smooth to gently nodular, moderately convex, more elevated at ascopore level. Gymnocyst present only distal and lateral to orifice. Cryptocystidean area marked by a thin raised rim, lining proximal margin of orifice, diverging laterally (Fig. <xref ref-type="fig" rid="F15">15C, E, G, J</xref>), forming blunt subtriangular latero-oral extensions (~100 μm long). Pseudopores of the frontal shield irregularly shaped, slightly infundibular, arranged in a single lateral row, usually restricted to the distal half of the autozooid, occasionally present proximally (Fig. <xref ref-type="fig" rid="F15">15C, I</xref>). One to two additional irregular rows of pseudopores (9–12) between orifice and ascopore. Pseudopores on a level with frontal surface, circular to irregular, with 1–4, mostly three, laterally compressed spiny processes converging centrally but not fusing at their tips (Figs <xref ref-type="fig" rid="F15">15C–E</xref>, <xref ref-type="fig" rid="F23">23F</xref>). Two relatively large (50–67 μm wide), subelliptical, smoothly-rimmed cryptocystidean areas distolateral to orifice, between or distal to spines (Fig. <xref ref-type="fig" rid="F15">15C–E</xref>), each bearing one or two pseudopores with numerous spiny processes, exposed also in ovicellate zooids (Fig. <xref ref-type="fig" rid="F15">15B, G–J</xref>).</p><fig id="F15" position="float" orientation="portrait"><object-id xmlns:xlink="http://www.w3.org/1999/xlink" content-type="doi" xlink:type="simple">10.3897/zookeys.1254.157989.figure15</object-id><object-id xmlns:xlink="http://www.w3.org/1999/xlink" content-type="arpha" xlink:type="simple">2AF71768-B8FC-5A66-A73F-FDECE325ABBB</object-id><label>Figure 15.</label><caption><p><italic><tp:taxon-name><tp:taxon-name-part taxon-name-part-type="genus" reg="Fenestrulina">Fenestrulina</tp:taxon-name-part> <tp:taxon-name-part taxon-name-part-type="species" reg="kalliste">kalliste</tp:taxon-name-part></tp:taxon-name></italic> Rosso &amp; Di Martino, sp. nov. holotype <abbrev xmlns:xlink="http://www.w3.org/1999/xlink" content-type="institution" xlink:title="Museum of Palaeontology of the University of Catania" id="ABBRID0EXOCK" xlink:type="simple">PMC</abbrev>.B41.23.2.2024.a, Calvi, NW Corsica, Liguro-Provençal basin. <bold>A.</bold> General view of the colony; <bold>B.</bold> Ovicellate autozooids. Note the tuberculate-to-wrinkled appearance of the ovicells, the bifurcate spines (white arrows), and the exposed cryptocystidean areas lateral to the ovicells (black arrow); <bold>C.</bold> Ovicellate autozooid with one bifurcated oral spine still in place (arrowed). Note the prominent rim of the ascopore field and the ovicell pores distally occluded by secondary calcification; <bold>D.</bold> Autozooid with three spines and exposed cryptocystidean areas (arrowed); <bold>E.</bold> Regenerated autozooid with orificial cryptocystidean area (arrowed); <bold>F.</bold> Colony portion showing variability in ovicell ornamentation; <bold>G.</bold> Differently inclined ovicells showing the prominence and morphology of their proximal rim. A particularly large ovicell pore (white arrow) and cryptocystidean areas distal to the orifice (black arrow) are indicated; <bold>H.</bold> Broken twin ovicells in two contiguous autozooids formed by the same kenozooid (white asterisk); distal spine still evident in one case (black asterisk); exposed cryptocystidean areas are black arrowed; lateral view of the kenozooidal ovicell depicted in <bold>I</bold> and <bold>J</bold> (white arrow); <bold>I</bold>, <bold>J.</bold> Overview and detail of an ovicell formed by a distal kenozooid (asterisks). Arrow: exposed cryptocystidean area. Scale bars: 1 mm (<bold>A</bold>); 500 μm (<bold>B</bold>); 200 μm (<bold>C, F, G–J</bold>); 100 μm (<bold>D, E</bold>).</p></caption><graphic xmlns:xlink="http://www.w3.org/1999/xlink" xlink:href="zookeys-1254-001_article-157989__-g015.jpg" position="float" orientation="portrait" xlink:type="simple" id="oo_1426503.jpg"><uri content-type="original_file" xlink:type="simple">https://binary.pensoft.net/fig/1426503</uri></graphic></fig><p>Primary orifice transversely D-shaped, hinge-line straight, lined by a smooth thin rim of calcification, ending in two denticles near proximal corners of orifice; distal rim smooth (Fig. <xref ref-type="fig" rid="F15">15B</xref>). Three tubular oral spines along the arched distal rim of orifice (Fig. <xref ref-type="fig" rid="F15">15D, E</xref>), mid spine thinner (base diameter 19–26 μm) than proximal ones (27–35 μm at the base, widening). Proximal spines bifurcating (Fig. <xref ref-type="fig" rid="F15">15B, C</xref> arrowed, D) at ~50 μm from the base, maximum diameter 42 μm; proximal branch smoothly rimmed at bifurcation level, presumably the site of an articulation missing in all available material; distal branch at least up to ~100 μm long. Ovicellate zooids with two spines at ovicell proximal corners (Fig. <xref ref-type="fig" rid="F15">15B, C, F–J</xref>), distal spine concealed but persisting underneath (Fig. <xref ref-type="fig" rid="F15">15H</xref>, black asterisk).</p><p>Ascopore relatively distal, ~94 μm proximal to the orifice (Fig. <xref ref-type="fig" rid="F15">15D, E</xref>), lumen transversely C-shaped, rim strongly denticulated, denticles simple to leaf-shaped with 3–5 smaller denticles; set in circular to transversely elliptical field of smooth gymnocyst, smooth-rimmed, flared, vertically protruding from the shield surface; often fusing with the arched proximal rim of the frontal shield when distal to an ovicell (Fig. <xref ref-type="fig" rid="F15">15B, C, E</xref>).</p><p>Ovicell globular, slightly elongate, prominent, narrowing proximally, obscuring the distal part of orifice, seemingly subcleithral, produced by the distal autozooid (Fig. <xref ref-type="fig" rid="F15">15B, C, F, G</xref>) or by a small polygonal to irregularly elongate kenozooid (Fig. <xref ref-type="fig" rid="F15">15H–J</xref>, white asterisks). Endooecium well calcified, tuberculate-to-rugose, radial patterned, crossed by transverse crests, proximally smooth, proximal edge thin and slightly (~20 μm) folded upwards; with a sub-peripheral row of a dozen circular pores (~20 μm in diameter), barely detectable frontally (Fig. <xref ref-type="fig" rid="F15">15A, C, F, G</xref>), occasionally coalescing into a single elongate, 68 μm long, pore (Fig. <xref ref-type="fig" rid="F15">15G</xref>, white arrow). Ectooecium with a thin, gently raised rim of gymnocyst lining proximal edge of distal autozooidal cryptocystidean area.</p><p>Kenozooids with a triangular (Fig. <xref ref-type="fig" rid="F15">15I, J</xref>) to irregularly elongate (Fig. <xref ref-type="fig" rid="F15">15H</xref>) visible portion, lacking pseudopores and ascopore, apparently exclusively produced in connection to ovicell formation.</p><p>Ancestrula not observed.</p></tp:treatment-sec><tp:treatment-sec sec-type="etymology" id="SECID0E5RCK"><title>Etymology.</title><p>From the Greek <italic>kalliste</italic> (<italic>καλλίστη</italic>), meaning “the most beautiful”, used as a noun in apposition, referring to the name given by ancient Greeks and later by J.J. Rousseau to Corsica, from where the material of this species originates. Kalliste is also the name of a marine nymph, the daughter of the sea-god Triton and Libya of Egypt.</p></tp:treatment-sec><tp:treatment-sec sec-type="remarks" id="SECID0EQSCK"><title>Remarks.</title><p><italic><tp:taxon-name><tp:taxon-name-part taxon-name-part-type="genus" reg="Fenestrulina">Fenestrulina</tp:taxon-name-part> <tp:taxon-name-part taxon-name-part-type="species" reg="kalliste">kalliste</tp:taxon-name-part></tp:taxon-name></italic> sp. nov. resembles <italic><tp:taxon-name><tp:taxon-name-part taxon-name-part-type="genus" reg="Fenestrulina">F.</tp:taxon-name-part> <tp:taxon-name-part taxon-name-part-type="species" reg="cavernicola">cavernicola</tp:taxon-name-part></tp:taxon-name></italic> sp. nov., and especially <italic><tp:taxon-name><tp:taxon-name-part taxon-name-part-type="genus" reg="Fenestrulina">F.</tp:taxon-name-part> <tp:taxon-name-part taxon-name-part-type="species" reg="juani">juani</tp:taxon-name-part></tp:taxon-name></italic>, in having a markedly ornamented, elongate ovicell (OvL/OvW: 1.13). However, <italic><tp:taxon-name><tp:taxon-name-part taxon-name-part-type="genus" reg="Fenestrulina">F.</tp:taxon-name-part> <tp:taxon-name-part taxon-name-part-type="species" reg="kalliste">kalliste</tp:taxon-name-part></tp:taxon-name></italic> sp. nov. has smaller nodules, often aligned to form roughly radial to transverse crests, while <italic><tp:taxon-name><tp:taxon-name-part taxon-name-part-type="genus" reg="Fenestrulina">F.</tp:taxon-name-part> <tp:taxon-name-part taxon-name-part-type="species" reg="cavernicola">cavernicola</tp:taxon-name-part></tp:taxon-name></italic> sp. nov. has spiny processes on the endooecium, and <italic><tp:taxon-name><tp:taxon-name-part taxon-name-part-type="genus" reg="Fenestrulina">F.</tp:taxon-name-part> <tp:taxon-name-part taxon-name-part-type="species" reg="juani">juani</tp:taxon-name-part></tp:taxon-name></italic> very prominent, thick and rounded nodules. Similarities with <italic><tp:taxon-name><tp:taxon-name-part taxon-name-part-type="genus" reg="Fenestrulina">F.</tp:taxon-name-part> <tp:taxon-name-part taxon-name-part-type="species" reg="juani">juani</tp:taxon-name-part></tp:taxon-name></italic> include bifurcated proximal oral spines and the protruding ascopore gymnocystal field that in <italic><tp:taxon-name><tp:taxon-name-part taxon-name-part-type="genus" reg="Fenestrulina">F.</tp:taxon-name-part> <tp:taxon-name-part taxon-name-part-type="species" reg="juani">juani</tp:taxon-name-part></tp:taxon-name></italic> is significantly more prominent, especially proximally, becoming asymmetrically cup shaped. The ascopore, in <italic><tp:taxon-name><tp:taxon-name-part taxon-name-part-type="genus" reg="Fenestrulina">F.</tp:taxon-name-part> <tp:taxon-name-part taxon-name-part-type="species" reg="juani">juani</tp:taxon-name-part></tp:taxon-name></italic>, is larger (80 × 105 μm vs 71 × 90 μm), but the lumen is smaller (20 × 39 μm vs 43 × 54 μm), giving it a different appearance. The frontal shield pattern also differs: smooth in <italic><tp:taxon-name><tp:taxon-name-part taxon-name-part-type="genus" reg="Fenestrulina">F.</tp:taxon-name-part> <tp:taxon-name-part taxon-name-part-type="species" reg="kalliste">kalliste</tp:taxon-name-part></tp:taxon-name></italic> sp. nov., dimpled to reticulate in both <italic><tp:taxon-name><tp:taxon-name-part taxon-name-part-type="genus" reg="Fenestrulina">F.</tp:taxon-name-part> <tp:taxon-name-part taxon-name-part-type="species" reg="cavernicola">cavernicola</tp:taxon-name-part></tp:taxon-name></italic> sp. nov. and <italic><tp:taxon-name><tp:taxon-name-part taxon-name-part-type="genus" reg="Fenestrulina">F.</tp:taxon-name-part> <tp:taxon-name-part taxon-name-part-type="species" reg="juani">juani</tp:taxon-name-part></tp:taxon-name></italic>. Furthermore, <italic><tp:taxon-name><tp:taxon-name-part taxon-name-part-type="genus" reg="Fenestrulina">F.</tp:taxon-name-part> <tp:taxon-name-part taxon-name-part-type="species" reg="juani">juani</tp:taxon-name-part></tp:taxon-name></italic> has fewer, larger pseudopores at the autozooidal periphery and between the orifice and the ascopore, which are depressed, infundibular and pseudostellate. In contrast, <italic><tp:taxon-name><tp:taxon-name-part taxon-name-part-type="genus" reg="Fenestrulina">F.</tp:taxon-name-part> <tp:taxon-name-part taxon-name-part-type="species" reg="kalliste">kalliste</tp:taxon-name-part></tp:taxon-name></italic> sp. nov. has pseudopores on a level with the frontal shield, tri- to quadrifoliate, spinulose. Oral spines in periancestrular autozooids are more numerous (up to six) in <italic><tp:taxon-name><tp:taxon-name-part taxon-name-part-type="genus" reg="Fenestrulina">F.</tp:taxon-name-part> <tp:taxon-name-part taxon-name-part-type="species" reg="juani">juani</tp:taxon-name-part></tp:taxon-name></italic>. Zooids are more elongate in <italic><tp:taxon-name><tp:taxon-name-part taxon-name-part-type="genus" reg="Fenestrulina">F.</tp:taxon-name-part> <tp:taxon-name-part taxon-name-part-type="species" reg="juani">juani</tp:taxon-name-part></tp:taxon-name></italic> than in <italic><tp:taxon-name><tp:taxon-name-part taxon-name-part-type="genus" reg="Fenestrulina">F.</tp:taxon-name-part> <tp:taxon-name-part taxon-name-part-type="species" reg="kalliste">kalliste</tp:taxon-name-part></tp:taxon-name></italic> sp. nov. (ZL/ZW: 1.64 vs 1.23), with a proportionally smaller orifice (ZL/OL: 6.77 vs 3.76). The ovicell is also smaller in <italic><tp:taxon-name><tp:taxon-name-part taxon-name-part-type="genus" reg="Fenestrulina">F.</tp:taxon-name-part> <tp:taxon-name-part taxon-name-part-type="species" reg="juani">juani</tp:taxon-name-part></tp:taxon-name></italic> (285 × 303 μm vs 369 × 326 μm), especially in comparison with autozooidal dimensions, and proportionately wider than long. Similar but subtler size differences exist between <italic><tp:taxon-name><tp:taxon-name-part taxon-name-part-type="genus" reg="Fenestrulina">F.</tp:taxon-name-part> <tp:taxon-name-part taxon-name-part-type="species" reg="kalliste">kalliste</tp:taxon-name-part></tp:taxon-name></italic> sp. nov. and <italic><tp:taxon-name><tp:taxon-name-part taxon-name-part-type="genus" reg="Fenestrulina">F.</tp:taxon-name-part> <tp:taxon-name-part taxon-name-part-type="species" reg="cavernicola">cavernicola</tp:taxon-name-part></tp:taxon-name></italic> sp. nov., with the latter species having larger autozooids but relatively smaller orifices. Bifurcated proximal spines, as in <italic><tp:taxon-name><tp:taxon-name-part taxon-name-part-type="genus" reg="Fenestrulina">F.</tp:taxon-name-part> <tp:taxon-name-part taxon-name-part-type="species" reg="kalliste">kalliste</tp:taxon-name-part></tp:taxon-name></italic> sp. nov., also occur in <italic><tp:taxon-name><tp:taxon-name-part taxon-name-part-type="genus" reg="Fenestrulina">F.</tp:taxon-name-part> <tp:taxon-name-part taxon-name-part-type="species" reg="foveolata">foveolata</tp:taxon-name-part></tp:taxon-name></italic> sp. nov., which however differs in ovicell and frontal shield texture, among other features. Some periancestrular autozooids of <italic><tp:taxon-name><tp:taxon-name-part taxon-name-part-type="genus" reg="Fenestrulina">F.</tp:taxon-name-part> <tp:taxon-name-part taxon-name-part-type="species" reg="malusii">malusii</tp:taxon-name-part></tp:taxon-name></italic> also show bifurcate proximal spines and <italic><tp:taxon-name><tp:taxon-name-part taxon-name-part-type="genus" reg="Fenestrulina">F.</tp:taxon-name-part> <tp:taxon-name-part taxon-name-part-type="species" reg="cavernicola">cavernicola</tp:taxon-name-part></tp:taxon-name></italic> sp. nov. may possess them, as suggested by spines with occasionally flattened terminations (Fig. <xref ref-type="fig" rid="F7">7B</xref>). This character, reported for <italic><tp:taxon-name><tp:taxon-name-part taxon-name-part-type="genus" reg="Fenestrulina">F.</tp:taxon-name-part> <tp:taxon-name-part taxon-name-part-type="species" reg="juani">juani</tp:taxon-name-part></tp:taxon-name></italic>, appears relatively common among Mediterranean species, yet globally it is known from only a few other southern hemisphere species: <italic><tp:taxon-name><tp:taxon-name-part taxon-name-part-type="genus" reg="Fenestrulina">F.</tp:taxon-name-part> <tp:taxon-name-part taxon-name-part-type="species" reg="cervicornis">cervicornis</tp:taxon-name-part></tp:taxon-name></italic> and <italic><tp:taxon-name><tp:taxon-name-part taxon-name-part-type="genus" reg="Fenestrulina">F.</tp:taxon-name-part> <tp:taxon-name-part taxon-name-part-type="species" reg="dictyota">dictyota</tp:taxon-name-part></tp:taxon-name></italic> Hayward &amp; Ryland, 1990 from Antarctica (<xref ref-type="bibr" rid="B75">Hayward and Ryland 1990</xref>), and <italic><tp:taxon-name><tp:taxon-name-part taxon-name-part-type="genus" reg="Fenestrulina">F.</tp:taxon-name-part> <tp:taxon-name-part taxon-name-part-type="species" reg="disjuncta">disjuncta</tp:taxon-name-part></tp:taxon-name></italic> (Hincks, 1885) (see <xref ref-type="bibr" rid="B53">Gordon 1984</xref>) and <italic><tp:taxon-name><tp:taxon-name-part taxon-name-part-type="genus" reg="Fenestrulina">F.</tp:taxon-name-part> <tp:taxon-name-part taxon-name-part-type="species" reg="littoralis">littoralis</tp:taxon-name-part></tp:taxon-name></italic><xref ref-type="bibr" rid="B55">Gordon (2009</xref>: fig. 13) from New Zealand. The holotype of <italic><tp:taxon-name><tp:taxon-name-part taxon-name-part-type="genus" reg="Fenestrulina">F.</tp:taxon-name-part> <tp:taxon-name-part taxon-name-part-type="species" reg="kalliste">kalliste</tp:taxon-name-part></tp:taxon-name></italic> sp. nov. shows two ovicell-forming kenozooids with flat, smooth surfaces lacking pseudopores and ascopores (Fig. <xref ref-type="fig" rid="F15">15H–J</xref>), a previously unreported character in the genus. Some colonies described by <xref ref-type="bibr" rid="B47">Gautier (1962)</xref> as <italic><tp:taxon-name><tp:taxon-name-part taxon-name-part-type="genus" reg="Fenestrulina">F.</tp:taxon-name-part> <tp:taxon-name-part taxon-name-part-type="species" reg="malusii">malusii</tp:taxon-name-part></tp:taxon-name></italic> may belong to this species based on his mention of a bifurcate proximal pair of oral spines, or to <italic><tp:taxon-name><tp:taxon-name-part taxon-name-part-type="genus" reg="Fenestrulina">F.</tp:taxon-name-part> <tp:taxon-name-part taxon-name-part-type="species" reg="foveolata">foveolata</tp:taxon-name-part></tp:taxon-name></italic> sp. nov.</p></tp:treatment-sec><tp:treatment-sec sec-type="habitat" id="SECID0EO5CK"><title>Habitat distribution.</title><p>To date, <italic><tp:taxon-name><tp:taxon-name-part taxon-name-part-type="genus" reg="Fenestrulina">F.</tp:taxon-name-part> <tp:taxon-name-part taxon-name-part-type="species" reg="kalliste">kalliste</tp:taxon-name-part></tp:taxon-name></italic> sp. nov. has been found only in organogenic sediments collected from an outer shelf setting at 110 m depth, where the Offshore Detritic Bottoms biocoenosis occurs (<xref ref-type="bibr" rid="B115">Rosso 1989</xref>; <xref ref-type="bibr" rid="B43">Emig 2018</xref>).</p></tp:treatment-sec><tp:treatment-sec sec-type="distribution" id="SECID0EH6CK"><title>Geographical distribution.</title><p><italic><tp:taxon-name><tp:taxon-name-part taxon-name-part-type="genus" reg="Fenestrulina">Fenestrulina</tp:taxon-name-part> <tp:taxon-name-part taxon-name-part-type="species" reg="kalliste">kalliste</tp:taxon-name-part></tp:taxon-name></italic> sp. nov. is currently known only from the type locality, off Calvi. At least part of the material examined by <xref ref-type="bibr" rid="B47">Gautier (1962)</xref> might belong to this species. Most of his colonies also originate from the same geographical area of our type (Mediterranean coast of France). However, some come from other Mediterranean localities, suggesting a potential wider geographical distribution. Gautier’s collection needs revision.</p></tp:treatment-sec><tp:treatment-sec><!--Section generated to contain objects referenced in tp:taxon-treatment.--><fig id="F1" position="float" orientation="portrait"><object-id xmlns:xlink="http://www.w3.org/1999/xlink" content-type="doi" xlink:type="simple">10.3897/zookeys.1254.157989.figure1</object-id><object-id xmlns:xlink="http://www.w3.org/1999/xlink" content-type="arpha" xlink:type="simple">DE4B9FDB-C266-5B10-930C-0B0C5F2D8087</object-id><label>Figure 1.</label><caption><p>Geographical distribution of Mediterranean <italic><tp:taxon-name><tp:taxon-name-part taxon-name-part-type="genus" reg="Fenestrulina">Fenestrulina</tp:taxon-name-part></tp:taxon-name></italic> species (and specimens) examined in this study. Asterisks denote newly described species and the only confirmed record of <italic><tp:taxon-name><tp:taxon-name-part taxon-name-part-type="genus" reg="Fenestrulina">Fenestrulina</tp:taxon-name-part> <tp:taxon-name-part taxon-name-part-type="species" reg="malusii">malusii</tp:taxon-name-part></tp:taxon-name></italic> (Audouin &amp; Savigny, 1826), illustrated here with Savigny’s original drawing (reproduced from <xref ref-type="bibr" rid="B26">d’Hondt 2006</xref>) shown on the left. Type material is shown for each species, except for <italic><tp:taxon-name><tp:taxon-name-part taxon-name-part-type="genus" reg="Fenestrulina">F.</tp:taxon-name-part> <tp:taxon-name-part taxon-name-part-type="species" reg="malusii">malusii</tp:taxon-name-part></tp:taxon-name></italic>, for which the neotype (upper image) and a colony fragment from Ile-Rousse Bank, NW Corsica (lower image) are figured. Large symbols indicate type localities; small symbols mark additional occurrences. Symbol colours correspond to species as follows: red = <italic><tp:taxon-name><tp:taxon-name-part taxon-name-part-type="genus" reg="Fenestrulina">F.</tp:taxon-name-part> <tp:taxon-name-part taxon-name-part-type="species" reg="malusii">malusii</tp:taxon-name-part></tp:taxon-name></italic>; bright green = <italic><tp:taxon-name><tp:taxon-name-part taxon-name-part-type="genus" reg="Fenestrulina">F.</tp:taxon-name-part> <tp:taxon-name-part taxon-name-part-type="species" reg="cavernicola">cavernicola</tp:taxon-name-part></tp:taxon-name></italic> sp. nov.; vivid pink = <italic><tp:taxon-name><tp:taxon-name-part taxon-name-part-type="genus" reg="Fenestrulina">F.</tp:taxon-name-part> <tp:taxon-name-part taxon-name-part-type="species" reg="communis">communis</tp:taxon-name-part></tp:taxon-name></italic> sp. nov.; pale blue = <italic><tp:taxon-name><tp:taxon-name-part taxon-name-part-type="genus" reg="Fenestrulina">F.</tp:taxon-name-part> <tp:taxon-name-part taxon-name-part-type="species" reg="foveolata">foveolata</tp:taxon-name-part></tp:taxon-name></italic> sp. nov.; blue = <italic><tp:taxon-name><tp:taxon-name-part taxon-name-part-type="genus" reg="Fenestrulina">F.</tp:taxon-name-part> <tp:taxon-name-part taxon-name-part-type="species" reg="granulosa">granulosa</tp:taxon-name-part></tp:taxon-name></italic> sp. nov.; olive green = <italic><tp:taxon-name><tp:taxon-name-part taxon-name-part-type="genus" reg="Fenestrulina">F.</tp:taxon-name-part> <tp:taxon-name-part taxon-name-part-type="species" reg="kalliste">kalliste</tp:taxon-name-part></tp:taxon-name></italic> sp. nov.; dark green = <italic><tp:taxon-name><tp:taxon-name-part taxon-name-part-type="genus" reg="Fenestrulina">F.</tp:taxon-name-part> <tp:taxon-name-part taxon-name-part-type="species" reg="ovata">ovata</tp:taxon-name-part></tp:taxon-name></italic> sp. nov.; purple = <italic><tp:taxon-name><tp:taxon-name-part taxon-name-part-type="genus" reg="Fenestrulina">F.</tp:taxon-name-part> <tp:taxon-name-part taxon-name-part-type="species" reg="variorugosa">variorugosa</tp:taxon-name-part></tp:taxon-name></italic> sp. nov.; lilac = <italic><tp:taxon-name><tp:taxon-name-part taxon-name-part-type="genus" reg="Fenestrulina">Fenestrulina</tp:taxon-name-part></tp:taxon-name></italic> sp. Note: in areas with multiple records, only one symbol is used to represent the locality.</p></caption><graphic xmlns:xlink="http://www.w3.org/1999/xlink" xlink:href="zookeys-1254-001_article-157989__-g001.jpg" position="float" orientation="portrait" xlink:type="simple" id="oo_1426489.jpg"><uri content-type="original_file" xlink:type="simple">https://binary.pensoft.net/fig/1426489</uri></graphic></fig><fig id="F22" position="float" orientation="portrait"><object-id xmlns:xlink="http://www.w3.org/1999/xlink" content-type="doi" xlink:type="simple">10.3897/zookeys.1254.157989.figure22</object-id><object-id xmlns:xlink="http://www.w3.org/1999/xlink" content-type="arpha" xlink:type="simple">E2A912E1-64B2-5694-BED8-3B3C13EBE2A6</object-id><label>Figure 22.</label><caption><p>Geographical distribution of all known records of <italic><tp:taxon-name><tp:taxon-name-part taxon-name-part-type="genus" reg="Fenestrulina">Fenestrulina</tp:taxon-name-part></tp:taxon-name></italic> in the Mediterranean, plotted against current summer Sea-Surface Temperatures (data from IFREMER-LOPS Data Visualization Portal <ext-link xmlns:xlink="http://www.w3.org/1999/xlink" xlink:href="https://syntool.ifremer.fr/" ext-link-type="uri" xlink:type="simple">https://syntool.ifremer.fr/</ext-link>, accessed Sept. 2024). An asterisk marks the probable origin of the original material of <italic><tp:taxon-name><tp:taxon-name-part taxon-name-part-type="genus" reg="Fenestrulina">F.</tp:taxon-name-part> <tp:taxon-name-part taxon-name-part-type="species" reg="malusii">malusii</tp:taxon-name-part></tp:taxon-name></italic>. Large dots: collection sites of specimens with confirmed species attribution; small dots: records of putative <italic><tp:taxon-name><tp:taxon-name-part taxon-name-part-type="genus" reg="Fenestrulina">F.</tp:taxon-name-part> <tp:taxon-name-part taxon-name-part-type="species" reg="malusii">malusii</tp:taxon-name-part></tp:taxon-name></italic> requiring taxonomic revision, but with known provenance; open ellipses: sites, covered by dedicated monographs, from which <italic><tp:taxon-name><tp:taxon-name-part taxon-name-part-type="genus" reg="Fenestrulina">Fenestrulina</tp:taxon-name-part></tp:taxon-name></italic> species are absent.</p></caption><graphic xmlns:xlink="http://www.w3.org/1999/xlink" xlink:href="zookeys-1254-001_article-157989__-g022.jpg" position="float" orientation="portrait" xlink:type="simple" id="oo_1426510.jpg"><uri content-type="original_file" xlink:type="simple">https://binary.pensoft.net/fig/1426510</uri></graphic></fig><fig id="F23" position="float" orientation="portrait"><object-id xmlns:xlink="http://www.w3.org/1999/xlink" content-type="doi" xlink:type="simple">10.3897/zookeys.1254.157989.figure23</object-id><object-id xmlns:xlink="http://www.w3.org/1999/xlink" content-type="arpha" xlink:type="simple">5B828C8D-634B-515B-B408-A691E00E0B33</object-id><label>Figure 23.</label><caption><p>Comparison of pseudopores in the studied species of <italic><tp:taxon-name><tp:taxon-name-part taxon-name-part-type="genus" reg="Fenestrulina">Fenestrulina</tp:taxon-name-part></tp:taxon-name></italic>. <bold>A.</bold><italic><tp:taxon-name><tp:taxon-name-part taxon-name-part-type="genus" reg="Fenestrulina">F.</tp:taxon-name-part> <tp:taxon-name-part taxon-name-part-type="species" reg="malusii">malusii</tp:taxon-name-part></tp:taxon-name></italic>; <bold>B.</bold><italic><tp:taxon-name><tp:taxon-name-part taxon-name-part-type="genus" reg="Fenestrulina">F.</tp:taxon-name-part> <tp:taxon-name-part taxon-name-part-type="species" reg="cavernicola">cavernicola</tp:taxon-name-part></tp:taxon-name></italic> sp. nov.; <bold>C.</bold><italic><tp:taxon-name><tp:taxon-name-part taxon-name-part-type="genus" reg="Fenestrulina">F.</tp:taxon-name-part> <tp:taxon-name-part taxon-name-part-type="species" reg="communis">communis</tp:taxon-name-part></tp:taxon-name></italic> sp. nov.; <bold>D.</bold><italic><tp:taxon-name><tp:taxon-name-part taxon-name-part-type="genus" reg="Fenestrulina">F.</tp:taxon-name-part> <tp:taxon-name-part taxon-name-part-type="species" reg="foveolata">foveolata</tp:taxon-name-part></tp:taxon-name></italic> sp. nov.; <bold>E.</bold><italic><tp:taxon-name><tp:taxon-name-part taxon-name-part-type="genus" reg="Fenestrulina">F.</tp:taxon-name-part> <tp:taxon-name-part taxon-name-part-type="species" reg="granulosa">granulosa</tp:taxon-name-part></tp:taxon-name></italic> sp. nov.; <bold>F.</bold><italic><tp:taxon-name><tp:taxon-name-part taxon-name-part-type="genus" reg="Fenestrulina">F.</tp:taxon-name-part> <tp:taxon-name-part taxon-name-part-type="species" reg="kalliste">kalliste</tp:taxon-name-part></tp:taxon-name></italic> sp. nov.; <bold>G.</bold><italic><tp:taxon-name><tp:taxon-name-part taxon-name-part-type="genus" reg="Fenestrulina">F.</tp:taxon-name-part> <tp:taxon-name-part taxon-name-part-type="species" reg="ovata">ovata</tp:taxon-name-part></tp:taxon-name></italic> sp. nov.; <bold>H.</bold><italic><tp:taxon-name><tp:taxon-name-part taxon-name-part-type="genus" reg="Fenestrulina">F.</tp:taxon-name-part> <tp:taxon-name-part taxon-name-part-type="species" reg="variorugosa">variorugosa</tp:taxon-name-part></tp:taxon-name></italic> sp. nov.; <bold>I.</bold><italic><tp:taxon-name><tp:taxon-name-part taxon-name-part-type="genus" reg="Fenestrulina">Fenestrulina</tp:taxon-name-part></tp:taxon-name></italic> sp. Scale bars: 100 μm.</p></caption><graphic xmlns:xlink="http://www.w3.org/1999/xlink" xlink:href="zookeys-1254-001_article-157989__-g023.jpg" position="float" orientation="portrait" xlink:type="simple" id="oo_1426511.jpg"><uri content-type="original_file" xlink:type="simple">https://binary.pensoft.net/fig/1426511</uri></graphic></fig><table-wrap id="T1" position="float" orientation="portrait"><label>Table 1.</label><caption><p>List of samples from which the <italic><tp:taxon-name><tp:taxon-name-part taxon-name-part-type="genus" reg="Fenestrulina">Fenestrulina</tp:taxon-name-part></tp:taxon-name></italic> colonies, examined in the present paper, originate. For each sample, information is provided about locality and geographic area, water depth and bionomic assemblage. The number of both living and dead colonies found at the time of sampling is indicated. Abbreviations for samples—<abbrev xmlns:xlink="http://www.w3.org/1999/xlink" xlink:title="Agios Vasilios cave" id="ABBRID0EHUAE" xlink:type="simple">AV</abbrev>: Agios Vasilios cave; <abbrev xmlns:xlink="http://www.w3.org/1999/xlink" xlink:title="Calvi" id="ABBRID0ELUAE" xlink:type="simple">CL</abbrev>: Calvi; <abbrev xmlns:xlink="http://www.w3.org/1999/xlink" xlink:title="Granchi cave" id="ABBRID0EPUAE" xlink:type="simple">GR</abbrev>: Granchi cave; <abbrev xmlns:xlink="http://www.w3.org/1999/xlink" xlink:title="Gymnasium cave" id="ABBRID0ETUAE" xlink:type="simple">GY</abbrev>: Gymnasium cave; <abbrev xmlns:xlink="http://www.w3.org/1999/xlink" xlink:title="Mazzere cave" id="ABBRID0EXUAE" xlink:type="simple">MZ</abbrev>: Mazzere cave; <abbrev xmlns:xlink="http://www.w3.org/1999/xlink" xlink:title="Milazzo, Secca di Levante scraped" id="ABBRID0E2UAE" xlink:type="simple">MI_SdL_G</abbrev>: Milazzo, Secca di Levante scraped; <abbrev xmlns:xlink="http://www.w3.org/1999/xlink" xlink:title="Milazzo, Secca di Ponente scraped" id="ABBRID0E6UAE" xlink:type="simple">MI_SdPn_G</abbrev>: Milazzo, Secca di Ponente scraped; <abbrev xmlns:xlink="http://www.w3.org/1999/xlink" xlink:title="Piattaforma Siciliana = Sicily shelf" id="ABBRID0EDVAE" xlink:type="simple">PS</abbrev>: Piattaforma Siciliana = Sicily shelf; <abbrev xmlns:xlink="http://www.w3.org/1999/xlink" xlink:title="President Théodore Tissier" id="ABBRID0EHVAE" xlink:type="simple">PTT</abbrev>: President Théodore Tissier; <abbrev xmlns:xlink="http://www.w3.org/1999/xlink" xlink:title="Santa Tecla" id="ABBRID0ELVAE" xlink:type="simple">ST</abbrev>: Santa Tecla. Abbreviations for biocoenoses — <abbrev xmlns:xlink="http://www.w3.org/1999/xlink" xlink:title="Infralittoral Algae" id="ABBRID0EPVAE" xlink:type="simple">AI</abbrev>: Infralittoral <tp:taxon-name><tp:taxon-name-part taxon-name-part-type="above-family">Algae</tp:taxon-name-part></tp:taxon-name>; C: Coralligenous; <abbrev xmlns:xlink="http://www.w3.org/1999/xlink" xlink:title="Bathyal Corals" id="ABBRID0EYVAE" xlink:type="simple">CB</abbrev>: Bathyal Corals; <abbrev xmlns:xlink="http://www.w3.org/1999/xlink" xlink:title="Coastal Detritic" id="ABBRID0E3VAE" xlink:type="simple">DC</abbrev>: Coastal Detritic; <abbrev xmlns:xlink="http://www.w3.org/1999/xlink" xlink:title="Offshore Detritic" id="ABBRID0EAWAE" xlink:type="simple">DL</abbrev>: Offshore Detritic; <abbrev xmlns:xlink="http://www.w3.org/1999/xlink" xlink:title="Dark Caves" id="ABBRID0EEWAE" xlink:type="simple">GO</abbrev>: Dark Caves; <abbrev xmlns:xlink="http://www.w3.org/1999/xlink" xlink:title="Semidark Caves" id="ABBRID0EIWAE" xlink:type="simple">GSO</abbrev>: Semidark Caves; <abbrev xmlns:xlink="http://www.w3.org/1999/xlink" xlink:title="Posidonia Meadows" id="ABBRID0EMWAE" xlink:type="simple">HP</abbrev>: <italic><tp:taxon-name><tp:taxon-name-part taxon-name-part-type="genus" reg="Posidonia">Posidonia</tp:taxon-name-part></tp:taxon-name></italic> Meadows; <abbrev xmlns:xlink="http://www.w3.org/1999/xlink" xlink:title="Coarse Sands and fine Cobbles swept by Bottom Currents" id="ABBRID0EXWAE" xlink:type="simple">SGCF</abbrev>: Coarse Sands and fine Cobbles swept by Bottom Currents; <abbrev xmlns:xlink="http://www.w3.org/1999/xlink" xlink:title="not applicable" id="ABBRID0E2WAE" xlink:type="simple">NA</abbrev>: not applicable. Abbreviations for <italic><tp:taxon-name><tp:taxon-name-part taxon-name-part-type="genus" reg="Fenestrulina">Fenestrulina</tp:taxon-name-part></tp:taxon-name></italic> species—<abbrev xmlns:xlink="http://www.w3.org/1999/xlink" xlink:title="Fenestrulina malusii" id="ABBRID0EGXAE" xlink:type="simple">Fm</abbrev>: <italic><tp:taxon-name><tp:taxon-name-part taxon-name-part-type="genus" reg="Fenestrulina">F.</tp:taxon-name-part> <tp:taxon-name-part taxon-name-part-type="species" reg="malusii">malusii</tp:taxon-name-part></tp:taxon-name></italic>; <abbrev xmlns:xlink="http://www.w3.org/1999/xlink" xlink:title="Fenestrulina cavernicola" id="ABBRID0EVXAE" xlink:type="simple">Fca</abbrev>: <italic><tp:taxon-name><tp:taxon-name-part taxon-name-part-type="genus" reg="Fenestrulina">F.</tp:taxon-name-part> <tp:taxon-name-part taxon-name-part-type="species" reg="cavernicola">cavernicola</tp:taxon-name-part></tp:taxon-name></italic> sp. nov.; <abbrev xmlns:xlink="http://www.w3.org/1999/xlink" xlink:title="Fenestrulina communis" id="ABBRID0EEYAE" xlink:type="simple">Fco</abbrev>: <italic><tp:taxon-name><tp:taxon-name-part taxon-name-part-type="genus" reg="Fenestrulina">F.</tp:taxon-name-part> <tp:taxon-name-part taxon-name-part-type="species" reg="communis">communis</tp:taxon-name-part></tp:taxon-name></italic> sp. nov.; <abbrev xmlns:xlink="http://www.w3.org/1999/xlink" xlink:title="Fenestrulina foveolata" id="ABBRID0ETYAE" xlink:type="simple">Ff</abbrev>: <italic><tp:taxon-name><tp:taxon-name-part taxon-name-part-type="genus" reg="Fenestrulina">F.</tp:taxon-name-part> <tp:taxon-name-part taxon-name-part-type="species" reg="foveolata">foveolata</tp:taxon-name-part></tp:taxon-name></italic> sp. nov.; <abbrev xmlns:xlink="http://www.w3.org/1999/xlink" xlink:title="Fenestrulina granulosa" id="ABBRID0ECZAE" xlink:type="simple">Fg</abbrev>: <italic><tp:taxon-name><tp:taxon-name-part taxon-name-part-type="genus" reg="Fenestrulina">F.</tp:taxon-name-part> <tp:taxon-name-part taxon-name-part-type="species" reg="granulosa">granulosa</tp:taxon-name-part></tp:taxon-name></italic> sp. nov.; <abbrev xmlns:xlink="http://www.w3.org/1999/xlink" xlink:title="Fenestrulina kalliste" id="ABBRID0ERZAE" xlink:type="simple">Fk</abbrev>: <italic><tp:taxon-name><tp:taxon-name-part taxon-name-part-type="genus" reg="Fenestrulina">F.</tp:taxon-name-part> <tp:taxon-name-part taxon-name-part-type="species" reg="kalliste">kalliste</tp:taxon-name-part></tp:taxon-name></italic> sp. nov.; <abbrev xmlns:xlink="http://www.w3.org/1999/xlink" xlink:title="Fenestrulina ovata" id="ABBRID0EA1AE" xlink:type="simple">Fo</abbrev>: <italic><tp:taxon-name><tp:taxon-name-part taxon-name-part-type="genus" reg="Fenestrulina">F.</tp:taxon-name-part> <tp:taxon-name-part taxon-name-part-type="species" reg="ovata">ovata</tp:taxon-name-part></tp:taxon-name></italic> sp. nov.; <abbrev xmlns:xlink="http://www.w3.org/1999/xlink" xlink:title="Fenestrulina variorugosa" id="ABBRID0EP1AE" xlink:type="simple">Fv</abbrev>: <italic><tp:taxon-name><tp:taxon-name-part taxon-name-part-type="genus" reg="Fenestrulina">F.</tp:taxon-name-part> <tp:taxon-name-part taxon-name-part-type="species" reg="variorugosa">variorugosa</tp:taxon-name-part></tp:taxon-name></italic> sp. nov.; <abbrev xmlns:xlink="http://www.w3.org/1999/xlink" xlink:title="Fenestrulina sp." id="ABBRID0E51AE" xlink:type="simple">Fsp</abbrev>: <italic><tp:taxon-name><tp:taxon-name-part taxon-name-part-type="genus" reg="Fenestrulina">Fenestrulina</tp:taxon-name-part></tp:taxon-name></italic> sp.</p></caption><table id="TID0EKOAK" rules="all"><tbody><tr><th rowspan="1" colspan="1">Sea</th><th rowspan="1" colspan="1">Locality</th><th rowspan="1" colspan="1">Sample (Bionomy)</th><th rowspan="1" colspan="1">Depth (m)</th><th rowspan="1" colspan="1">Living</th><th rowspan="1" colspan="1">Dead</th><th rowspan="1" colspan="1">Year</th></tr><tr><td rowspan="11" colspan="1">Liguro-Provençal</td><td rowspan="1" colspan="1">Palamós</td><td rowspan="1" colspan="1">Plastic debris (<abbrev xmlns:xlink="http://www.w3.org/1999/xlink" xlink:title="not applicable" id="ABBRID0EO3AE" xlink:type="simple">NA</abbrev>)</td><td rowspan="1" colspan="1">100</td><td rowspan="1" colspan="1">4-<abbrev xmlns:xlink="http://www.w3.org/1999/xlink" xlink:title="Fenestrulina communis" id="ABBRID0EZ3AE" xlink:type="simple">Fco</abbrev></td><td rowspan="1" colspan="1">–</td><td rowspan="1" colspan="1">2020</td></tr><tr><td rowspan="2" colspan="1">Cassis, Trémies cave</td><td rowspan="1" colspan="1">Left chamber (<abbrev xmlns:xlink="http://www.w3.org/1999/xlink" xlink:title="Dark Caves" id="ABBRID0EK4AE" xlink:type="simple">GO</abbrev>)</td><td rowspan="1" colspan="1">6</td><td rowspan="1" colspan="1">9-<abbrev xmlns:xlink="http://www.w3.org/1999/xlink" xlink:title="Fenestrulina ovata" id="ABBRID0EV4AE" xlink:type="simple">Fo</abbrev></td><td rowspan="1" colspan="1">–</td><td rowspan="1" colspan="1">1985</td></tr><tr><td rowspan="1" colspan="1">Dark Zone B (<abbrev xmlns:xlink="http://www.w3.org/1999/xlink" xlink:title="Dark Caves" id="ABBRID0ED5AE" xlink:type="simple">GO</abbrev>)</td><td rowspan="1" colspan="1">ca 8</td><td rowspan="1" colspan="1">6-<abbrev xmlns:xlink="http://www.w3.org/1999/xlink" xlink:title="Fenestrulina ovata" id="ABBRID0EO5AE" xlink:type="simple">Fo</abbrev></td><td rowspan="1" colspan="1">–</td><td rowspan="1" colspan="1">1982</td></tr><tr><td rowspan="1" colspan="1">Cassis, Calanque Port Miou</td><td rowspan="1" colspan="1">JGH-13.06 (C)</td><td rowspan="1" colspan="1">17</td><td rowspan="1" colspan="1">4-<abbrev xmlns:xlink="http://www.w3.org/1999/xlink" xlink:title="Fenestrulina ovata" id="ABBRID0EF6AE" xlink:type="simple">Fo</abbrev></td><td rowspan="1" colspan="1">–</td><td rowspan="1" colspan="1">1973</td></tr><tr><td rowspan="1" colspan="1">Cassis, Canyon Cassidaigne</td><td rowspan="1" colspan="1"><abbrev xmlns:xlink="http://www.w3.org/1999/xlink" xlink:title="not applicable" id="ABBRID0EW6AE" xlink:type="simple">NA</abbrev> (<abbrev xmlns:xlink="http://www.w3.org/1999/xlink" xlink:title="Bathyal Corals" id="ABBRID0E16AE" xlink:type="simple">CB</abbrev>)</td><td rowspan="1" colspan="1">300</td><td rowspan="1" colspan="1">1-<abbrev xmlns:xlink="http://www.w3.org/1999/xlink" xlink:title="Fenestrulina variorugosa" id="ABBRID0EGAAG" xlink:type="simple">Fv</abbrev></td><td rowspan="1" colspan="1">–</td><td rowspan="1" colspan="1">1969</td></tr><tr><td rowspan="1" colspan="1">Banyuls-sur-Mer</td><td rowspan="1" colspan="1"><italic>5</italic> (<abbrev xmlns:xlink="http://www.w3.org/1999/xlink" xlink:title="Bathyal Corals" id="ABBRID0EZAAG" xlink:type="simple">CB</abbrev>)</td><td rowspan="1" colspan="1">200-300</td><td rowspan="1" colspan="1">5-<abbrev xmlns:xlink="http://www.w3.org/1999/xlink" xlink:title="Fenestrulina variorugosa" id="ABBRID0EEBAG" xlink:type="simple">Fv</abbrev></td><td rowspan="1" colspan="1">–</td><td rowspan="1" colspan="1">1984</td></tr><tr><td rowspan="1" colspan="1">Veyron Plateau</td><td rowspan="1" colspan="1"><abbrev xmlns:xlink="http://www.w3.org/1999/xlink" xlink:title="not applicable" id="ABBRID0EVBAG" xlink:type="simple">NA</abbrev> (<abbrev xmlns:xlink="http://www.w3.org/1999/xlink" xlink:title="Posidonia Meadows" id="ABBRID0EZBAG" xlink:type="simple">HP</abbrev>)</td><td rowspan="1" colspan="1">24</td><td rowspan="1" colspan="1">1-<abbrev xmlns:xlink="http://www.w3.org/1999/xlink" xlink:title="Fenestrulina variorugosa" id="ABBRID0EECAG" xlink:type="simple">Fv</abbrev></td><td rowspan="1" colspan="1">–</td><td rowspan="1" colspan="1">1983</td></tr><tr><td rowspan="1" colspan="1">Ponteau, Gulf of Fos</td><td rowspan="1" colspan="1">Pottery (<abbrev xmlns:xlink="http://www.w3.org/1999/xlink" xlink:title="not applicable" id="ABBRID0EVCAG" xlink:type="simple">NA</abbrev>)</td><td rowspan="1" colspan="1">23</td><td rowspan="1" colspan="1">–</td><td rowspan="1" colspan="1">1-<abbrev xmlns:xlink="http://www.w3.org/1999/xlink" xlink:title="Fenestrulina ovata" id="ABBRID0EDDAG" xlink:type="simple">Fo</abbrev>?</td><td rowspan="1" colspan="1">1975</td></tr><tr><td rowspan="1" colspan="1">Port Cros Island</td><td rowspan="1" colspan="1"><abbrev xmlns:xlink="http://www.w3.org/1999/xlink" xlink:title="not applicable" id="ABBRID0ESDAG" xlink:type="simple">NA</abbrev>, stone (Gravel)</td><td rowspan="1" colspan="1">7</td><td rowspan="1" colspan="1">1-<abbrev xmlns:xlink="http://www.w3.org/1999/xlink" xlink:title="Fenestrulina variorugosa" id="ABBRID0E4DAG" xlink:type="simple">Fv</abbrev></td><td rowspan="1" colspan="1">–</td><td rowspan="1" colspan="1">
                <abbrev xmlns:xlink="http://www.w3.org/1999/xlink" xlink:title="not applicable" id="ABBRID0EHEAG" xlink:type="simple">NA</abbrev>
              </td></tr><tr><td rowspan="1" colspan="1">Ile-Rousse</td><td rowspan="1" colspan="1"><abbrev xmlns:xlink="http://www.w3.org/1999/xlink" xlink:title="President Théodore Tissier" id="ABBRID0ETEAG" xlink:type="simple">PTT</abbrev>, st. 423 (C-<italic><tp:taxon-name><tp:taxon-name-part taxon-name-part-type="genus" reg="Laminaria">Laminaria</tp:taxon-name-part></tp:taxon-name></italic>)</td><td rowspan="1" colspan="1">85-100</td><td rowspan="1" colspan="1">5-<abbrev xmlns:xlink="http://www.w3.org/1999/xlink" xlink:title="Fenestrulina malusii" id="ABBRID0EFFAG" xlink:type="simple">Fm</abbrev>; 13-<abbrev xmlns:xlink="http://www.w3.org/1999/xlink" xlink:title="Fenestrulina foveolata" id="ABBRID0EJFAG" xlink:type="simple">Ff</abbrev></td><td rowspan="1" colspan="1">–</td><td rowspan="1" colspan="1">1957</td></tr><tr><td rowspan="1" colspan="1">Calvi</td><td rowspan="1" colspan="1"><abbrev xmlns:xlink="http://www.w3.org/1999/xlink" xlink:title="Calvi" id="ABBRID0E1FAG" xlink:type="simple">CL</abbrev> 74-12B (<abbrev xmlns:xlink="http://www.w3.org/1999/xlink" xlink:title="Offshore Detritic" id="ABBRID0E5FAG" xlink:type="simple">DL</abbrev>)</td><td rowspan="1" colspan="1">110</td><td rowspan="1" colspan="1">–</td><td rowspan="1" colspan="1">1-<abbrev xmlns:xlink="http://www.w3.org/1999/xlink" xlink:title="Fenestrulina kalliste" id="ABBRID0EMGAG" xlink:type="simple">Fk</abbrev></td><td rowspan="1" colspan="1">1983</td></tr><tr><td rowspan="8" colspan="1">Tyrrhenian</td><td rowspan="1" colspan="1">Egadi Islands</td><td rowspan="1" colspan="1"><italic><tp:taxon-name><tp:taxon-name-part taxon-name-part-type="genus" reg="Posidonia">Posidonia</tp:taxon-name-part></tp:taxon-name></italic> rhizomes (<abbrev xmlns:xlink="http://www.w3.org/1999/xlink" xlink:title="Posidonia Meadows" id="ABBRID0EEHAG" xlink:type="simple">HP</abbrev>)</td><td rowspan="1" colspan="1">8</td><td rowspan="1" colspan="1">2-<abbrev xmlns:xlink="http://www.w3.org/1999/xlink" xlink:title="Fenestrulina variorugosa" id="ABBRID0EPHAG" xlink:type="simple">Fv</abbrev></td><td rowspan="1" colspan="1">–</td><td rowspan="1" colspan="1">2009</td></tr><tr><td rowspan="2" colspan="1">Apollo Bank (Ustica)</td><td rowspan="1" colspan="1"><italic><tp:taxon-name><tp:taxon-name-part taxon-name-part-type="genus" reg="Laminaria">Laminaria</tp:taxon-name-part></tp:taxon-name></italic> fronds (C)</td><td rowspan="1" colspan="1">60</td><td rowspan="1" colspan="1">544-<abbrev xmlns:xlink="http://www.w3.org/1999/xlink" xlink:title="Fenestrulina malusii" id="ABBRID0EOIAG" xlink:type="simple">Fm</abbrev></td><td rowspan="1" colspan="1">–</td><td rowspan="2" colspan="1">1987</td></tr><tr><td rowspan="1" colspan="1">Sediment (C+<abbrev xmlns:xlink="http://www.w3.org/1999/xlink" xlink:title="Coastal Detritic" id="ABBRID0E3IAG" xlink:type="simple">DC</abbrev>)</td><td rowspan="1" colspan="1">60</td><td rowspan="1" colspan="1">1-<abbrev xmlns:xlink="http://www.w3.org/1999/xlink" xlink:title="Fenestrulina malusii" id="ABBRID0EHJAG" xlink:type="simple">Fm</abbrev></td><td rowspan="1" colspan="1">11-<abbrev xmlns:xlink="http://www.w3.org/1999/xlink" xlink:title="Fenestrulina malusii" id="ABBRID0EOJAG" xlink:type="simple">Fm</abbrev></td></tr><tr><td rowspan="1" colspan="1">Accademia cave (Ustica)</td><td rowspan="1" colspan="1">Cobbles (C-<abbrev xmlns:xlink="http://www.w3.org/1999/xlink" xlink:title="Semidark Caves" id="ABBRID0EZJAG" xlink:type="simple">GSO</abbrev>)</td><td rowspan="1" colspan="1">1</td><td rowspan="1" colspan="1">–</td><td rowspan="1" colspan="1">1-<abbrev xmlns:xlink="http://www.w3.org/1999/xlink" xlink:title="Fenestrulina communis" id="ABBRID0EHKAG" xlink:type="simple">Fco</abbrev></td><td rowspan="1" colspan="1">1989</td></tr><tr><td rowspan="1" colspan="1">Cinisi (Palermo)</td><td rowspan="1" colspan="1">Stranded plastic (<abbrev xmlns:xlink="http://www.w3.org/1999/xlink" xlink:title="not applicable" id="ABBRID0EVKAG" xlink:type="simple">NA</abbrev>)</td><td rowspan="1" colspan="1">
                <abbrev xmlns:xlink="http://www.w3.org/1999/xlink" xlink:title="not applicable" id="ABBRID0E4KAG" xlink:type="simple">NA</abbrev>
              </td><td rowspan="1" colspan="1">16-<abbrev xmlns:xlink="http://www.w3.org/1999/xlink" xlink:title="Fenestrulina communis" id="ABBRID0EFLAG" xlink:type="simple">Fco</abbrev></td><td rowspan="1" colspan="1">–</td><td rowspan="1" colspan="1">2023</td></tr><tr><td rowspan="2" colspan="1">Capo Milazzo</td><td rowspan="1" colspan="1"><abbrev xmlns:xlink="http://www.w3.org/1999/xlink" xlink:title="Milazzo, Secca di Levante scraped" id="ABBRID0EWLAG" xlink:type="simple">MI_SdL_G</abbrev> (C)</td><td rowspan="1" colspan="1">33</td><td rowspan="1" colspan="1">2-<abbrev xmlns:xlink="http://www.w3.org/1999/xlink" xlink:title="Fenestrulina variorugosa" id="ABBRID0EBMAG" xlink:type="simple">Fv</abbrev></td><td rowspan="1" colspan="1">–</td><td rowspan="1" colspan="1">2024</td></tr><tr><td rowspan="1" colspan="1"><abbrev xmlns:xlink="http://www.w3.org/1999/xlink" xlink:title="Milazzo, Secca di Ponente scraped" id="ABBRID0EPMAG" xlink:type="simple">MI_SdPn_G</abbrev> (C)</td><td rowspan="1" colspan="1">33</td><td rowspan="1" colspan="1">5-<abbrev xmlns:xlink="http://www.w3.org/1999/xlink" xlink:title="Fenestrulina variorugosa" id="ABBRID0E1MAG" xlink:type="simple">Fv</abbrev>; 1-<abbrev xmlns:xlink="http://www.w3.org/1999/xlink" xlink:title="Fenestrulina sp." id="ABBRID0E5MAG" xlink:type="simple">Fsp</abbrev>.</td><td rowspan="1" colspan="1">–</td><td rowspan="1" colspan="1">2024</td></tr><tr><td rowspan="1" colspan="1">Tono beach (Milazzo)</td><td rowspan="1" colspan="1">Stranded plastic (<abbrev xmlns:xlink="http://www.w3.org/1999/xlink" xlink:title="not applicable" id="ABBRID0EQNAG" xlink:type="simple">NA</abbrev>)</td><td rowspan="1" colspan="1">
                <abbrev xmlns:xlink="http://www.w3.org/1999/xlink" xlink:title="not applicable" id="ABBRID0EYNAG" xlink:type="simple">NA</abbrev>
              </td><td rowspan="1" colspan="1">2-<abbrev xmlns:xlink="http://www.w3.org/1999/xlink" xlink:title="Fenestrulina communis" id="ABBRID0EAOAG" xlink:type="simple">Fco</abbrev></td><td rowspan="1" colspan="1">–</td><td rowspan="1" colspan="1">2024</td></tr><tr><td rowspan="6" colspan="1">Ionian</td><td rowspan="2" colspan="1">Gulf of Catania</td><td rowspan="1" colspan="1"><abbrev xmlns:xlink="http://www.w3.org/1999/xlink" xlink:title="Santa Tecla" id="ABBRID0EUOAG" xlink:type="simple">ST</abbrev>.1.Z9 (<abbrev xmlns:xlink="http://www.w3.org/1999/xlink" xlink:title="Infralittoral Algae" id="ABBRID0EYOAG" xlink:type="simple">AI</abbrev>)</td><td rowspan="1" colspan="1">9</td><td rowspan="1" colspan="1">1-<abbrev xmlns:xlink="http://www.w3.org/1999/xlink" xlink:title="Fenestrulina communis" id="ABBRID0EDPAG" xlink:type="simple">Fco</abbrev></td><td rowspan="1" colspan="1">–</td><td rowspan="1" colspan="1">2015</td></tr><tr><td rowspan="1" colspan="1">Ciclopi 20B (<abbrev xmlns:xlink="http://www.w3.org/1999/xlink" xlink:title="Coarse Sands and fine Cobbles swept by Bottom Currents" id="ABBRID0ERPAG" xlink:type="simple">SGCF</abbrev>)</td><td rowspan="1" colspan="1">50</td><td rowspan="1" colspan="1">1-<abbrev xmlns:xlink="http://www.w3.org/1999/xlink" xlink:title="Fenestrulina communis" id="ABBRID0E3PAG" xlink:type="simple">Fco</abbrev></td><td rowspan="1" colspan="1">–</td><td rowspan="1" colspan="1">2000</td></tr><tr><td rowspan="3" colspan="1">Plemmirio <abbrev xmlns:xlink="http://www.w3.org/1999/xlink" xlink:title="Marine Protected Area" id="ABBRID0EKQAG" xlink:type="simple">MPA</abbrev> (Granchi, Gymnasium and Mazzere caves)</td><td rowspan="1" colspan="1">GR2 (<abbrev xmlns:xlink="http://www.w3.org/1999/xlink" xlink:title="Semidark Caves" id="ABBRID0ESQAG" xlink:type="simple">GSO</abbrev>-<abbrev xmlns:xlink="http://www.w3.org/1999/xlink" xlink:title="Dark Caves" id="ABBRID0EWQAG" xlink:type="simple">GO</abbrev>)</td><td rowspan="3" colspan="1"><italic>ca</italic> 20</td><td rowspan="1" colspan="1">–</td><td rowspan="1" colspan="1">1-<abbrev xmlns:xlink="http://www.w3.org/1999/xlink" xlink:title="Fenestrulina communis" id="ABBRID0EHRAG" xlink:type="simple">Fco</abbrev></td><td rowspan="3" colspan="1">2009-10</td></tr><tr><td rowspan="1" colspan="1">GY2 (<abbrev xmlns:xlink="http://www.w3.org/1999/xlink" xlink:title="Semidark Caves" id="ABBRID0ESRAG" xlink:type="simple">GSO</abbrev>-<abbrev xmlns:xlink="http://www.w3.org/1999/xlink" xlink:title="Dark Caves" id="ABBRID0EWRAG" xlink:type="simple">GO</abbrev>)</td><td rowspan="1" colspan="1">1-<abbrev xmlns:xlink="http://www.w3.org/1999/xlink" xlink:title="Fenestrulina communis" id="ABBRID0E5RAG" xlink:type="simple">Fco</abbrev></td><td rowspan="1" colspan="1">1-<abbrev xmlns:xlink="http://www.w3.org/1999/xlink" xlink:title="Fenestrulina communis" id="ABBRID0EFSAG" xlink:type="simple">Fco</abbrev></td></tr><tr><td rowspan="1" colspan="1">MZ1 (<abbrev xmlns:xlink="http://www.w3.org/1999/xlink" xlink:title="Semidark Caves" id="ABBRID0ENSAG" xlink:type="simple">GSO</abbrev>-<abbrev xmlns:xlink="http://www.w3.org/1999/xlink" xlink:title="Dark Caves" id="ABBRID0ERSAG" xlink:type="simple">GO</abbrev>)</td><td rowspan="1" colspan="1">–</td><td rowspan="1" colspan="1">1-<abbrev xmlns:xlink="http://www.w3.org/1999/xlink" xlink:title="Fenestrulina communis" id="ABBRID0E3SAG" xlink:type="simple">Fco</abbrev></td></tr><tr><td rowspan="1" colspan="1">Gulf of Noto</td><td rowspan="1" colspan="1"><abbrev xmlns:xlink="http://www.w3.org/1999/xlink" xlink:title="Piattaforma Siciliana = Sicily shelf" id="ABBRID0EHTAG" xlink:type="simple">PS</abbrev>/81 CR1 (C+<abbrev xmlns:xlink="http://www.w3.org/1999/xlink" xlink:title="Coastal Detritic" id="ABBRID0ELTAG" xlink:type="simple">DC</abbrev>)</td><td rowspan="1" colspan="1">45</td><td rowspan="1" colspan="1">1-<abbrev xmlns:xlink="http://www.w3.org/1999/xlink" xlink:title="Fenestrulina communis" id="ABBRID0EWTAG" xlink:type="simple">Fco</abbrev></td><td rowspan="1" colspan="1">1-<abbrev xmlns:xlink="http://www.w3.org/1999/xlink" xlink:title="Fenestrulina communis" id="ABBRID0E4TAG" xlink:type="simple">Fco</abbrev></td><td rowspan="1" colspan="1">1981</td></tr><tr><td rowspan="3" colspan="1">Aegean</td><td rowspan="2" colspan="1">Agios Vasilios cave (Lesvos)</td><td rowspan="1" colspan="1">AV1 (<abbrev xmlns:xlink="http://www.w3.org/1999/xlink" xlink:title="Semidark Caves" id="ABBRID0EOUAG" xlink:type="simple">GSO</abbrev>)</td><td rowspan="1" colspan="1">30</td><td rowspan="1" colspan="1">2-<abbrev xmlns:xlink="http://www.w3.org/1999/xlink" xlink:title="Fenestrulina cavernicola" id="ABBRID0EZUAG" xlink:type="simple">Fca</abbrev></td><td rowspan="1" colspan="1">1-<abbrev xmlns:xlink="http://www.w3.org/1999/xlink" xlink:title="Fenestrulina cavernicola" id="ABBRID0EAVAG" xlink:type="simple">Fca</abbrev></td><td rowspan="2" colspan="1">2010</td></tr><tr><td rowspan="1" colspan="1">AV2 (<abbrev xmlns:xlink="http://www.w3.org/1999/xlink" xlink:title="Dark Caves" id="ABBRID0ELVAG" xlink:type="simple">GO</abbrev>)</td><td rowspan="1" colspan="1">30</td><td rowspan="1" colspan="1">1-<abbrev xmlns:xlink="http://www.w3.org/1999/xlink" xlink:title="Fenestrulina cavernicola" id="ABBRID0EWVAG" xlink:type="simple">Fca</abbrev></td><td rowspan="1" colspan="1">–</td></tr><tr><td rowspan="1" colspan="1">Dhiaporia, off Chios</td><td rowspan="1" colspan="1">Unknown (?<abbrev xmlns:xlink="http://www.w3.org/1999/xlink" xlink:title="Posidonia Meadows" id="ABBRID0EEWAG" xlink:type="simple">HP</abbrev>)</td><td rowspan="1" colspan="1">? 30-50</td><td rowspan="1" colspan="1">1-<abbrev xmlns:xlink="http://www.w3.org/1999/xlink" xlink:title="Fenestrulina granulosa" id="ABBRID0EPWAG" xlink:type="simple">Fg</abbrev></td><td rowspan="1" colspan="1">–</td><td rowspan="1" colspan="1">1967</td></tr></tbody></table></table-wrap><table-wrap id="T3" position="float" orientation="portrait"><label>Table 3.</label><caption><p>Measurements and qualitative characters for <italic><tp:taxon-name><tp:taxon-name-part taxon-name-part-type="genus" reg="Fenestrulina">Fenestrulina</tp:taxon-name-part> <tp:taxon-name-part taxon-name-part-type="species" reg="foveolata">foveolata</tp:taxon-name-part></tp:taxon-name></italic> sp. nov., <italic><tp:taxon-name><tp:taxon-name-part taxon-name-part-type="genus" reg="Fenestrulina">F.</tp:taxon-name-part> <tp:taxon-name-part taxon-name-part-type="species" reg="granulosa">granulosa</tp:taxon-name-part></tp:taxon-name></italic> sp. nov. and <italic><tp:taxon-name><tp:taxon-name-part taxon-name-part-type="genus" reg="Fenestrulina">F.</tp:taxon-name-part> <tp:taxon-name-part taxon-name-part-type="species" reg="kalliste">kalliste</tp:taxon-name-part></tp:taxon-name></italic> sp. nov. (see Fig. <xref ref-type="fig" rid="F2">2</xref> for details on the criteria used for measurements and other abbreviations). <abbrev xmlns:xlink="http://www.w3.org/1999/xlink" content-type="institution" xlink:title="ancestrula length" id="ABBRID0EL3BG" xlink:type="simple">Anc.L</abbrev> and <abbrev xmlns:xlink="http://www.w3.org/1999/xlink" content-type="institution" xlink:title="ancestrula width" id="ABBRID0EQ3BG" xlink:type="simple">Anc.W</abbrev>: ancestrula length and width; <abbrev xmlns:xlink="http://www.w3.org/1999/xlink" content-type="institution" xlink:title="not applicable" id="ABBRID0EV3BG" xlink:type="simple">NA</abbrev>: not applicable; <abbrev xmlns:xlink="http://www.w3.org/1999/xlink" xlink:title="not observed" id="ABBRID0E13BG" xlink:type="simple">NO</abbrev>: not observed; <abbrev xmlns:xlink="http://www.w3.org/1999/xlink" xlink:title="periancestrular" id="ABBRID0E53BG" xlink:type="simple">perianc</abbrev>.: periancestrular; <abbrev xmlns:xlink="http://www.w3.org/1999/xlink" xlink:title="proximal" id="ABBRID0EC4BG" xlink:type="simple">prox.</abbrev>: proximal; <abbrev xmlns:xlink="http://www.w3.org/1999/xlink" xlink:title="added when measurements refer to an autozooid located distally to an ovicell" id="ABBRID0EG4BG" xlink:type="simple">d-ov</abbrev>: added when measurements refer to an autozooid located distally to an ovicell.</p></caption><table id="TID0ECDDK" rules="all"><tbody><tr><th rowspan="2" colspan="1"/><th rowspan="1" colspan="1">Ile-Rousse, NW Corsica</th><th rowspan="1" colspan="1">Chios</th><th rowspan="1" colspan="1">Calvi, NW Corsica</th></tr><tr><th rowspan="1" colspan="1"><italic><tp:taxon-name><tp:taxon-name-part taxon-name-part-type="genus" reg="Fenestrulina">F.</tp:taxon-name-part> <tp:taxon-name-part taxon-name-part-type="species" reg="foveolata">foveolata</tp:taxon-name-part></tp:taxon-name></italic> sp. nov.</th><th rowspan="1" colspan="1"><italic><tp:taxon-name><tp:taxon-name-part taxon-name-part-type="genus" reg="Fenestrulina">F.</tp:taxon-name-part> <tp:taxon-name-part taxon-name-part-type="species" reg="granulosa">granulosa</tp:taxon-name-part></tp:taxon-name></italic> sp. nov.</th><th rowspan="1" colspan="1"><italic><tp:taxon-name><tp:taxon-name-part taxon-name-part-type="genus" reg="Fenestrulina">F.</tp:taxon-name-part> <tp:taxon-name-part taxon-name-part-type="species" reg="kalliste">kalliste</tp:taxon-name-part></tp:taxon-name></italic> sp. nov.</th></tr><tr><td rowspan="1" colspan="1">ZL</td><td rowspan="1" colspan="1">354–561; 500 ± 48 (<italic>n</italic> = 14)</td><td rowspan="1" colspan="1">475–548; 518 ± 38 (<italic>n</italic> = 3)</td><td rowspan="1" colspan="1">420–536; 478 ± 82 (<italic>n</italic> = 2)</td></tr><tr><td rowspan="1" colspan="1">ZW</td><td rowspan="1" colspan="1">373–483; 436 ± 31 (<italic>n</italic> = 14)</td><td rowspan="1" colspan="1">354–428; 387 ± 38 (<italic>n</italic> = 3)</td><td rowspan="1" colspan="1">340–439; 390 ± 70 (<italic>n</italic> = 2)</td></tr><tr><td rowspan="1" colspan="1">ZL/ZW</td><td rowspan="1" colspan="1">1.15</td><td rowspan="1" colspan="1">1.34</td><td rowspan="1" colspan="1">1.23</td></tr><tr><td rowspan="1" colspan="1">ZL.ov</td><td rowspan="1" colspan="1">696–832; 790 ± 55 (<italic>n</italic> = 5)</td><td rowspan="1" colspan="1">661–856; 759 ± 138 (<italic>n</italic> = 2)</td><td rowspan="1" colspan="1">833–984; 913 ± 76 (<italic>n</italic> = 3)</td></tr><tr><td rowspan="1" colspan="1">ZW.ov</td><td rowspan="1" colspan="1">400–493; 429 ± 40 (<italic>n</italic> = 5)</td><td rowspan="1" colspan="1">454</td><td rowspan="1" colspan="1">405–520; 455 ± 59 (<italic>n</italic> = 3)</td></tr><tr><td rowspan="1" colspan="1">ZL.ov/ZW.ov</td><td rowspan="1" colspan="1">1.84</td><td rowspan="1" colspan="1">1.67</td><td rowspan="1" colspan="1">2.01</td></tr><tr><td rowspan="1" colspan="1">ZL.<abbrev xmlns:xlink="http://www.w3.org/1999/xlink" xlink:title="added when measurements refer to an autozooid located distally to an ovicell" id="ABBRID0E5CAI" xlink:type="simple">d-ov</abbrev></td><td rowspan="1" colspan="1">324–460; 405 ± 72 (<italic>n</italic> = 3)</td><td rowspan="1" colspan="1">238–288; 263 ± 35 (<italic>n</italic> = 2)</td><td rowspan="1" colspan="1">278–313; 296 ± 25 (<italic>n</italic> = 2)</td></tr><tr><td rowspan="1" colspan="1">ZW.<abbrev xmlns:xlink="http://www.w3.org/1999/xlink" xlink:title="added when measurements refer to an autozooid located distally to an ovicell" id="ABBRID0EYDAI" xlink:type="simple">d-ov</abbrev></td><td rowspan="1" colspan="1">427–469; 447 ± 21 (<italic>n</italic> = 3)</td><td rowspan="1" colspan="1">424–463; 443 ± 27 (<italic>n</italic> = 2)</td><td rowspan="1" colspan="1">425–461; 443 ± 25 (<italic>n</italic> = 2)</td></tr><tr><td rowspan="1" colspan="1">Pseudopore number</td><td rowspan="1" colspan="1">16–26; 21 ± 3 (<italic>n</italic> = 21)</td><td rowspan="1" colspan="1">26–34; 30 ± 3 (<italic>n</italic> = 7)</td><td rowspan="1" colspan="1">17–25; 21 ± 3 (<italic>n</italic> = 6)</td></tr><tr><td rowspan="1" colspan="1">Pseudopore diameter</td><td rowspan="1" colspan="1">21–35; 27 ± 3 (<italic>n</italic> = 21)</td><td rowspan="1" colspan="1">20–35; 26 ± 4 (<italic>n</italic> = 22)</td><td rowspan="1" colspan="1">22–40; 29 ± 5 (<italic>n</italic> = 20)</td></tr><tr><td rowspan="1" colspan="1">Pseudopore shape</td><td rowspan="1" colspan="1">Tri- to quadrifoliate</td><td rowspan="1" colspan="1">Tri- to quadrifoliate</td><td rowspan="1" colspan="1">Irregular, infundibular</td></tr><tr><td rowspan="1" colspan="1">Pseudopore processes</td><td rowspan="1" colspan="1">1–4 radial spiny, unjointed</td><td rowspan="1" colspan="1">3–5 or more, spiny, unjointed</td><td rowspan="1" colspan="1">1–4 radial spiny, unjointed</td></tr><tr><td rowspan="1" colspan="1">Pseudopores distribution</td><td rowspan="1" colspan="1">Absent proximally</td><td rowspan="1" colspan="1">Absent proximally</td><td rowspan="1" colspan="1">Occasionally proximally</td></tr><tr><td rowspan="1" colspan="1">Pseudopore marginal rows</td><td rowspan="1" colspan="1">1</td><td rowspan="1" colspan="1">1</td><td rowspan="1" colspan="1">1</td></tr><tr><td rowspan="1" colspan="1">Pseudopores rows O-Asc</td><td rowspan="1" colspan="1">1–2</td><td rowspan="1" colspan="1">4</td><td rowspan="1" colspan="1">1–2</td></tr><tr><td rowspan="1" colspan="1">Pseudopore adjacent to frontal shield rim</td><td rowspan="1" colspan="1">Yes</td><td rowspan="1" colspan="1">Yes</td><td rowspan="1" colspan="1">No</td></tr><tr><td rowspan="1" colspan="1">Frontal shield texture</td><td rowspan="1" colspan="1">Dimpled</td><td rowspan="1" colspan="1">Coarsely granular</td><td rowspan="1" colspan="1">Smooth to gently nodular</td></tr><tr><td rowspan="1" colspan="1">OL</td><td rowspan="1" colspan="1">81–105; 94 ± 9 (<italic>n</italic> = 7)</td><td rowspan="1" colspan="1">94–102; 99 ± 3 (<italic>n</italic> = 5)</td><td rowspan="1" colspan="1">115–138; 127 ± 16 (<italic>n</italic> = 2)</td></tr><tr><td rowspan="1" colspan="1">OW</td><td rowspan="1" colspan="1">109–133; 123 ± 8 (<italic>n</italic> = 7)</td><td rowspan="1" colspan="1">122–152; 138 ± 11 (<italic>n</italic> = 5)</td><td rowspan="1" colspan="1">145–169; 157 ± 18 (<italic>n</italic> = 2)</td></tr><tr><td rowspan="1" colspan="1">OL/OW</td><td rowspan="1" colspan="1">0.76</td><td rowspan="1" colspan="1">0.72</td><td rowspan="1" colspan="1">0.81</td></tr><tr><td rowspan="1" colspan="1">ZL/OL</td><td rowspan="1" colspan="1">5.32</td><td rowspan="1" colspan="1">5.23</td><td rowspan="1" colspan="1">3.76</td></tr><tr><td rowspan="1" colspan="1">Orifice distal margin</td><td rowspan="1" colspan="1">
                <abbrev xmlns:xlink="http://www.w3.org/1999/xlink" xlink:title="not observed" id="ABBRID0ECLAI" xlink:type="simple">NO</abbrev>
              </td><td rowspan="1" colspan="1">
                <abbrev xmlns:xlink="http://www.w3.org/1999/xlink" xlink:title="not observed" id="ABBRID0EKLAI" xlink:type="simple">NO</abbrev>
              </td><td rowspan="1" colspan="1">Smooth</td></tr><tr><td rowspan="1" colspan="1">Orifice proximal margin</td><td rowspan="1" colspan="1">
                <abbrev xmlns:xlink="http://www.w3.org/1999/xlink" xlink:title="not observed" id="ABBRID0EZLAI" xlink:type="simple">NO</abbrev>
              </td><td rowspan="1" colspan="1">
                <abbrev xmlns:xlink="http://www.w3.org/1999/xlink" xlink:title="not observed" id="ABBRID0EBMAI" xlink:type="simple">NO</abbrev>
              </td><td rowspan="1" colspan="1">2 denticles at corners</td></tr><tr><td rowspan="1" colspan="1">Oral spines adult Z</td><td rowspan="1" colspan="1">3, occasionally 4</td><td rowspan="1" colspan="1">1</td><td rowspan="1" colspan="1">3</td></tr><tr><td rowspan="1" colspan="1">Oral spines <abbrev xmlns:xlink="http://www.w3.org/1999/xlink" xlink:title="periancestrular" id="ABBRID0E1MAI" xlink:type="simple">perianc</abbrev>. Z</td><td rowspan="1" colspan="1">4</td><td rowspan="1" colspan="1">
                <abbrev xmlns:xlink="http://www.w3.org/1999/xlink" xlink:title="not observed" id="ABBRID0EFNAI" xlink:type="simple">NO</abbrev>
              </td><td rowspan="1" colspan="1">3</td></tr><tr><td rowspan="1" colspan="1">Bifurcation <abbrev xmlns:xlink="http://www.w3.org/1999/xlink" xlink:title="proximal" id="ABBRID0ERNAI" xlink:type="simple">prox</abbrev>. pair</td><td rowspan="1" colspan="1">Yes</td><td rowspan="1" colspan="1">
                <abbrev xmlns:xlink="http://www.w3.org/1999/xlink" content-type="institution" xlink:title="not applicable" id="ABBRID0E3NAI" xlink:type="simple">NA</abbrev>
              </td><td rowspan="1" colspan="1">Yes</td></tr><tr><td rowspan="1" colspan="1">Ascopore field shape</td><td rowspan="1" colspan="1">Circular-transversely elliptical</td><td rowspan="1" colspan="1">Reniform to cordiform</td><td rowspan="1" colspan="1">Circular to elliptical</td></tr><tr><td rowspan="1" colspan="1">Ascopore lumen shape</td><td rowspan="1" colspan="1">Transversely C-shaped</td><td rowspan="1" colspan="1">Transversely C-shaped</td><td rowspan="1" colspan="1">Transversely C-shaped</td></tr><tr><td rowspan="1" colspan="1">Ascopore rim</td><td rowspan="1" colspan="1">Denticulated</td><td rowspan="1" colspan="1">Denticulated</td><td rowspan="1" colspan="1">Denticulated</td></tr><tr><td rowspan="1" colspan="1">Asc.f.L</td><td rowspan="1" colspan="1">50–70; 62 ± 7 (<italic>n</italic> = 14)</td><td rowspan="1" colspan="1">49–58; 54 ± 4 (<italic>n</italic> = 6)</td><td rowspan="1" colspan="1">70–72; 71 ± 1 (<italic>n</italic> = 2)</td></tr><tr><td rowspan="1" colspan="1">Asc.f.W</td><td rowspan="1" colspan="1">62–91; 78 ± 9 (<italic>n</italic> = 14)</td><td rowspan="1" colspan="1">70–78; 74 ± 4 (<italic>n</italic> = 6)</td><td rowspan="1" colspan="1">88–91; 90 ± 2 (<italic>n</italic> = 2)</td></tr><tr><td rowspan="1" colspan="1">Asc.f.L/Asc.f.W</td><td rowspan="1" colspan="1">0.79</td><td rowspan="1" colspan="1">0.73</td><td rowspan="1" colspan="1">0.79</td></tr><tr><td rowspan="1" colspan="1">Asc.lum.L</td><td rowspan="1" colspan="1">27–39; 34 ± 4 (<italic>n</italic> = 8)</td><td rowspan="1" colspan="1">20–26; 23 ± 3 (<italic>n</italic> = 6)</td><td rowspan="1" colspan="1">41–44; 43 ± 2 (<italic>n</italic> = 2)</td></tr><tr><td rowspan="1" colspan="1">Asc.lum.W</td><td rowspan="1" colspan="1">36–55; 48 ± 6 (<italic>n</italic> = 8)</td><td rowspan="1" colspan="1">43–52; 48 ± 3 (<italic>n</italic> = 6)</td><td rowspan="1" colspan="1">50–57; 54 ± 5 (<italic>n</italic> = 2)</td></tr><tr><td rowspan="1" colspan="1">Asc.f.L.<abbrev xmlns:xlink="http://www.w3.org/1999/xlink" xlink:title="added when measurements refer to an autozooid located distally to an ovicell" id="ABBRID0EVSAI" xlink:type="simple">d-ov</abbrev></td><td rowspan="1" colspan="1">46–52; 49 ± 3 (<italic>n</italic> = 4)</td><td rowspan="1" colspan="1">39–41; 40 ± 1 (<italic>n</italic> = 2)</td><td rowspan="1" colspan="1">61–76; 68 ± 7 (<italic>n</italic> = 3)</td></tr><tr><td rowspan="1" colspan="1">Asc.f.W.<abbrev xmlns:xlink="http://www.w3.org/1999/xlink" xlink:title="added when measurements refer to an autozooid located distally to an ovicell" id="ABBRID0EPTAI" xlink:type="simple">d-ov</abbrev></td><td rowspan="1" colspan="1">56–86; 67 ± 13 (<italic>n</italic> = 4)</td><td rowspan="1" colspan="1">78–88; 83 ± 7 (<italic>n</italic> = 2)</td><td rowspan="1" colspan="1">80–93; 86 ± 6 (<italic>n</italic> = 3)</td></tr><tr><td rowspan="1" colspan="1">Asc.f.L/Asc.f.W.<abbrev xmlns:xlink="http://www.w3.org/1999/xlink" xlink:title="added when measurements refer to an autozooid located distally to an ovicell" id="ABBRID0EJUAI" xlink:type="simple">d-ov</abbrev></td><td rowspan="1" colspan="1">0.73</td><td rowspan="1" colspan="1">0.48</td><td rowspan="1" colspan="1">0.79</td></tr><tr><td rowspan="1" colspan="1">Asc.lum.L-ov</td><td rowspan="1" colspan="1">28–34; 30 ± 3 (<italic>n</italic> = 4)</td><td rowspan="1" colspan="1">21–22; 22 ± 1 (<italic>n</italic> = 2)</td><td rowspan="1" colspan="1">32–33; 33 ± 1 (<italic>n</italic> = 3)</td></tr><tr><td rowspan="1" colspan="1">Asc.lum.W-ov</td><td rowspan="1" colspan="1">40–48; 44 ± 3 (<italic>n</italic> = 4)</td><td rowspan="1" colspan="1">58–60; 59 ± 1 (<italic>n</italic> = 2)</td><td rowspan="1" colspan="1">47–63; 55 ± 8 (<italic>n</italic> = 3)</td></tr><tr><td rowspan="1" colspan="1">O-Asc.D</td><td rowspan="1" colspan="1">80–118; 106 ± 9 (<italic>n</italic> = 17)</td><td rowspan="1" colspan="1">119–171; 134 ± 17 (<italic>n</italic> = 8)</td><td rowspan="1" colspan="1">81–109; 94 ± 10 (<italic>n</italic> = 5)</td></tr><tr><td rowspan="1" colspan="1">OvL</td><td rowspan="1" colspan="1">300–347; 315 ± 19 (<italic>n</italic> = 5)</td><td rowspan="1" colspan="1">367</td><td rowspan="1" colspan="1">346–385; 369 ± 20 (<italic>n</italic> = 3)</td></tr><tr><td rowspan="1" colspan="1">OvW</td><td rowspan="1" colspan="1">318–348; 334 ± 10 (<italic>n</italic> = 6)</td><td rowspan="1" colspan="1">327</td><td rowspan="1" colspan="1">310–356; 326 ± 26 (<italic>n</italic> = 3)</td></tr><tr><td rowspan="1" colspan="1">Ov pore diameter</td><td rowspan="1" colspan="1">15–26; 22 ± 3 (<italic>n</italic> = 12)</td><td rowspan="1" colspan="1">18–81; 36 ± 15 (<italic>n</italic> = 15)</td><td rowspan="1" colspan="1">16–28; 20 ± 5 (<italic>n</italic> = 10)</td></tr><tr><td rowspan="1" colspan="1">OvL/OvW</td><td rowspan="1" colspan="1">0.94</td><td rowspan="1" colspan="1">1.12</td><td rowspan="1" colspan="1">1.13</td></tr><tr><td rowspan="1" colspan="1">ZL.ov/OvL</td><td rowspan="1" colspan="1">2.51</td><td rowspan="1" colspan="1">2.07</td><td rowspan="1" colspan="1">2.47</td></tr><tr><td rowspan="1" colspan="1">Ovicell frontal texture</td><td rowspan="1" colspan="1">Dimpled</td><td rowspan="1" colspan="1">Granular</td><td rowspan="1" colspan="1">Tuberculate to rugose</td></tr><tr><td rowspan="1" colspan="1">Spines</td><td rowspan="1" colspan="1">2, branched</td><td rowspan="1" colspan="1">None</td><td rowspan="1" colspan="1">2, branched</td></tr><tr><td rowspan="1" colspan="1">Ovicell proximal rim</td><td rowspan="1" colspan="1">Highly arched</td><td rowspan="1" colspan="1">Tubular, arched</td><td rowspan="1" colspan="1">Arched, distal third</td></tr><tr><td rowspan="1" colspan="1">Ovicell lateral lappets</td><td rowspan="1" colspan="1">Short, not indented</td><td rowspan="1" colspan="1">Not developed</td><td rowspan="1" colspan="1">Not developed</td></tr><tr><td rowspan="1" colspan="1">
                <abbrev xmlns:xlink="http://www.w3.org/1999/xlink" content-type="institution" xlink:title="ancestrula length" id="ABBRID0EG2AI" xlink:type="simple">Anc.L</abbrev>
              </td><td rowspan="1" colspan="1">387</td><td rowspan="1" colspan="1">
                <abbrev xmlns:xlink="http://www.w3.org/1999/xlink" xlink:title="not observed" id="ABBRID0ES2AI" xlink:type="simple">NO</abbrev>
              </td><td rowspan="1" colspan="1">
                <abbrev xmlns:xlink="http://www.w3.org/1999/xlink" xlink:title="not observed" id="ABBRID0E12AI" xlink:type="simple">NO</abbrev>
              </td></tr><tr><td rowspan="1" colspan="1">
                <abbrev xmlns:xlink="http://www.w3.org/1999/xlink" content-type="institution" xlink:title="ancestrula width" id="ABBRID0ED3AI" xlink:type="simple">Anc.W</abbrev>
              </td><td rowspan="1" colspan="1">282</td><td rowspan="1" colspan="1">
                <abbrev xmlns:xlink="http://www.w3.org/1999/xlink" xlink:title="not observed" id="ABBRID0EP3AI" xlink:type="simple">NO</abbrev>
              </td><td rowspan="1" colspan="1">
                <abbrev xmlns:xlink="http://www.w3.org/1999/xlink" xlink:title="not observed" id="ABBRID0EX3AI" xlink:type="simple">NO</abbrev>
              </td></tr><tr><td rowspan="1" colspan="1">Ancestrula spines</td><td rowspan="1" colspan="1">10</td><td rowspan="1" colspan="1">
                <abbrev xmlns:xlink="http://www.w3.org/1999/xlink" xlink:title="not observed" id="ABBRID0EG4AI" xlink:type="simple">NO</abbrev>
              </td><td rowspan="1" colspan="1">
                <abbrev xmlns:xlink="http://www.w3.org/1999/xlink" xlink:title="not observed" id="ABBRID0EO4AI" xlink:type="simple">NO</abbrev>
              </td></tr></tbody></table></table-wrap><fig id="F2" position="float" orientation="portrait"><object-id xmlns:xlink="http://www.w3.org/1999/xlink" content-type="doi" xlink:type="simple">10.3897/zookeys.1254.157989.figure2</object-id><object-id xmlns:xlink="http://www.w3.org/1999/xlink" content-type="arpha" xlink:type="simple">449B1D06-A008-5D15-AA61-AFB462903FA2</object-id><label>Figure 2.</label><caption><p>Scheme used for measuring <italic><tp:taxon-name><tp:taxon-name-part taxon-name-part-type="genus" reg="Fenestrulina">Fenestrulina</tp:taxon-name-part></tp:taxon-name></italic> morphological characters. Abbreviations: Asc.f.L and Asc.f.W: ascopore field length and width; Asc.lum.L and Asc.lum.W: ascopore lumen length and width; O.Asc.D: distance between orifice and ascopore; OL and OW: orifice length and width; OvL and OvW: ovicell length and width; ZL and ZW: zooid length and width; ZL.<abbrev xmlns:xlink="http://www.w3.org/1999/xlink" xlink:title="added when measurements refer to an autozooid located distally to an ovicell" id="ABBRID0E6YAG" xlink:type="simple">d-ov</abbrev> and ZW.<abbrev xmlns:xlink="http://www.w3.org/1999/xlink" xlink:title="added when measurements refer to an autozooid located distally to an ovicell" id="ABBRID0EDZAG" xlink:type="simple">d-ov</abbrev>: length and width of zooids distal to an ovicell; ZL.ov and ZW.ov: length and width of ovicellate zooids.</p></caption><graphic xmlns:xlink="http://www.w3.org/1999/xlink" xlink:href="zookeys-1254-001_article-157989__-g002.jpg" position="float" orientation="portrait" xlink:type="simple" id="oo_1426490.jpg"><uri content-type="original_file" xlink:type="simple">https://binary.pensoft.net/fig/1426490</uri></graphic></fig><fig id="F7" position="float" orientation="portrait"><object-id xmlns:xlink="http://www.w3.org/1999/xlink" content-type="doi" xlink:type="simple">10.3897/zookeys.1254.157989.figure7</object-id><object-id xmlns:xlink="http://www.w3.org/1999/xlink" content-type="arpha" xlink:type="simple">2C2B5AA3-1290-501D-B8DF-0FA789A245CC</object-id><label>Figure 7.</label><caption><p><italic><tp:taxon-name><tp:taxon-name-part taxon-name-part-type="genus" reg="Fenestrulina">Fenestrulina</tp:taxon-name-part> <tp:taxon-name-part taxon-name-part-type="species" reg="cavernicola">cavernicola</tp:taxon-name-part></tp:taxon-name></italic> Rosso &amp; Di Martino, sp. nov. holotype <abbrev xmlns:xlink="http://www.w3.org/1999/xlink" content-type="institution" xlink:title="Museum of Palaeontology of the University of Catania" id="ABBRID0EGTDI" xlink:type="simple">PMC</abbrev>.B38.23.2.2024.a, Agios Vasilios cave, Lesvos Island, Aegean Sea. <bold>A.</bold> Group of ovicellate and non-ovicellate autozooids. Note the dimpled texture of the frontal shield; <bold>B.</bold> Group of ovicells with rugose endooecium, widely separated from the rudimentary ectooecial rim and proximolaterally indented by two oral spines, which occasionally appear flattened (arrowed); <bold>C.</bold> Distal part of an autozooid showing the orifice with two lateral denticles and three distally placed oral spines. Lateral lappets and distal areas of cryptocystidean calcification are developed, while the gymnocyst just around the orifice is poorly expressed; <bold>D.</bold> Periancestrular autozooids and ancestrula regenerated as a kenozooid with a few pseudopores and a central ascopore with an apparently smooth rim. Multiple regeneration events are evident; <bold>E.</bold> Cluster of damaged and regenerated autozooids, with intramural budding forming in directions even opposite to the original polarity; <bold>F.</bold> Detail of an ascopore and several trifoliate or quadrifoliate pseudopores; <bold>G.</bold> Non-ovicellate autozooid. Scale bars: 500 μm (<bold>A, D</bold>); 200 μm (<bold>B, E, G</bold>); 100 μm (<bold>C</bold>); 50 μm (<bold>F</bold>).</p></caption><graphic xmlns:xlink="http://www.w3.org/1999/xlink" xlink:href="zookeys-1254-001_article-157989__-g007.jpg" position="float" orientation="portrait" xlink:type="simple" id="oo_1426495.jpg"><uri content-type="original_file" xlink:type="simple">https://binary.pensoft.net/fig/1426495</uri></graphic></fig></tp:treatment-sec><ref-list><ref id="B26"><mixed-citation xmlns:xlink="http://www.w3.org/1999/xlink" xlink:type="simple"><person-group><name name-style="western"><surname>d’Hondt</surname><given-names>J-L</given-names></name></person-group> (<year>2006</year>) <source>Nouvelles explications des planches de “Polypes” de la Description de l’Egypte dessinées sous la direction de Jules-César Savigny, et commentées sommairement à l’origine par Victor Audouin. II. Bryozoaires (planches 6 à 13) accompagnées de précisions et commentaires scientifiques et historiques. In: Iinuma E, Sidhom NM (Eds) Nouvelle Description de l’Egypte.</source><publisher-name>Institut d’Orient</publisher-name>, <publisher-loc>Paris</publisher-loc>, <size units="page">86 pp</size>.</mixed-citation></ref><ref id="B115"><mixed-citation xmlns:xlink="http://www.w3.org/1999/xlink" xlink:type="simple"><person-group><name name-style="western"><surname>Rosso</surname><given-names>A</given-names></name></person-group> (<year>1989</year>) <source>Contributo alla conoscenza di alcuni popolamenti, tanatocenosi e tafocenosi a briozoi di alcuni fondi mobili circalitorali.</source><publisher-name>PhD Thesis</publisher-name>, <publisher-loc>University of Messina</publisher-loc>, <size units="page">331 pp</size>.</mixed-citation></ref><ref id="B75"><mixed-citation xmlns:xlink="http://www.w3.org/1999/xlink" xlink:type="simple"><person-group><name name-style="western"><surname>Hayward</surname><given-names>PJ</given-names></name><name name-style="western"><surname>Ryland</surname><given-names>JS</given-names></name></person-group> (<year>1990</year>) <article-title>Some Antarctic and Subantarctic species of <tp:taxon-name><tp:taxon-name-part taxon-name-part-type="family">Microporellidae</tp:taxon-name-part></tp:taxon-name> (<tp:taxon-name><tp:taxon-name-part taxon-name-part-type="phylum">Bryozoa</tp:taxon-name-part></tp:taxon-name>: <tp:taxon-name><tp:taxon-name-part taxon-name-part-type="order">Cheilostomata</tp:taxon-name-part></tp:taxon-name>).</article-title><source>Journal of Natural History</source><volume>24</volume>(<issue>5</issue>): <fpage>1263</fpage>–<lpage>1287</lpage>. <ext-link xlink:href="10.1080/00222939000770751" ext-link-type="doi" xlink:type="simple">https://doi.org/10.1080/00222939000770751</ext-link></mixed-citation></ref><ref id="B53"><mixed-citation xmlns:xlink="http://www.w3.org/1999/xlink" xlink:type="simple"><person-group><name name-style="western"><surname>Gordon</surname><given-names>DP</given-names></name></person-group> (<year>1984</year>) <article-title>The marine fauna of New Zealand: <tp:taxon-name><tp:taxon-name-part taxon-name-part-type="phylum">Bryozoa</tp:taxon-name-part></tp:taxon-name>: <tp:taxon-name><tp:taxon-name-part taxon-name-part-type="class">Gymnolaemata</tp:taxon-name-part></tp:taxon-name> from the Kermadec Ridge.</article-title><source>New Zealand Oceanographic Institute Memoir</source><volume>91</volume>: <fpage>1</fpage>–<lpage>198</lpage>.</mixed-citation></ref><ref id="B55"><mixed-citation xmlns:xlink="http://www.w3.org/1999/xlink" xlink:type="simple"><person-group><name name-style="western"><surname>Gordon</surname><given-names>DP</given-names></name></person-group> (<year>2009</year>) <article-title>New bryozoan taxa from a new marine conservation area in New Zealand, with a checklist of <tp:taxon-name><tp:taxon-name-part taxon-name-part-type="phylum">Bryozoa</tp:taxon-name-part></tp:taxon-name> from Greater Cook Strait.</article-title><source>Zootaxa</source><volume>1987</volume>(<issue>1</issue>): <fpage>39</fpage>–<lpage>60</lpage>. <ext-link xlink:href="10.11646/zootaxa.1987.1.2" ext-link-type="doi" xlink:type="simple">https://doi.org/10.11646/zootaxa.1987.1.2</ext-link></mixed-citation></ref><ref id="B47"><mixed-citation xmlns:xlink="http://www.w3.org/1999/xlink" xlink:type="simple"><person-group><name name-style="western"><surname>Gautier</surname><given-names>YV</given-names></name></person-group> (<year>1962</year>) <article-title>Recherches écologiques sur les Bryozoaires chilostomes en Méditerranée occidentale.</article-title><source>Recueil des Travaux de la Station marine d’Endoume</source><volume>38</volume>(<issue>24</issue>): <fpage>1</fpage>–<lpage>434</lpage>.</mixed-citation></ref><ref id="B43"><mixed-citation xmlns:xlink="http://www.w3.org/1999/xlink" xlink:type="simple"><person-group><name name-style="western"><surname>Emig</surname><given-names>C</given-names></name></person-group> (<year>2018</year>) <source>Brachiopodes récoltés lors de campagnes (1976–2014) dans l’étage Bathyal des côtes françaises méditerranéennes. Redéfinition des limites du système phytal dans le domaine marin benthique.</source><publisher-name>Carnet de Géologie</publisher-name>, <publisher-loc>Madrid, CG2018_B01</publisher-loc>, <size units="page">100 pp</size>. <ext-link xlink:href="10.4267/2042/69167" ext-link-type="doi" xlink:type="simple">https://doi.org/10.4267/2042/69167</ext-link></mixed-citation></ref></ref-list></tp:taxon-treatment>
