# Supplementary material for: ﻿Unlocking Mediterranean bryozoan diversity: seven new species unveiled after fixing a neotype for Fenestrulina malusii (Audouin & Savigny, 1826) (Cheilostomatida, Fenestrulinidae)
Source: Zookeys. 2025 Sep 30;1254:1–74. doi: 10.3897/zookeys.1254.157989 (PMC12504986; doi:10.3897/zookeys.1254.157989)
Supplement: XML Treatment for Fenestrulina ovata [file zookeys.1254.157989-treatment8.xml]

<!DOCTYPE tp:taxon-treatment
  PUBLIC "-//TaxonX//DTD Taxonomic Treatment Publishing DTD v0 20100105//EN" "tax-treatment-NSO.dtd">
<tp:taxon-treatment xmlns:tp="http://www.plazi.org/taxpub"><tp:treatment-meta><kwd-group><label>Taxon classification</label><kwd>
                <named-content content-type="kingdom">Animalia</named-content>
              </kwd><kwd>
                <named-content content-type="order">Cheilostomatida</named-content>
              </kwd><kwd>
                <named-content content-type="family">Fenestrulinidae</named-content>
              </kwd></kwd-group><mixed-citation publication-type="journal"><person-group><name><surname>Rosso</surname><given-names>Antonietta</given-names></name><name><surname>Di Martino</surname><given-names>Emanuela</given-names></name><name><surname>Donato</surname><given-names>Gemma</given-names></name><name><surname>Figuerola</surname><given-names>Blanca</given-names></name><name><surname>Gerovasileiou</surname><given-names>Vasilis</given-names></name><name><surname>Siddiolo</surname><given-names>Chiara</given-names></name><name><surname>Sinagra</surname><given-names>Alessandro</given-names></name><name><surname>Sanfilippo</surname><given-names>Rossana</given-names></name><name><surname>Sciuto</surname><given-names>Francesco</given-names></name></person-group><article-title>﻿Unlocking Mediterranean bryozoan diversity: seven new species unveiled after fixing a neotype for <italic><tp:taxon-name><tp:taxon-name-part taxon-name-part-type="genus" reg="Fenestrulina">Fenestrulina</tp:taxon-name-part> <tp:taxon-name-part taxon-name-part-type="species" reg="malusii">malusii</tp:taxon-name-part></tp:taxon-name></italic> (Audouin &amp; Savigny, 1826) (<tp:taxon-name><tp:taxon-name-part taxon-name-part-type="order">Cheilostomatida</tp:taxon-name-part></tp:taxon-name>, <tp:taxon-name><tp:taxon-name-part taxon-name-part-type="family">Fenestrulinidae</tp:taxon-name-part></tp:taxon-name>)</article-title><source>Zookeys</source><day>30</day><month>09</month><year>2025</year><volume>1254</volume><fpage>1</fpage><lpage>74</lpage><pub-id pub-id-type="doi">10.3897/zookeys.1254.157989</pub-id></mixed-citation></tp:treatment-meta><tp:nomenclature><label>﻿</label><tp:taxon-name><object-id xmlns:xlink="http://www.w3.org/1999/xlink" content-type="arpha" xlink:type="simple">F1AAED4E-3B0A-551B-A7F4-D257B9737D50</object-id>
              <tp:taxon-name-part taxon-name-part-type="genus" reg="Fenestrulina">Fenestrulina</tp:taxon-name-part>
              <tp:taxon-name-part taxon-name-part-type="species" reg="ovata">ovata</tp:taxon-name-part>
              <object-id xmlns:xlink="http://www.w3.org/1999/xlink" content-type="zoobank" xlink:type="simple">https://zoobank.org/87FEE866-82B2-47AD-91FB-52BDDBBC1E0C</object-id>
            </tp:taxon-name><tp:taxon-authority>Rosso &amp; Di Martino</tp:taxon-authority><tp:taxon-status xmlns:xlink="http://www.w3.org/1999/xlink" xlink:type="simple">sp. nov.</tp:taxon-status><xref ref-type="fig" rid="F1">Figs 1</xref><xref ref-type="fig" rid="F16">, 16</xref><xref ref-type="fig" rid="F22">, 22</xref><xref ref-type="fig" rid="F23">, 23</xref><xref ref-type="table" rid="T1">; Tables 1</xref><xref ref-type="table" rid="T4">, 4</xref></tp:nomenclature><tp:treatment-sec sec-type="type material" id="SECID0E5BDK"><title>Type material.</title><p>France • <bold><italic>Holotype</italic></bold> 1 ovicellate, lobate, locally multilaminar owing to self-overgrowth colony, encrusting the inner side of a cemented bivalve on an old coralligenous concretion. Mediterranean, Liguro-Provençal basin, Cassis, calanque of Port Miou, Stn-JGH-73.06; <named-content xmlns:xlink="http://www.w3.org/1999/xlink" content-type="dwc:verbatimCoordinates" xlink:type="simple"><named-content content-type="geo-json" specific-use="{&#34;type&#34;:&#34;Point&#34;,&#34;coordinates&#34;:[5.514372,43.203333]}" id="NCID0EKCDK" xlink:type="simple">43°12'12.00"N, 5°30'51.74"E</named-content></named-content>; 17 m depth; 18 Mar. 1973; J.-G. Harmelin leg.; <abbrev xmlns:xlink="http://www.w3.org/1999/xlink" content-type="institution" xlink:title="Museum of Palaeontology of the University of Catania" id="ABBRID0EPCDK" xlink:type="simple">PMC</abbrev>.B42.23.10.2024.a. France • <bold><italic>Paratypes</italic></bold> 3 ovicellate colonies on the same coralligenous concretion; same details as the holotype; <abbrev xmlns:xlink="http://www.w3.org/1999/xlink" content-type="institution" xlink:title="Museum of Palaeontology of the University of Catania" id="ABBRID0EXCDK" xlink:type="simple">PMC</abbrev>.B42.23.10.2024.b1–3. France • 9 ovicellate multilaminar colony fragment detached from its substrate. Mediterranean, Liguro-Provençal basin, Cassis, Trémies cave, left chamber; <named-content xmlns:xlink="http://www.w3.org/1999/xlink" content-type="dwc:verbatimCoordinates" xlink:type="simple"><named-content content-type="geo-json" specific-use="{&#34;type&#34;:&#34;Point&#34;,&#34;coordinates&#34;:[5.513889,43.200000]}" id="NCID0E6CDK" xlink:type="simple">43°12'00"N, 5°30'50"E</named-content></named-content>; 6 m depth; 2 May 1985; scuba diving; J.-G. Harmelin leg.; <abbrev xmlns:xlink="http://www.w3.org/1999/xlink" content-type="institution" xlink:title="Museum of Palaeontology of the University of Catania" id="ABBRID0EEDDK" xlink:type="simple">PMC</abbrev>.B42.23.10.2024.b4–12. France • 6 ovicellate multilaminar fragmentary colonies on small limestone substrates. Mediterranean, Liguro-Provençal basin, Cassis, Trémies cave, dark zone B; <named-content xmlns:xlink="http://www.w3.org/1999/xlink" content-type="dwc:verbatimCoordinates" xlink:type="simple"><named-content content-type="geo-json" specific-use="{&#34;type&#34;:&#34;Point&#34;,&#34;coordinates&#34;:[5.513889,43.200000]}" id="NCID0EMDDK" xlink:type="simple">43°12'00"N, 5°30'50"E</named-content></named-content>; 8 m depth; 7 Jan. 1982; scuba diving; J.-G. Harmelin leg.; <abbrev xmlns:xlink="http://www.w3.org/1999/xlink" content-type="institution" xlink:title="Museum of Palaeontology of the University of Catania" id="ABBRID0ERDDK" xlink:type="simple">PMC</abbrev>.B42.23.2.2024.b13–18.</p></tp:treatment-sec><tp:treatment-sec sec-type="diagnosis" id="SECID0EWDDK"><title>Diagnosis.</title><p><italic><tp:taxon-name><tp:taxon-name-part taxon-name-part-type="genus" reg="Fenestrulina">Fenestrulina</tp:taxon-name-part></tp:taxon-name></italic> with multilaminar colonies owing to self-overgrowth; relatively wide and flat autozooids; numerous, small subcircular to trifoliate pseudopores with 2–4 spiny, radial processes unfused centrally, arranged in 1–3 rows between orifice and ascopore and one or two marginal, often complete, rows along the barely visible cryptocystidean rim; 1–3, very distal oral spines; arcuate ovicell lateral lappets overarching lateral sides of orifice.</p></tp:treatment-sec><tp:treatment-sec sec-type="description" id="SECID0EDEDK"><title>Description.</title><p>Colony encrusting, multiserial, lobate, multilaminar owing to self-overgrowth (Fig. <xref ref-type="fig" rid="F16">16A, D</xref>), ~1 cm<sup>2</sup> in size.</p><fig id="F16" position="float" orientation="portrait"><object-id xmlns:xlink="http://www.w3.org/1999/xlink" content-type="doi" xlink:type="simple">10.3897/zookeys.1254.157989.figure16</object-id><object-id xmlns:xlink="http://www.w3.org/1999/xlink" content-type="arpha" xlink:type="simple">C3841B19-58B2-5876-9157-1B7B089ACF13</object-id><label>Figure 16.</label><caption><p><italic><tp:taxon-name><tp:taxon-name-part taxon-name-part-type="genus" reg="Fenestrulina">Fenestrulina</tp:taxon-name-part> <tp:taxon-name-part taxon-name-part-type="species" reg="ovata">ovata</tp:taxon-name-part></tp:taxon-name></italic> Rosso &amp; Di Martino, sp. nov. <bold>A.</bold> Holotype <abbrev xmlns:xlink="http://www.w3.org/1999/xlink" content-type="institution" xlink:title="Museum of Palaeontology of the University of Catania" id="ABBRID0EEFDK" xlink:type="simple">PMC</abbrev>.B42.23.10.2024.a, calanque of Port Miou, Cassis, Liguro-Provençal basin; <bold>B–D, G–I.</bold> Paratypes <abbrev xmlns:xlink="http://www.w3.org/1999/xlink" content-type="institution" xlink:title="Museum of Palaeontology of the University of Catania" id="ABBRID0ELFDK" xlink:type="simple">PMC</abbrev>.B42.23.2.2024.b, Trémies cave, Cassis, Liguro-Provençal basin; <bold>E, F.</bold><abbrev xmlns:xlink="http://www.w3.org/1999/xlink" content-type="institution" xlink:title="Museum of Palaeontology of the University of Catania" id="ABBRID0ESFDK" xlink:type="simple">PMC</abbrev> Harmelin Coll. <abbrev xmlns:xlink="http://www.w3.org/1999/xlink" content-type="institution" xlink:title="Museum of Palaeontology of the University of Catania" id="ABBRID0EXFDK" xlink:type="simple">PMC</abbrev>.B42.23.2.2024.b. Trémies cave, Cassis, Liguro-Provençal basin. <bold>A.</bold> Holotype multilayered colony; <bold>B.</bold> Central colony part; <bold>C.</bold> Group of autozooids, two ovicellate, showing the ovate morphology of the ovicell with collar-like extensions nearly completely hiding the oral spines; <bold>D.</bold> Close-up of autozooids in the bottom right portion of panel <bold>B</bold>. Some autozooids (marked with asterisks) overgrow a previous colony layer. The asterisked autozooids, laterally budded by the central ovicellate autozooid, and those in the upper right, elevate to overgrow autozooids from the same layer. Note also the irregular morphology of the central ovicellate autozooid and the proximal one, which show an abnormal cryptocystidean lateral lappet encircling the orifice (white arrow); <bold>E.</bold> Two ovicells produced by a single deformed distal autozooid; <bold>F.</bold> Relatively large autozooid with evidence of bud fusion at its proximal end. Note the occasionally preserved, thin and short oral spines (arrowed); <bold>G–I.</bold> Close-ups of autozooids showing the morphology of pseudopores and ascopore, as well as orificial characters, including the pattern in oral spine number (1–3), development of lateral lappets, and distal cryptocystidean areas. Scale bars: 1 mm (<bold>A, B</bold>); 500 μm (<bold>D, F</bold>); 200 μm (<bold>C, E, G</bold>); 100 μm (<bold>H, I</bold>).</p></caption><graphic xmlns:xlink="http://www.w3.org/1999/xlink" xlink:href="zookeys-1254-001_article-157989__-g016.jpg" position="float" orientation="portrait" xlink:type="simple" id="oo_1426504.jpg"><uri content-type="original_file" xlink:type="simple">https://binary.pensoft.net/fig/1426504</uri></graphic></fig><p>Autozooids rounded hexagonal or irregularly shaped, distinct, with very narrow, deep grooves marking the boundaries (Fig. <xref ref-type="fig" rid="F16">16B–E</xref>). Lateral and proximal walls deeply sloping to sub-vertical, only locally exposing their upper parts, mostly at corners. Frontal shield nearly flat with faint dimpled appearance, more marked centrally in slightly elevated ascopore zone. Gymnocyst forming a narrow rim of calcification distal and lateral to orifice. Cryptocystidean area extensive, almost undefined, mirroring autozooidal boundary and proximal and lateral margins of orifice, lining it in non-ovicellate autozooids, slightly diverging laterally in ovicellate ones (Fig. <xref ref-type="fig" rid="F16">16E</xref>), forming subtriangular latero-oral extensions, longer in non-ovicellate autozooids (110–152 μm long), usually reaching the distal orifice margin. Pseudopores of the frontal shield arranged in a peripheral row of ~20, usually adjacent to frontal edge, more spaced proximally (Figs <xref ref-type="fig" rid="F16">16C–F</xref>, <xref ref-type="fig" rid="F23">23G</xref>), with some sparse pseudopores forming an additional discontinuous row. Two, rarely three, additional rows of pseudopores (9–14) between orifice and ascopore. Pseudopores on a level with frontal surface, subcircular to trifoliate, with 2–4 spiny radial processes unjointed centrally (Fig. <xref ref-type="fig" rid="F16">16G, H</xref>). Two (occasionally 1 or 3) circular to elliptical cryptocystidean areas, lined by an elevated rim, distal to orifice, each with a single pseudopore and numerous spiny processes (Fig. <xref ref-type="fig" rid="F16">16D, E–G</xref>).</p><p>Primary orifice transversely D-shaped, hinge-line straight, with smooth thin rim; proximal and distal rims smooth, with very low shoulders at proximal ends. Two, occasionally one or three, thin and short oral spines (base diameter ~12 μm) distal to orifice (Fig. <xref ref-type="fig" rid="F16">16F–I</xref>), sometimes four in periancestrular autozooids; two spines laterally and proximally displaced, barely visible in ovicellate zooids (Fig. <xref ref-type="fig" rid="F16">16E</xref>).</p><p>Ascopore placed slightly distal to autozooid centre, at variable distance (84–126 μm) from the orifice (Fig. <xref ref-type="fig" rid="F16">16C–H</xref>), lumen transversely C-shaped (Fig. <xref ref-type="fig" rid="F16">16G, H</xref>), wide, with finely denticulated rim, situated in a sub-circular to transversally elliptical field of smooth gymnocyst marked by a smooth raised rim, fusing with arched proximal rim of frontal shield in the presence of an ovicell (Fig. <xref ref-type="fig" rid="F16">16D</xref>).</p><p>Ovicell subglobular, prominent, obscuring the distal part of orifice, with lateral lappets forming an overarching ovate-like structure (Fig. <xref ref-type="fig" rid="F16">16C–E</xref>), seemingly subcleithral, only partly closed by the operculum, produced by the distal autozooid (Fig. <xref ref-type="fig" rid="F16">16B–D</xref>). Endooecium well calcified, dimpled centrally, becoming smoother and intumescent peripherally and proximally, ending in a narrow rim folding upward; rimmed by a row of 15 or more marginal pores (12–40 μm wide, occasionally up to 96 μm). Ectooecial margin comprising a very low, thin gymnocystal arc curving across frontal surface of distal autozooid (Fig. <xref ref-type="fig" rid="F16">16D</xref>).</p><p>Ancestrula covered by self-overgrowing colony lobes.</p><p>Kenozooids not observed.</p></tp:treatment-sec><tp:treatment-sec sec-type="etymology" id="SECID0E2IDK"><title>Etymology.</title><p>From the Latin <italic>ovatus</italic>, meaning egg-shaped, referring to the overall shape of the ovicell created by the lateral lappets.</p></tp:treatment-sec><tp:treatment-sec sec-type="remarks" id="SECID0EDJDK"><title>Remarks.</title><p><italic><tp:taxon-name><tp:taxon-name-part taxon-name-part-type="genus" reg="Fenestrulina">Fenestrulina</tp:taxon-name-part> <tp:taxon-name-part taxon-name-part-type="species" reg="ovata">ovata</tp:taxon-name-part></tp:taxon-name></italic> sp. nov. resembles <italic><tp:taxon-name><tp:taxon-name-part taxon-name-part-type="genus" reg="Fenestrulina">F.</tp:taxon-name-part> <tp:taxon-name-part taxon-name-part-type="species" reg="juani">juani</tp:taxon-name-part></tp:taxon-name></italic>, <italic><tp:taxon-name><tp:taxon-name-part taxon-name-part-type="genus" reg="Fenestrulina">F.</tp:taxon-name-part> <tp:taxon-name-part taxon-name-part-type="species" reg="cavernicola">cavernicola</tp:taxon-name-part></tp:taxon-name></italic> sp. nov., and <italic><tp:taxon-name><tp:taxon-name-part taxon-name-part-type="genus" reg="Fenestrulina">F.</tp:taxon-name-part> <tp:taxon-name-part taxon-name-part-type="species" reg="foveolata">foveolata</tp:taxon-name-part></tp:taxon-name></italic> sp. nov. in its ornamented frontal surface, particularly sharing the dimpled appearance of the ovicell surface with the latter. However, it can be easily distinguished from these species. The prominent ovicell ornamentation, the morphology of both the ascopore and the frontal pseudopores, and the presence of bifurcated spines set it apart from <italic><tp:taxon-name><tp:taxon-name-part taxon-name-part-type="genus" reg="Fenestrulina">F.</tp:taxon-name-part> <tp:taxon-name-part taxon-name-part-type="species" reg="juani">juani</tp:taxon-name-part></tp:taxon-name></italic>. The combination of a spiny ovicell, a large fissure separating the endooecium and ectooecium, and long lateral lappets deeply indented by prominent, large spines distinguishes <italic><tp:taxon-name><tp:taxon-name-part taxon-name-part-type="genus" reg="Fenestrulina">F.</tp:taxon-name-part> <tp:taxon-name-part taxon-name-part-type="species" reg="cavernicola">cavernicola</tp:taxon-name-part></tp:taxon-name></italic> sp. nov. The prominent, bifurcated spines, even in ovicellate autozooids, are typical of <italic><tp:taxon-name><tp:taxon-name-part taxon-name-part-type="genus" reg="Fenestrulina">F.</tp:taxon-name-part> <tp:taxon-name-part taxon-name-part-type="species" reg="foveolata">foveolata</tp:taxon-name-part></tp:taxon-name></italic> sp. nov.</p><p>Lateral lappets of the ovicell extending to the proximal border of the orifice are also observed in other species, mostly from the Southern Hemisphere. <italic><tp:taxon-name><tp:taxon-name-part taxon-name-part-type="genus" reg="Fenestrulina">Fenestrulina</tp:taxon-name-part> <tp:taxon-name-part taxon-name-part-type="species" reg="ampla">ampla</tp:taxon-name-part></tp:taxon-name></italic> Canu &amp; Bassler, 1928, from a depth of 120 m off Brazil, has smooth frontal shields and ovicells, with stellate pseudopores commonly found on the proximal part of the autozooids. Similarly, <italic><tp:taxon-name><tp:taxon-name-part taxon-name-part-type="genus" reg="Fenestrulina">F.</tp:taxon-name-part> <tp:taxon-name-part taxon-name-part-type="species" reg="antarctica">antarctica</tp:taxon-name-part></tp:taxon-name></italic> has ovicells that extend over the proximal rim of the orifice. However, it lacks lateral lappets, and the ovicell surface is granular unlike <italic><tp:taxon-name><tp:taxon-name-part taxon-name-part-type="genus" reg="Fenestrulina">F.</tp:taxon-name-part> <tp:taxon-name-part taxon-name-part-type="species" reg="ovata">ovata</tp:taxon-name-part></tp:taxon-name></italic> sp. nov. (see also Remarks of <italic><tp:taxon-name><tp:taxon-name-part taxon-name-part-type="genus" reg="Fenestrulina">F.</tp:taxon-name-part> <tp:taxon-name-part taxon-name-part-type="species" reg="granulosa">granulosa</tp:taxon-name-part></tp:taxon-name></italic> sp. nov.). <italic><tp:taxon-name><tp:taxon-name-part taxon-name-part-type="genus" reg="Fenestrulina">Fenestrulina</tp:taxon-name-part> <tp:taxon-name-part taxon-name-part-type="species" reg="catastictos">catastictos</tp:taxon-name-part></tp:taxon-name></italic> Gordon, 1984, from the Kermadec Ridge, also has proximally extending ovicells, which, however, feature a complex and prominent ornamentation, as well as pseudopores similar to those of the autozooids. This species also has numerous pseudopores, initially open in young autozooids and later occluded, distributed on the entire frontal shield, a distinct ribbon-like cryptocystidean area distal to orifice, and lacks oral spines. <italic><tp:taxon-name><tp:taxon-name-part taxon-name-part-type="genus" reg="Fenestrulina">Fenestrulina</tp:taxon-name-part> <tp:taxon-name-part taxon-name-part-type="species" reg="epiphytica">epiphytica</tp:taxon-name-part></tp:taxon-name></italic> Hayward &amp; Ryland, 1995, from the Great Barrier Reef, Australia, has large, flat and smooth ovicells reaching the proximal border of the orifice. This species also has autozooids with smooth frontal shields, a row of peripheral pseudopores encircling the orifice also distally, and doubling between the orifice and the ascopore, which is crescentic and smooth-rimmed.</p><p>Autozooids in <italic><tp:taxon-name><tp:taxon-name-part taxon-name-part-type="genus" reg="Fenestrulina">F.</tp:taxon-name-part> <tp:taxon-name-part taxon-name-part-type="species" reg="ovata">ovata</tp:taxon-name-part></tp:taxon-name></italic> sp. nov. exhibit considerable size variability and may develop irregular shapes, including proximal cauda-like extensions (Fig. <xref ref-type="fig" rid="F16">16B</xref>) or pointed proximal corners wedged between adjacent modules (Fig. <xref ref-type="fig" rid="F16">16C</xref>). Deformed autozooids, including giant forms (Fig. <xref ref-type="fig" rid="F16">16D</xref>, centre) or those with abnormally large latero-oral lappets extending distally to encircle the orifice (Fig. <xref ref-type="fig" rid="F16">16D</xref>, arrowed) have been observed. These deformities are similar to those observed in <italic><tp:taxon-name><tp:taxon-name-part taxon-name-part-type="genus" reg="Fenestrulina">F.</tp:taxon-name-part> <tp:taxon-name-part taxon-name-part-type="species" reg="communis">communis</tp:taxon-name-part></tp:taxon-name></italic> sp. nov. Evidence of regeneration, although rarer than in other species like <italic><tp:taxon-name><tp:taxon-name-part taxon-name-part-type="genus" reg="Fenestrulina">F.</tp:taxon-name-part> <tp:taxon-name-part taxon-name-part-type="species" reg="variorugosa">variorugosa</tp:taxon-name-part></tp:taxon-name></italic> sp. nov., includes intramural budding with partial reconstruction of the frontal shield (Fig. <xref ref-type="fig" rid="F16">16D</xref>) or the simple oral rim (Fig. <xref ref-type="fig" rid="F16">16E</xref>, left ovicellate autozooid). Notably, <italic><tp:taxon-name><tp:taxon-name-part taxon-name-part-type="genus" reg="Fenestrulina">F.</tp:taxon-name-part> <tp:taxon-name-part taxon-name-part-type="species" reg="ovata">ovata</tp:taxon-name-part></tp:taxon-name></italic> sp. nov. demonstrates the ability to self-overgrow forming multilayered colonies, with autozooids elevating above parental ones and laterally overgrowing adjacent zooids (Fig. <xref ref-type="fig" rid="F16">16D</xref>). This feature, to our knowledge previously unreported in <italic><tp:taxon-name><tp:taxon-name-part taxon-name-part-type="genus" reg="Fenestrulina">Fenestrulina</tp:taxon-name-part></tp:taxon-name></italic> species, may offer an advantage in cave colonisation. Similar to other bryozoans adapted to cryptic and cave habitats, such as <italic><tp:taxon-name><tp:taxon-name-part taxon-name-part-type="genus" reg="Onychocella">Onychocella</tp:taxon-name-part> <tp:taxon-name-part taxon-name-part-type="species" reg="marioni">marioni</tp:taxon-name-part></tp:taxon-name></italic> Jullien, 1882 (<xref ref-type="bibr" rid="B60">Harmelin 1985</xref>; <xref ref-type="bibr" rid="B123">Rosso et al. 2019b</xref>, <xref ref-type="bibr" rid="B125">2020</xref>), this strategy likely aids in maintaining colony space and elevating the living layer into the water flow, thereby enhancing feeding opportunities in food-depleted submarine cave environments.</p><p>A colony encrusting a large, broken piece of pottery collected at 23 m depth in the Gulf of Fos by J.-G. Harmelin, remains of uncertain attribution. The dimpled frontal shield resembles that of <italic><tp:taxon-name><tp:taxon-name-part taxon-name-part-type="genus" reg="Fenestrulina">F.</tp:taxon-name-part> <tp:taxon-name-part taxon-name-part-type="species" reg="ovata">ovata</tp:taxon-name-part></tp:taxon-name></italic> sp. nov. or <italic><tp:taxon-name><tp:taxon-name-part taxon-name-part-type="genus" reg="Fenestrulina">F.</tp:taxon-name-part> <tp:taxon-name-part taxon-name-part-type="species" reg="foveolata">foveolata</tp:taxon-name-part></tp:taxon-name></italic> sp. nov. but the few preserved spines are not bifurcating unlike <italic><tp:taxon-name><tp:taxon-name-part taxon-name-part-type="genus" reg="Fenestrulina">F.</tp:taxon-name-part> <tp:taxon-name-part taxon-name-part-type="species" reg="foveolata">foveolata</tp:taxon-name-part></tp:taxon-name></italic> sp. nov., making the attribution to <italic><tp:taxon-name><tp:taxon-name-part taxon-name-part-type="genus" reg="Fenestrulina">F.</tp:taxon-name-part> <tp:taxon-name-part taxon-name-part-type="species" reg="ovata">ovata</tp:taxon-name-part></tp:taxon-name></italic> more plausible. However, the absence of ovicells and the inability to perform <abbrev xmlns:xlink="http://www.w3.org/1999/xlink" xlink:title="Scanning Electron Microscopy" id="ABBRID0EQSDK" xlink:type="simple">SEM</abbrev> examination, due to the large size of the substrate that cannot be reduced without risking damage to the colony, preclude definitive identification.</p></tp:treatment-sec><tp:treatment-sec sec-type="habitat" id="SECID0EUSDK"><title>Habitat distribution.</title><p><italic><tp:taxon-name><tp:taxon-name-part taxon-name-part-type="genus" reg="Fenestrulina">Fenestrulina</tp:taxon-name-part> <tp:taxon-name-part taxon-name-part-type="species" reg="ovata">ovata</tp:taxon-name-part></tp:taxon-name></italic> sp. nov. has so far been found in different habitats and contexts, all characterised by a reduction of light at relatively shallow depths (6–23 m). Colonies seem to be relatively common in submarine caves in completely dark zones (6 m), as well as in cryptic microhabitats in coralligenous concretions (17 m). The schiaphilic preferences of <italic><tp:taxon-name><tp:taxon-name-part taxon-name-part-type="genus" reg="Fenestrulina">F.</tp:taxon-name-part> <tp:taxon-name-part taxon-name-part-type="species" reg="ovata">ovata</tp:taxon-name-part></tp:taxon-name></italic> sp. nov. are also indicated by its occurrence on the underside of a rock in coarse sedimentary bottoms at 23 m depth.</p></tp:treatment-sec><tp:treatment-sec sec-type="distribution" id="SECID0EQTDK"><title>Geographical distribution.</title><p><italic><tp:taxon-name><tp:taxon-name-part taxon-name-part-type="genus" reg="Fenestrulina">Fenestrulina</tp:taxon-name-part> <tp:taxon-name-part taxon-name-part-type="species" reg="ovata">ovata</tp:taxon-name-part></tp:taxon-name></italic> sp. nov. has currently been found only in localities in the Gulf of Lion, in the northern sector of the Liguro-Provençal basin.</p></tp:treatment-sec><tp:treatment-sec><!--Section generated to contain objects referenced in tp:taxon-treatment.--><fig id="F1" position="float" orientation="portrait"><object-id xmlns:xlink="http://www.w3.org/1999/xlink" content-type="doi" xlink:type="simple">10.3897/zookeys.1254.157989.figure1</object-id><object-id xmlns:xlink="http://www.w3.org/1999/xlink" content-type="arpha" xlink:type="simple">DE4B9FDB-C266-5B10-930C-0B0C5F2D8087</object-id><label>Figure 1.</label><caption><p>Geographical distribution of Mediterranean <italic><tp:taxon-name><tp:taxon-name-part taxon-name-part-type="genus" reg="Fenestrulina">Fenestrulina</tp:taxon-name-part></tp:taxon-name></italic> species (and specimens) examined in this study. Asterisks denote newly described species and the only confirmed record of <italic><tp:taxon-name><tp:taxon-name-part taxon-name-part-type="genus" reg="Fenestrulina">Fenestrulina</tp:taxon-name-part> <tp:taxon-name-part taxon-name-part-type="species" reg="malusii">malusii</tp:taxon-name-part></tp:taxon-name></italic> (Audouin &amp; Savigny, 1826), illustrated here with Savigny’s original drawing (reproduced from <xref ref-type="bibr" rid="B26">d’Hondt 2006</xref>) shown on the left. Type material is shown for each species, except for <italic><tp:taxon-name><tp:taxon-name-part taxon-name-part-type="genus" reg="Fenestrulina">F.</tp:taxon-name-part> <tp:taxon-name-part taxon-name-part-type="species" reg="malusii">malusii</tp:taxon-name-part></tp:taxon-name></italic>, for which the neotype (upper image) and a colony fragment from Ile-Rousse Bank, NW Corsica (lower image) are figured. Large symbols indicate type localities; small symbols mark additional occurrences. Symbol colours correspond to species as follows: red = <italic><tp:taxon-name><tp:taxon-name-part taxon-name-part-type="genus" reg="Fenestrulina">F.</tp:taxon-name-part> <tp:taxon-name-part taxon-name-part-type="species" reg="malusii">malusii</tp:taxon-name-part></tp:taxon-name></italic>; bright green = <italic><tp:taxon-name><tp:taxon-name-part taxon-name-part-type="genus" reg="Fenestrulina">F.</tp:taxon-name-part> <tp:taxon-name-part taxon-name-part-type="species" reg="cavernicola">cavernicola</tp:taxon-name-part></tp:taxon-name></italic> sp. nov.; vivid pink = <italic><tp:taxon-name><tp:taxon-name-part taxon-name-part-type="genus" reg="Fenestrulina">F.</tp:taxon-name-part> <tp:taxon-name-part taxon-name-part-type="species" reg="communis">communis</tp:taxon-name-part></tp:taxon-name></italic> sp. nov.; pale blue = <italic><tp:taxon-name><tp:taxon-name-part taxon-name-part-type="genus" reg="Fenestrulina">F.</tp:taxon-name-part> <tp:taxon-name-part taxon-name-part-type="species" reg="foveolata">foveolata</tp:taxon-name-part></tp:taxon-name></italic> sp. nov.; blue = <italic><tp:taxon-name><tp:taxon-name-part taxon-name-part-type="genus" reg="Fenestrulina">F.</tp:taxon-name-part> <tp:taxon-name-part taxon-name-part-type="species" reg="granulosa">granulosa</tp:taxon-name-part></tp:taxon-name></italic> sp. nov.; olive green = <italic><tp:taxon-name><tp:taxon-name-part taxon-name-part-type="genus" reg="Fenestrulina">F.</tp:taxon-name-part> <tp:taxon-name-part taxon-name-part-type="species" reg="kalliste">kalliste</tp:taxon-name-part></tp:taxon-name></italic> sp. nov.; dark green = <italic><tp:taxon-name><tp:taxon-name-part taxon-name-part-type="genus" reg="Fenestrulina">F.</tp:taxon-name-part> <tp:taxon-name-part taxon-name-part-type="species" reg="ovata">ovata</tp:taxon-name-part></tp:taxon-name></italic> sp. nov.; purple = <italic><tp:taxon-name><tp:taxon-name-part taxon-name-part-type="genus" reg="Fenestrulina">F.</tp:taxon-name-part> <tp:taxon-name-part taxon-name-part-type="species" reg="variorugosa">variorugosa</tp:taxon-name-part></tp:taxon-name></italic> sp. nov.; lilac = <italic><tp:taxon-name><tp:taxon-name-part taxon-name-part-type="genus" reg="Fenestrulina">Fenestrulina</tp:taxon-name-part></tp:taxon-name></italic> sp. Note: in areas with multiple records, only one symbol is used to represent the locality.</p></caption><graphic xmlns:xlink="http://www.w3.org/1999/xlink" xlink:href="zookeys-1254-001_article-157989__-g001.jpg" position="float" orientation="portrait" xlink:type="simple" id="oo_1426489.jpg"><uri content-type="original_file" xlink:type="simple">https://binary.pensoft.net/fig/1426489</uri></graphic></fig><fig id="F22" position="float" orientation="portrait"><object-id xmlns:xlink="http://www.w3.org/1999/xlink" content-type="doi" xlink:type="simple">10.3897/zookeys.1254.157989.figure22</object-id><object-id xmlns:xlink="http://www.w3.org/1999/xlink" content-type="arpha" xlink:type="simple">E2A912E1-64B2-5694-BED8-3B3C13EBE2A6</object-id><label>Figure 22.</label><caption><p>Geographical distribution of all known records of <italic><tp:taxon-name><tp:taxon-name-part taxon-name-part-type="genus" reg="Fenestrulina">Fenestrulina</tp:taxon-name-part></tp:taxon-name></italic> in the Mediterranean, plotted against current summer Sea-Surface Temperatures (data from IFREMER-LOPS Data Visualization Portal <ext-link xmlns:xlink="http://www.w3.org/1999/xlink" xlink:href="https://syntool.ifremer.fr/" ext-link-type="uri" xlink:type="simple">https://syntool.ifremer.fr/</ext-link>, accessed Sept. 2024). An asterisk marks the probable origin of the original material of <italic><tp:taxon-name><tp:taxon-name-part taxon-name-part-type="genus" reg="Fenestrulina">F.</tp:taxon-name-part> <tp:taxon-name-part taxon-name-part-type="species" reg="malusii">malusii</tp:taxon-name-part></tp:taxon-name></italic>. Large dots: collection sites of specimens with confirmed species attribution; small dots: records of putative <italic><tp:taxon-name><tp:taxon-name-part taxon-name-part-type="genus" reg="Fenestrulina">F.</tp:taxon-name-part> <tp:taxon-name-part taxon-name-part-type="species" reg="malusii">malusii</tp:taxon-name-part></tp:taxon-name></italic> requiring taxonomic revision, but with known provenance; open ellipses: sites, covered by dedicated monographs, from which <italic><tp:taxon-name><tp:taxon-name-part taxon-name-part-type="genus" reg="Fenestrulina">Fenestrulina</tp:taxon-name-part></tp:taxon-name></italic> species are absent.</p></caption><graphic xmlns:xlink="http://www.w3.org/1999/xlink" xlink:href="zookeys-1254-001_article-157989__-g022.jpg" position="float" orientation="portrait" xlink:type="simple" id="oo_1426510.jpg"><uri content-type="original_file" xlink:type="simple">https://binary.pensoft.net/fig/1426510</uri></graphic></fig><fig id="F23" position="float" orientation="portrait"><object-id xmlns:xlink="http://www.w3.org/1999/xlink" content-type="doi" xlink:type="simple">10.3897/zookeys.1254.157989.figure23</object-id><object-id xmlns:xlink="http://www.w3.org/1999/xlink" content-type="arpha" xlink:type="simple">5B828C8D-634B-515B-B408-A691E00E0B33</object-id><label>Figure 23.</label><caption><p>Comparison of pseudopores in the studied species of <italic><tp:taxon-name><tp:taxon-name-part taxon-name-part-type="genus" reg="Fenestrulina">Fenestrulina</tp:taxon-name-part></tp:taxon-name></italic>. <bold>A.</bold><italic><tp:taxon-name><tp:taxon-name-part taxon-name-part-type="genus" reg="Fenestrulina">F.</tp:taxon-name-part> <tp:taxon-name-part taxon-name-part-type="species" reg="malusii">malusii</tp:taxon-name-part></tp:taxon-name></italic>; <bold>B.</bold><italic><tp:taxon-name><tp:taxon-name-part taxon-name-part-type="genus" reg="Fenestrulina">F.</tp:taxon-name-part> <tp:taxon-name-part taxon-name-part-type="species" reg="cavernicola">cavernicola</tp:taxon-name-part></tp:taxon-name></italic> sp. nov.; <bold>C.</bold><italic><tp:taxon-name><tp:taxon-name-part taxon-name-part-type="genus" reg="Fenestrulina">F.</tp:taxon-name-part> <tp:taxon-name-part taxon-name-part-type="species" reg="communis">communis</tp:taxon-name-part></tp:taxon-name></italic> sp. nov.; <bold>D.</bold><italic><tp:taxon-name><tp:taxon-name-part taxon-name-part-type="genus" reg="Fenestrulina">F.</tp:taxon-name-part> <tp:taxon-name-part taxon-name-part-type="species" reg="foveolata">foveolata</tp:taxon-name-part></tp:taxon-name></italic> sp. nov.; <bold>E.</bold><italic><tp:taxon-name><tp:taxon-name-part taxon-name-part-type="genus" reg="Fenestrulina">F.</tp:taxon-name-part> <tp:taxon-name-part taxon-name-part-type="species" reg="granulosa">granulosa</tp:taxon-name-part></tp:taxon-name></italic> sp. nov.; <bold>F.</bold><italic><tp:taxon-name><tp:taxon-name-part taxon-name-part-type="genus" reg="Fenestrulina">F.</tp:taxon-name-part> <tp:taxon-name-part taxon-name-part-type="species" reg="kalliste">kalliste</tp:taxon-name-part></tp:taxon-name></italic> sp. nov.; <bold>G.</bold><italic><tp:taxon-name><tp:taxon-name-part taxon-name-part-type="genus" reg="Fenestrulina">F.</tp:taxon-name-part> <tp:taxon-name-part taxon-name-part-type="species" reg="ovata">ovata</tp:taxon-name-part></tp:taxon-name></italic> sp. nov.; <bold>H.</bold><italic><tp:taxon-name><tp:taxon-name-part taxon-name-part-type="genus" reg="Fenestrulina">F.</tp:taxon-name-part> <tp:taxon-name-part taxon-name-part-type="species" reg="variorugosa">variorugosa</tp:taxon-name-part></tp:taxon-name></italic> sp. nov.; <bold>I.</bold><italic><tp:taxon-name><tp:taxon-name-part taxon-name-part-type="genus" reg="Fenestrulina">Fenestrulina</tp:taxon-name-part></tp:taxon-name></italic> sp. Scale bars: 100 μm.</p></caption><graphic xmlns:xlink="http://www.w3.org/1999/xlink" xlink:href="zookeys-1254-001_article-157989__-g023.jpg" position="float" orientation="portrait" xlink:type="simple" id="oo_1426511.jpg"><uri content-type="original_file" xlink:type="simple">https://binary.pensoft.net/fig/1426511</uri></graphic></fig><table-wrap id="T1" position="float" orientation="portrait"><label>Table 1.</label><caption><p>List of samples from which the <italic><tp:taxon-name><tp:taxon-name-part taxon-name-part-type="genus" reg="Fenestrulina">Fenestrulina</tp:taxon-name-part></tp:taxon-name></italic> colonies, examined in the present paper, originate. For each sample, information is provided about locality and geographic area, water depth and bionomic assemblage. The number of both living and dead colonies found at the time of sampling is indicated. Abbreviations for samples—<abbrev xmlns:xlink="http://www.w3.org/1999/xlink" xlink:title="Agios Vasilios cave" id="ABBRID0EHUAE" xlink:type="simple">AV</abbrev>: Agios Vasilios cave; <abbrev xmlns:xlink="http://www.w3.org/1999/xlink" xlink:title="Calvi" id="ABBRID0ELUAE" xlink:type="simple">CL</abbrev>: Calvi; <abbrev xmlns:xlink="http://www.w3.org/1999/xlink" xlink:title="Granchi cave" id="ABBRID0EPUAE" xlink:type="simple">GR</abbrev>: Granchi cave; <abbrev xmlns:xlink="http://www.w3.org/1999/xlink" xlink:title="Gymnasium cave" id="ABBRID0ETUAE" xlink:type="simple">GY</abbrev>: Gymnasium cave; <abbrev xmlns:xlink="http://www.w3.org/1999/xlink" xlink:title="Mazzere cave" id="ABBRID0EXUAE" xlink:type="simple">MZ</abbrev>: Mazzere cave; <abbrev xmlns:xlink="http://www.w3.org/1999/xlink" xlink:title="Milazzo, Secca di Levante scraped" id="ABBRID0E2UAE" xlink:type="simple">MI_SdL_G</abbrev>: Milazzo, Secca di Levante scraped; <abbrev xmlns:xlink="http://www.w3.org/1999/xlink" xlink:title="Milazzo, Secca di Ponente scraped" id="ABBRID0E6UAE" xlink:type="simple">MI_SdPn_G</abbrev>: Milazzo, Secca di Ponente scraped; <abbrev xmlns:xlink="http://www.w3.org/1999/xlink" xlink:title="Piattaforma Siciliana = Sicily shelf" id="ABBRID0EDVAE" xlink:type="simple">PS</abbrev>: Piattaforma Siciliana = Sicily shelf; <abbrev xmlns:xlink="http://www.w3.org/1999/xlink" xlink:title="President Théodore Tissier" id="ABBRID0EHVAE" xlink:type="simple">PTT</abbrev>: President Théodore Tissier; <abbrev xmlns:xlink="http://www.w3.org/1999/xlink" xlink:title="Santa Tecla" id="ABBRID0ELVAE" xlink:type="simple">ST</abbrev>: Santa Tecla. Abbreviations for biocoenoses — <abbrev xmlns:xlink="http://www.w3.org/1999/xlink" xlink:title="Infralittoral Algae" id="ABBRID0EPVAE" xlink:type="simple">AI</abbrev>: Infralittoral <tp:taxon-name><tp:taxon-name-part taxon-name-part-type="above-family">Algae</tp:taxon-name-part></tp:taxon-name>; C: Coralligenous; <abbrev xmlns:xlink="http://www.w3.org/1999/xlink" xlink:title="Bathyal Corals" id="ABBRID0EYVAE" xlink:type="simple">CB</abbrev>: Bathyal Corals; <abbrev xmlns:xlink="http://www.w3.org/1999/xlink" xlink:title="Coastal Detritic" id="ABBRID0E3VAE" xlink:type="simple">DC</abbrev>: Coastal Detritic; <abbrev xmlns:xlink="http://www.w3.org/1999/xlink" xlink:title="Offshore Detritic" id="ABBRID0EAWAE" xlink:type="simple">DL</abbrev>: Offshore Detritic; <abbrev xmlns:xlink="http://www.w3.org/1999/xlink" xlink:title="Dark Caves" id="ABBRID0EEWAE" xlink:type="simple">GO</abbrev>: Dark Caves; <abbrev xmlns:xlink="http://www.w3.org/1999/xlink" xlink:title="Semidark Caves" id="ABBRID0EIWAE" xlink:type="simple">GSO</abbrev>: Semidark Caves; <abbrev xmlns:xlink="http://www.w3.org/1999/xlink" xlink:title="Posidonia Meadows" id="ABBRID0EMWAE" xlink:type="simple">HP</abbrev>: <italic><tp:taxon-name><tp:taxon-name-part taxon-name-part-type="genus" reg="Posidonia">Posidonia</tp:taxon-name-part></tp:taxon-name></italic> Meadows; <abbrev xmlns:xlink="http://www.w3.org/1999/xlink" xlink:title="Coarse Sands and fine Cobbles swept by Bottom Currents" id="ABBRID0EXWAE" xlink:type="simple">SGCF</abbrev>: Coarse Sands and fine Cobbles swept by Bottom Currents; <abbrev xmlns:xlink="http://www.w3.org/1999/xlink" xlink:title="not applicable" id="ABBRID0E2WAE" xlink:type="simple">NA</abbrev>: not applicable. Abbreviations for <italic><tp:taxon-name><tp:taxon-name-part taxon-name-part-type="genus" reg="Fenestrulina">Fenestrulina</tp:taxon-name-part></tp:taxon-name></italic> species—<abbrev xmlns:xlink="http://www.w3.org/1999/xlink" xlink:title="Fenestrulina malusii" id="ABBRID0EGXAE" xlink:type="simple">Fm</abbrev>: <italic><tp:taxon-name><tp:taxon-name-part taxon-name-part-type="genus" reg="Fenestrulina">F.</tp:taxon-name-part> <tp:taxon-name-part taxon-name-part-type="species" reg="malusii">malusii</tp:taxon-name-part></tp:taxon-name></italic>; <abbrev xmlns:xlink="http://www.w3.org/1999/xlink" xlink:title="Fenestrulina cavernicola" id="ABBRID0EVXAE" xlink:type="simple">Fca</abbrev>: <italic><tp:taxon-name><tp:taxon-name-part taxon-name-part-type="genus" reg="Fenestrulina">F.</tp:taxon-name-part> <tp:taxon-name-part taxon-name-part-type="species" reg="cavernicola">cavernicola</tp:taxon-name-part></tp:taxon-name></italic> sp. nov.; <abbrev xmlns:xlink="http://www.w3.org/1999/xlink" xlink:title="Fenestrulina communis" id="ABBRID0EEYAE" xlink:type="simple">Fco</abbrev>: <italic><tp:taxon-name><tp:taxon-name-part taxon-name-part-type="genus" reg="Fenestrulina">F.</tp:taxon-name-part> <tp:taxon-name-part taxon-name-part-type="species" reg="communis">communis</tp:taxon-name-part></tp:taxon-name></italic> sp. nov.; <abbrev xmlns:xlink="http://www.w3.org/1999/xlink" xlink:title="Fenestrulina foveolata" id="ABBRID0ETYAE" xlink:type="simple">Ff</abbrev>: <italic><tp:taxon-name><tp:taxon-name-part taxon-name-part-type="genus" reg="Fenestrulina">F.</tp:taxon-name-part> <tp:taxon-name-part taxon-name-part-type="species" reg="foveolata">foveolata</tp:taxon-name-part></tp:taxon-name></italic> sp. nov.; <abbrev xmlns:xlink="http://www.w3.org/1999/xlink" xlink:title="Fenestrulina granulosa" id="ABBRID0ECZAE" xlink:type="simple">Fg</abbrev>: <italic><tp:taxon-name><tp:taxon-name-part taxon-name-part-type="genus" reg="Fenestrulina">F.</tp:taxon-name-part> <tp:taxon-name-part taxon-name-part-type="species" reg="granulosa">granulosa</tp:taxon-name-part></tp:taxon-name></italic> sp. nov.; <abbrev xmlns:xlink="http://www.w3.org/1999/xlink" xlink:title="Fenestrulina kalliste" id="ABBRID0ERZAE" xlink:type="simple">Fk</abbrev>: <italic><tp:taxon-name><tp:taxon-name-part taxon-name-part-type="genus" reg="Fenestrulina">F.</tp:taxon-name-part> <tp:taxon-name-part taxon-name-part-type="species" reg="kalliste">kalliste</tp:taxon-name-part></tp:taxon-name></italic> sp. nov.; <abbrev xmlns:xlink="http://www.w3.org/1999/xlink" xlink:title="Fenestrulina ovata" id="ABBRID0EA1AE" xlink:type="simple">Fo</abbrev>: <italic><tp:taxon-name><tp:taxon-name-part taxon-name-part-type="genus" reg="Fenestrulina">F.</tp:taxon-name-part> <tp:taxon-name-part taxon-name-part-type="species" reg="ovata">ovata</tp:taxon-name-part></tp:taxon-name></italic> sp. nov.; <abbrev xmlns:xlink="http://www.w3.org/1999/xlink" xlink:title="Fenestrulina variorugosa" id="ABBRID0EP1AE" xlink:type="simple">Fv</abbrev>: <italic><tp:taxon-name><tp:taxon-name-part taxon-name-part-type="genus" reg="Fenestrulina">F.</tp:taxon-name-part> <tp:taxon-name-part taxon-name-part-type="species" reg="variorugosa">variorugosa</tp:taxon-name-part></tp:taxon-name></italic> sp. nov.; <abbrev xmlns:xlink="http://www.w3.org/1999/xlink" xlink:title="Fenestrulina sp." id="ABBRID0E51AE" xlink:type="simple">Fsp</abbrev>: <italic><tp:taxon-name><tp:taxon-name-part taxon-name-part-type="genus" reg="Fenestrulina">Fenestrulina</tp:taxon-name-part></tp:taxon-name></italic> sp.</p></caption><table id="TID0EKOAK" rules="all"><tbody><tr><th rowspan="1" colspan="1">Sea</th><th rowspan="1" colspan="1">Locality</th><th rowspan="1" colspan="1">Sample (Bionomy)</th><th rowspan="1" colspan="1">Depth (m)</th><th rowspan="1" colspan="1">Living</th><th rowspan="1" colspan="1">Dead</th><th rowspan="1" colspan="1">Year</th></tr><tr><td rowspan="11" colspan="1">Liguro-Provençal</td><td rowspan="1" colspan="1">Palamós</td><td rowspan="1" colspan="1">Plastic debris (<abbrev xmlns:xlink="http://www.w3.org/1999/xlink" xlink:title="not applicable" id="ABBRID0EO3AE" xlink:type="simple">NA</abbrev>)</td><td rowspan="1" colspan="1">100</td><td rowspan="1" colspan="1">4-<abbrev xmlns:xlink="http://www.w3.org/1999/xlink" xlink:title="Fenestrulina communis" id="ABBRID0EZ3AE" xlink:type="simple">Fco</abbrev></td><td rowspan="1" colspan="1">–</td><td rowspan="1" colspan="1">2020</td></tr><tr><td rowspan="2" colspan="1">Cassis, Trémies cave</td><td rowspan="1" colspan="1">Left chamber (<abbrev xmlns:xlink="http://www.w3.org/1999/xlink" xlink:title="Dark Caves" id="ABBRID0EK4AE" xlink:type="simple">GO</abbrev>)</td><td rowspan="1" colspan="1">6</td><td rowspan="1" colspan="1">9-<abbrev xmlns:xlink="http://www.w3.org/1999/xlink" xlink:title="Fenestrulina ovata" id="ABBRID0EV4AE" xlink:type="simple">Fo</abbrev></td><td rowspan="1" colspan="1">–</td><td rowspan="1" colspan="1">1985</td></tr><tr><td rowspan="1" colspan="1">Dark Zone B (<abbrev xmlns:xlink="http://www.w3.org/1999/xlink" xlink:title="Dark Caves" id="ABBRID0ED5AE" xlink:type="simple">GO</abbrev>)</td><td rowspan="1" colspan="1">ca 8</td><td rowspan="1" colspan="1">6-<abbrev xmlns:xlink="http://www.w3.org/1999/xlink" xlink:title="Fenestrulina ovata" id="ABBRID0EO5AE" xlink:type="simple">Fo</abbrev></td><td rowspan="1" colspan="1">–</td><td rowspan="1" colspan="1">1982</td></tr><tr><td rowspan="1" colspan="1">Cassis, Calanque Port Miou</td><td rowspan="1" colspan="1">JGH-13.06 (C)</td><td rowspan="1" colspan="1">17</td><td rowspan="1" colspan="1">4-<abbrev xmlns:xlink="http://www.w3.org/1999/xlink" xlink:title="Fenestrulina ovata" id="ABBRID0EF6AE" xlink:type="simple">Fo</abbrev></td><td rowspan="1" colspan="1">–</td><td rowspan="1" colspan="1">1973</td></tr><tr><td rowspan="1" colspan="1">Cassis, Canyon Cassidaigne</td><td rowspan="1" colspan="1"><abbrev xmlns:xlink="http://www.w3.org/1999/xlink" xlink:title="not applicable" id="ABBRID0EW6AE" xlink:type="simple">NA</abbrev> (<abbrev xmlns:xlink="http://www.w3.org/1999/xlink" xlink:title="Bathyal Corals" id="ABBRID0E16AE" xlink:type="simple">CB</abbrev>)</td><td rowspan="1" colspan="1">300</td><td rowspan="1" colspan="1">1-<abbrev xmlns:xlink="http://www.w3.org/1999/xlink" xlink:title="Fenestrulina variorugosa" id="ABBRID0EGAAG" xlink:type="simple">Fv</abbrev></td><td rowspan="1" colspan="1">–</td><td rowspan="1" colspan="1">1969</td></tr><tr><td rowspan="1" colspan="1">Banyuls-sur-Mer</td><td rowspan="1" colspan="1"><italic>5</italic> (<abbrev xmlns:xlink="http://www.w3.org/1999/xlink" xlink:title="Bathyal Corals" id="ABBRID0EZAAG" xlink:type="simple">CB</abbrev>)</td><td rowspan="1" colspan="1">200-300</td><td rowspan="1" colspan="1">5-<abbrev xmlns:xlink="http://www.w3.org/1999/xlink" xlink:title="Fenestrulina variorugosa" id="ABBRID0EEBAG" xlink:type="simple">Fv</abbrev></td><td rowspan="1" colspan="1">–</td><td rowspan="1" colspan="1">1984</td></tr><tr><td rowspan="1" colspan="1">Veyron Plateau</td><td rowspan="1" colspan="1"><abbrev xmlns:xlink="http://www.w3.org/1999/xlink" xlink:title="not applicable" id="ABBRID0EVBAG" xlink:type="simple">NA</abbrev> (<abbrev xmlns:xlink="http://www.w3.org/1999/xlink" xlink:title="Posidonia Meadows" id="ABBRID0EZBAG" xlink:type="simple">HP</abbrev>)</td><td rowspan="1" colspan="1">24</td><td rowspan="1" colspan="1">1-<abbrev xmlns:xlink="http://www.w3.org/1999/xlink" xlink:title="Fenestrulina variorugosa" id="ABBRID0EECAG" xlink:type="simple">Fv</abbrev></td><td rowspan="1" colspan="1">–</td><td rowspan="1" colspan="1">1983</td></tr><tr><td rowspan="1" colspan="1">Ponteau, Gulf of Fos</td><td rowspan="1" colspan="1">Pottery (<abbrev xmlns:xlink="http://www.w3.org/1999/xlink" xlink:title="not applicable" id="ABBRID0EVCAG" xlink:type="simple">NA</abbrev>)</td><td rowspan="1" colspan="1">23</td><td rowspan="1" colspan="1">–</td><td rowspan="1" colspan="1">1-<abbrev xmlns:xlink="http://www.w3.org/1999/xlink" xlink:title="Fenestrulina ovata" id="ABBRID0EDDAG" xlink:type="simple">Fo</abbrev>?</td><td rowspan="1" colspan="1">1975</td></tr><tr><td rowspan="1" colspan="1">Port Cros Island</td><td rowspan="1" colspan="1"><abbrev xmlns:xlink="http://www.w3.org/1999/xlink" xlink:title="not applicable" id="ABBRID0ESDAG" xlink:type="simple">NA</abbrev>, stone (Gravel)</td><td rowspan="1" colspan="1">7</td><td rowspan="1" colspan="1">1-<abbrev xmlns:xlink="http://www.w3.org/1999/xlink" xlink:title="Fenestrulina variorugosa" id="ABBRID0E4DAG" xlink:type="simple">Fv</abbrev></td><td rowspan="1" colspan="1">–</td><td rowspan="1" colspan="1">
                <abbrev xmlns:xlink="http://www.w3.org/1999/xlink" xlink:title="not applicable" id="ABBRID0EHEAG" xlink:type="simple">NA</abbrev>
              </td></tr><tr><td rowspan="1" colspan="1">Ile-Rousse</td><td rowspan="1" colspan="1"><abbrev xmlns:xlink="http://www.w3.org/1999/xlink" xlink:title="President Théodore Tissier" id="ABBRID0ETEAG" xlink:type="simple">PTT</abbrev>, st. 423 (C-<italic><tp:taxon-name><tp:taxon-name-part taxon-name-part-type="genus" reg="Laminaria">Laminaria</tp:taxon-name-part></tp:taxon-name></italic>)</td><td rowspan="1" colspan="1">85-100</td><td rowspan="1" colspan="1">5-<abbrev xmlns:xlink="http://www.w3.org/1999/xlink" xlink:title="Fenestrulina malusii" id="ABBRID0EFFAG" xlink:type="simple">Fm</abbrev>; 13-<abbrev xmlns:xlink="http://www.w3.org/1999/xlink" xlink:title="Fenestrulina foveolata" id="ABBRID0EJFAG" xlink:type="simple">Ff</abbrev></td><td rowspan="1" colspan="1">–</td><td rowspan="1" colspan="1">1957</td></tr><tr><td rowspan="1" colspan="1">Calvi</td><td rowspan="1" colspan="1"><abbrev xmlns:xlink="http://www.w3.org/1999/xlink" xlink:title="Calvi" id="ABBRID0E1FAG" xlink:type="simple">CL</abbrev> 74-12B (<abbrev xmlns:xlink="http://www.w3.org/1999/xlink" xlink:title="Offshore Detritic" id="ABBRID0E5FAG" xlink:type="simple">DL</abbrev>)</td><td rowspan="1" colspan="1">110</td><td rowspan="1" colspan="1">–</td><td rowspan="1" colspan="1">1-<abbrev xmlns:xlink="http://www.w3.org/1999/xlink" xlink:title="Fenestrulina kalliste" id="ABBRID0EMGAG" xlink:type="simple">Fk</abbrev></td><td rowspan="1" colspan="1">1983</td></tr><tr><td rowspan="8" colspan="1">Tyrrhenian</td><td rowspan="1" colspan="1">Egadi Islands</td><td rowspan="1" colspan="1"><italic><tp:taxon-name><tp:taxon-name-part taxon-name-part-type="genus" reg="Posidonia">Posidonia</tp:taxon-name-part></tp:taxon-name></italic> rhizomes (<abbrev xmlns:xlink="http://www.w3.org/1999/xlink" xlink:title="Posidonia Meadows" id="ABBRID0EEHAG" xlink:type="simple">HP</abbrev>)</td><td rowspan="1" colspan="1">8</td><td rowspan="1" colspan="1">2-<abbrev xmlns:xlink="http://www.w3.org/1999/xlink" xlink:title="Fenestrulina variorugosa" id="ABBRID0EPHAG" xlink:type="simple">Fv</abbrev></td><td rowspan="1" colspan="1">–</td><td rowspan="1" colspan="1">2009</td></tr><tr><td rowspan="2" colspan="1">Apollo Bank (Ustica)</td><td rowspan="1" colspan="1"><italic><tp:taxon-name><tp:taxon-name-part taxon-name-part-type="genus" reg="Laminaria">Laminaria</tp:taxon-name-part></tp:taxon-name></italic> fronds (C)</td><td rowspan="1" colspan="1">60</td><td rowspan="1" colspan="1">544-<abbrev xmlns:xlink="http://www.w3.org/1999/xlink" xlink:title="Fenestrulina malusii" id="ABBRID0EOIAG" xlink:type="simple">Fm</abbrev></td><td rowspan="1" colspan="1">–</td><td rowspan="2" colspan="1">1987</td></tr><tr><td rowspan="1" colspan="1">Sediment (C+<abbrev xmlns:xlink="http://www.w3.org/1999/xlink" xlink:title="Coastal Detritic" id="ABBRID0E3IAG" xlink:type="simple">DC</abbrev>)</td><td rowspan="1" colspan="1">60</td><td rowspan="1" colspan="1">1-<abbrev xmlns:xlink="http://www.w3.org/1999/xlink" xlink:title="Fenestrulina malusii" id="ABBRID0EHJAG" xlink:type="simple">Fm</abbrev></td><td rowspan="1" colspan="1">11-<abbrev xmlns:xlink="http://www.w3.org/1999/xlink" xlink:title="Fenestrulina malusii" id="ABBRID0EOJAG" xlink:type="simple">Fm</abbrev></td></tr><tr><td rowspan="1" colspan="1">Accademia cave (Ustica)</td><td rowspan="1" colspan="1">Cobbles (C-<abbrev xmlns:xlink="http://www.w3.org/1999/xlink" xlink:title="Semidark Caves" id="ABBRID0EZJAG" xlink:type="simple">GSO</abbrev>)</td><td rowspan="1" colspan="1">1</td><td rowspan="1" colspan="1">–</td><td rowspan="1" colspan="1">1-<abbrev xmlns:xlink="http://www.w3.org/1999/xlink" xlink:title="Fenestrulina communis" id="ABBRID0EHKAG" xlink:type="simple">Fco</abbrev></td><td rowspan="1" colspan="1">1989</td></tr><tr><td rowspan="1" colspan="1">Cinisi (Palermo)</td><td rowspan="1" colspan="1">Stranded plastic (<abbrev xmlns:xlink="http://www.w3.org/1999/xlink" xlink:title="not applicable" id="ABBRID0EVKAG" xlink:type="simple">NA</abbrev>)</td><td rowspan="1" colspan="1">
                <abbrev xmlns:xlink="http://www.w3.org/1999/xlink" xlink:title="not applicable" id="ABBRID0E4KAG" xlink:type="simple">NA</abbrev>
              </td><td rowspan="1" colspan="1">16-<abbrev xmlns:xlink="http://www.w3.org/1999/xlink" xlink:title="Fenestrulina communis" id="ABBRID0EFLAG" xlink:type="simple">Fco</abbrev></td><td rowspan="1" colspan="1">–</td><td rowspan="1" colspan="1">2023</td></tr><tr><td rowspan="2" colspan="1">Capo Milazzo</td><td rowspan="1" colspan="1"><abbrev xmlns:xlink="http://www.w3.org/1999/xlink" xlink:title="Milazzo, Secca di Levante scraped" id="ABBRID0EWLAG" xlink:type="simple">MI_SdL_G</abbrev> (C)</td><td rowspan="1" colspan="1">33</td><td rowspan="1" colspan="1">2-<abbrev xmlns:xlink="http://www.w3.org/1999/xlink" xlink:title="Fenestrulina variorugosa" id="ABBRID0EBMAG" xlink:type="simple">Fv</abbrev></td><td rowspan="1" colspan="1">–</td><td rowspan="1" colspan="1">2024</td></tr><tr><td rowspan="1" colspan="1"><abbrev xmlns:xlink="http://www.w3.org/1999/xlink" xlink:title="Milazzo, Secca di Ponente scraped" id="ABBRID0EPMAG" xlink:type="simple">MI_SdPn_G</abbrev> (C)</td><td rowspan="1" colspan="1">33</td><td rowspan="1" colspan="1">5-<abbrev xmlns:xlink="http://www.w3.org/1999/xlink" xlink:title="Fenestrulina variorugosa" id="ABBRID0E1MAG" xlink:type="simple">Fv</abbrev>; 1-<abbrev xmlns:xlink="http://www.w3.org/1999/xlink" xlink:title="Fenestrulina sp." id="ABBRID0E5MAG" xlink:type="simple">Fsp</abbrev>.</td><td rowspan="1" colspan="1">–</td><td rowspan="1" colspan="1">2024</td></tr><tr><td rowspan="1" colspan="1">Tono beach (Milazzo)</td><td rowspan="1" colspan="1">Stranded plastic (<abbrev xmlns:xlink="http://www.w3.org/1999/xlink" xlink:title="not applicable" id="ABBRID0EQNAG" xlink:type="simple">NA</abbrev>)</td><td rowspan="1" colspan="1">
                <abbrev xmlns:xlink="http://www.w3.org/1999/xlink" xlink:title="not applicable" id="ABBRID0EYNAG" xlink:type="simple">NA</abbrev>
              </td><td rowspan="1" colspan="1">2-<abbrev xmlns:xlink="http://www.w3.org/1999/xlink" xlink:title="Fenestrulina communis" id="ABBRID0EAOAG" xlink:type="simple">Fco</abbrev></td><td rowspan="1" colspan="1">–</td><td rowspan="1" colspan="1">2024</td></tr><tr><td rowspan="6" colspan="1">Ionian</td><td rowspan="2" colspan="1">Gulf of Catania</td><td rowspan="1" colspan="1"><abbrev xmlns:xlink="http://www.w3.org/1999/xlink" xlink:title="Santa Tecla" id="ABBRID0EUOAG" xlink:type="simple">ST</abbrev>.1.Z9 (<abbrev xmlns:xlink="http://www.w3.org/1999/xlink" xlink:title="Infralittoral Algae" id="ABBRID0EYOAG" xlink:type="simple">AI</abbrev>)</td><td rowspan="1" colspan="1">9</td><td rowspan="1" colspan="1">1-<abbrev xmlns:xlink="http://www.w3.org/1999/xlink" xlink:title="Fenestrulina communis" id="ABBRID0EDPAG" xlink:type="simple">Fco</abbrev></td><td rowspan="1" colspan="1">–</td><td rowspan="1" colspan="1">2015</td></tr><tr><td rowspan="1" colspan="1">Ciclopi 20B (<abbrev xmlns:xlink="http://www.w3.org/1999/xlink" xlink:title="Coarse Sands and fine Cobbles swept by Bottom Currents" id="ABBRID0ERPAG" xlink:type="simple">SGCF</abbrev>)</td><td rowspan="1" colspan="1">50</td><td rowspan="1" colspan="1">1-<abbrev xmlns:xlink="http://www.w3.org/1999/xlink" xlink:title="Fenestrulina communis" id="ABBRID0E3PAG" xlink:type="simple">Fco</abbrev></td><td rowspan="1" colspan="1">–</td><td rowspan="1" colspan="1">2000</td></tr><tr><td rowspan="3" colspan="1">Plemmirio <abbrev xmlns:xlink="http://www.w3.org/1999/xlink" xlink:title="Marine Protected Area" id="ABBRID0EKQAG" xlink:type="simple">MPA</abbrev> (Granchi, Gymnasium and Mazzere caves)</td><td rowspan="1" colspan="1">GR2 (<abbrev xmlns:xlink="http://www.w3.org/1999/xlink" xlink:title="Semidark Caves" id="ABBRID0ESQAG" xlink:type="simple">GSO</abbrev>-<abbrev xmlns:xlink="http://www.w3.org/1999/xlink" xlink:title="Dark Caves" id="ABBRID0EWQAG" xlink:type="simple">GO</abbrev>)</td><td rowspan="3" colspan="1"><italic>ca</italic> 20</td><td rowspan="1" colspan="1">–</td><td rowspan="1" colspan="1">1-<abbrev xmlns:xlink="http://www.w3.org/1999/xlink" xlink:title="Fenestrulina communis" id="ABBRID0EHRAG" xlink:type="simple">Fco</abbrev></td><td rowspan="3" colspan="1">2009-10</td></tr><tr><td rowspan="1" colspan="1">GY2 (<abbrev xmlns:xlink="http://www.w3.org/1999/xlink" xlink:title="Semidark Caves" id="ABBRID0ESRAG" xlink:type="simple">GSO</abbrev>-<abbrev xmlns:xlink="http://www.w3.org/1999/xlink" xlink:title="Dark Caves" id="ABBRID0EWRAG" xlink:type="simple">GO</abbrev>)</td><td rowspan="1" colspan="1">1-<abbrev xmlns:xlink="http://www.w3.org/1999/xlink" xlink:title="Fenestrulina communis" id="ABBRID0E5RAG" xlink:type="simple">Fco</abbrev></td><td rowspan="1" colspan="1">1-<abbrev xmlns:xlink="http://www.w3.org/1999/xlink" xlink:title="Fenestrulina communis" id="ABBRID0EFSAG" xlink:type="simple">Fco</abbrev></td></tr><tr><td rowspan="1" colspan="1">MZ1 (<abbrev xmlns:xlink="http://www.w3.org/1999/xlink" xlink:title="Semidark Caves" id="ABBRID0ENSAG" xlink:type="simple">GSO</abbrev>-<abbrev xmlns:xlink="http://www.w3.org/1999/xlink" xlink:title="Dark Caves" id="ABBRID0ERSAG" xlink:type="simple">GO</abbrev>)</td><td rowspan="1" colspan="1">–</td><td rowspan="1" colspan="1">1-<abbrev xmlns:xlink="http://www.w3.org/1999/xlink" xlink:title="Fenestrulina communis" id="ABBRID0E3SAG" xlink:type="simple">Fco</abbrev></td></tr><tr><td rowspan="1" colspan="1">Gulf of Noto</td><td rowspan="1" colspan="1"><abbrev xmlns:xlink="http://www.w3.org/1999/xlink" xlink:title="Piattaforma Siciliana = Sicily shelf" id="ABBRID0EHTAG" xlink:type="simple">PS</abbrev>/81 CR1 (C+<abbrev xmlns:xlink="http://www.w3.org/1999/xlink" xlink:title="Coastal Detritic" id="ABBRID0ELTAG" xlink:type="simple">DC</abbrev>)</td><td rowspan="1" colspan="1">45</td><td rowspan="1" colspan="1">1-<abbrev xmlns:xlink="http://www.w3.org/1999/xlink" xlink:title="Fenestrulina communis" id="ABBRID0EWTAG" xlink:type="simple">Fco</abbrev></td><td rowspan="1" colspan="1">1-<abbrev xmlns:xlink="http://www.w3.org/1999/xlink" xlink:title="Fenestrulina communis" id="ABBRID0E4TAG" xlink:type="simple">Fco</abbrev></td><td rowspan="1" colspan="1">1981</td></tr><tr><td rowspan="3" colspan="1">Aegean</td><td rowspan="2" colspan="1">Agios Vasilios cave (Lesvos)</td><td rowspan="1" colspan="1">AV1 (<abbrev xmlns:xlink="http://www.w3.org/1999/xlink" xlink:title="Semidark Caves" id="ABBRID0EOUAG" xlink:type="simple">GSO</abbrev>)</td><td rowspan="1" colspan="1">30</td><td rowspan="1" colspan="1">2-<abbrev xmlns:xlink="http://www.w3.org/1999/xlink" xlink:title="Fenestrulina cavernicola" id="ABBRID0EZUAG" xlink:type="simple">Fca</abbrev></td><td rowspan="1" colspan="1">1-<abbrev xmlns:xlink="http://www.w3.org/1999/xlink" xlink:title="Fenestrulina cavernicola" id="ABBRID0EAVAG" xlink:type="simple">Fca</abbrev></td><td rowspan="2" colspan="1">2010</td></tr><tr><td rowspan="1" colspan="1">AV2 (<abbrev xmlns:xlink="http://www.w3.org/1999/xlink" xlink:title="Dark Caves" id="ABBRID0ELVAG" xlink:type="simple">GO</abbrev>)</td><td rowspan="1" colspan="1">30</td><td rowspan="1" colspan="1">1-<abbrev xmlns:xlink="http://www.w3.org/1999/xlink" xlink:title="Fenestrulina cavernicola" id="ABBRID0EWVAG" xlink:type="simple">Fca</abbrev></td><td rowspan="1" colspan="1">–</td></tr><tr><td rowspan="1" colspan="1">Dhiaporia, off Chios</td><td rowspan="1" colspan="1">Unknown (?<abbrev xmlns:xlink="http://www.w3.org/1999/xlink" xlink:title="Posidonia Meadows" id="ABBRID0EEWAG" xlink:type="simple">HP</abbrev>)</td><td rowspan="1" colspan="1">? 30-50</td><td rowspan="1" colspan="1">1-<abbrev xmlns:xlink="http://www.w3.org/1999/xlink" xlink:title="Fenestrulina granulosa" id="ABBRID0EPWAG" xlink:type="simple">Fg</abbrev></td><td rowspan="1" colspan="1">–</td><td rowspan="1" colspan="1">1967</td></tr></tbody></table></table-wrap><table-wrap id="T4" position="float" orientation="portrait"><label>Table 4.</label><caption><p>Measurements and qualitative characters for <italic><tp:taxon-name><tp:taxon-name-part taxon-name-part-type="genus" reg="Fenestrulina">Fenestrulina</tp:taxon-name-part> <tp:taxon-name-part taxon-name-part-type="species" reg="ovata">ovata</tp:taxon-name-part></tp:taxon-name></italic> sp. nov., <italic><tp:taxon-name><tp:taxon-name-part taxon-name-part-type="genus" reg="Fenestrulina">F.</tp:taxon-name-part> <tp:taxon-name-part taxon-name-part-type="species" reg="variorugosa">variorugosa</tp:taxon-name-part></tp:taxon-name></italic> sp. nov. and <italic><tp:taxon-name><tp:taxon-name-part taxon-name-part-type="genus" reg="Fenestrulina">Fenestrulina</tp:taxon-name-part></tp:taxon-name></italic> sp. (see Fig. <xref ref-type="fig" rid="F2">2</xref> for details on the criteria used for measurements and other abbreviations). <abbrev xmlns:xlink="http://www.w3.org/1999/xlink" content-type="institution" xlink:title="ancestrula length" id="ABBRID0E35AI" xlink:type="simple">Anc.L</abbrev> and <abbrev xmlns:xlink="http://www.w3.org/1999/xlink" content-type="institution" xlink:title="ancestrula width" id="ABBRID0EB6AI" xlink:type="simple">Anc.W</abbrev>: ancestrula length and width; <abbrev xmlns:xlink="http://www.w3.org/1999/xlink" xlink:title="not applicable" id="ABBRID0EG6AI" xlink:type="simple">NA</abbrev>: not applicable; <abbrev xmlns:xlink="http://www.w3.org/1999/xlink" xlink:title="not observed" id="ABBRID0EK6AI" xlink:type="simple">NO</abbrev>: not observed; <abbrev xmlns:xlink="http://www.w3.org/1999/xlink" xlink:title="periancestrular" id="ABBRID0EO6AI" xlink:type="simple">perianc.</abbrev>: periancestrular; <abbrev xmlns:xlink="http://www.w3.org/1999/xlink" xlink:title="proximal" id="ABBRID0ES6AI" xlink:type="simple">prox</abbrev>.: proximal; <abbrev xmlns:xlink="http://www.w3.org/1999/xlink" xlink:title="added when measurements refer to an autozooid located distally to an ovicell" id="ABBRID0EW6AI" xlink:type="simple">d-ov</abbrev>: added when measurements refer to an autozooid located distally to an ovicell.</p></caption><table id="TID0ESVEK" rules="all"><tbody><tr><th rowspan="2" colspan="1"/><th rowspan="1" colspan="1">Trémies cave, Cassis</th><th rowspan="1" colspan="1">Egadi Islands</th><th rowspan="1" colspan="1">Milazzo Peninsula</th></tr><tr><th rowspan="1" colspan="1"><italic><tp:taxon-name><tp:taxon-name-part taxon-name-part-type="genus" reg="Fenestrulina">F.</tp:taxon-name-part> <tp:taxon-name-part taxon-name-part-type="species" reg="ovata">ovata</tp:taxon-name-part></tp:taxon-name></italic> sp. nov.</th><th rowspan="1" colspan="1"><italic><tp:taxon-name><tp:taxon-name-part taxon-name-part-type="genus" reg="Fenestrulina">F.</tp:taxon-name-part> <tp:taxon-name-part taxon-name-part-type="species" reg="variorugosa">variorugosa</tp:taxon-name-part></tp:taxon-name></italic> sp. nov.</th><th rowspan="1" colspan="1"><italic><tp:taxon-name><tp:taxon-name-part taxon-name-part-type="genus" reg="Fenestrulina">Fenestrulina</tp:taxon-name-part></tp:taxon-name></italic> sp.</th></tr><tr><td rowspan="1" colspan="1">ZL</td><td rowspan="1" colspan="1">518–639; 582 ± 41 (<italic>n</italic> = 13)</td><td rowspan="1" colspan="1">515–646; 599 ± 42 (<italic>n</italic> = 16)</td><td rowspan="1" colspan="1">359–473; 408 ± 38 (<italic>n</italic> = 10)</td></tr><tr><td rowspan="1" colspan="1">ZW</td><td rowspan="1" colspan="1">391–538; 470 ± 48 (<italic>n</italic> = 13)</td><td rowspan="1" colspan="1">379–525; 436 ± 53 (<italic>n</italic> = 16)</td><td rowspan="1" colspan="1">282–431; 315 ± 51 (<italic>n</italic> = 10)</td></tr><tr><td rowspan="1" colspan="1">ZL/ZW</td><td rowspan="1" colspan="1">1.24</td><td rowspan="1" colspan="1">1.37</td><td rowspan="1" colspan="1">1.29</td></tr><tr><td rowspan="1" colspan="1">ZL.ov</td><td rowspan="1" colspan="1">766–878; 838 ± 52 (<italic>n</italic> = 4)</td><td rowspan="1" colspan="1">860–917; 883 ± 30 (<italic>n</italic> = 3)</td><td rowspan="1" colspan="1">
                <abbrev xmlns:xlink="http://www.w3.org/1999/xlink" xlink:title="not observed" id="ABBRID0ECEBI" xlink:type="simple">NO</abbrev>
              </td></tr><tr><td rowspan="1" colspan="1">ZW.ov</td><td rowspan="1" colspan="1">377–507; 449 ± 54 (<italic>n</italic> = 4)</td><td rowspan="1" colspan="1">444–565; 451 ± 12 (<italic>n</italic> = 3)</td><td rowspan="1" colspan="1">
                <abbrev xmlns:xlink="http://www.w3.org/1999/xlink" xlink:title="not observed" id="ABBRID0E1EBI" xlink:type="simple">NO</abbrev>
              </td></tr><tr><td rowspan="1" colspan="1">ZL.ov/ZW.ov</td><td rowspan="1" colspan="1">1.87</td><td rowspan="1" colspan="1">1.96</td><td rowspan="1" colspan="1">
                <abbrev xmlns:xlink="http://www.w3.org/1999/xlink" xlink:title="not applicable" id="ABBRID0EMFBI" xlink:type="simple">NA</abbrev>
              </td></tr><tr><td rowspan="1" colspan="1">ZL.<abbrev xmlns:xlink="http://www.w3.org/1999/xlink" xlink:title="added when measurements refer to an autozooid located distally to an ovicell" id="ABBRID0EVFBI" xlink:type="simple">d-ov</abbrev></td><td rowspan="1" colspan="1">410–554; 461 ± 80 (<italic>n</italic> = 3)</td><td rowspan="1" colspan="1">313–381; 352 ± 33 (<italic>n</italic> = 4)</td><td rowspan="1" colspan="1">
                <abbrev xmlns:xlink="http://www.w3.org/1999/xlink" xlink:title="not observed" id="ABBRID0EIGBI" xlink:type="simple">NO</abbrev>
              </td></tr><tr><td rowspan="1" colspan="1">ZW.<abbrev xmlns:xlink="http://www.w3.org/1999/xlink" xlink:title="added when measurements refer to an autozooid located distally to an ovicell" id="ABBRID0ERGBI" xlink:type="simple">d-ov</abbrev></td><td rowspan="1" colspan="1">398–459; 421 ± 33 (<italic>n</italic> = 3)</td><td rowspan="1" colspan="1">372–435; 395 ± 28 (<italic>n</italic> = 4)</td><td rowspan="1" colspan="1">
                <abbrev xmlns:xlink="http://www.w3.org/1999/xlink" xlink:title="not observed" id="ABBRID0EEHBI" xlink:type="simple">NO</abbrev>
              </td></tr><tr><td rowspan="1" colspan="1">Pseudopore number</td><td rowspan="1" colspan="1">25–44; 34 ± 6 (<italic>n</italic> = 14)</td><td rowspan="1" colspan="1">32–45; 39 ± 4 (<italic>n</italic> = 18)</td><td rowspan="1" colspan="1">7–23; 13 ± 5 (<italic>n</italic> = 10)</td></tr><tr><td rowspan="1" colspan="1">Pseudopore diameter</td><td rowspan="1" colspan="1">18–27; 22 ± 3 (<italic>n</italic> = 20)</td><td rowspan="1" colspan="1">24–38; 32 ± 4 (<italic>n</italic> = 20)</td><td rowspan="1" colspan="1">18–37; 24 ± 4 (<italic>n</italic> = 34)</td></tr><tr><td rowspan="1" colspan="1">Pseudopore shape</td><td rowspan="1" colspan="1">Subcircular to trifoliate</td><td rowspan="1" colspan="1">Subcircular to lobate</td><td rowspan="1" colspan="1">Subcircular, infundibular</td></tr><tr><td rowspan="1" colspan="1">Pseudopore processes</td><td rowspan="1" colspan="1">2–4 spiny, unjointed</td><td rowspan="1" colspan="1">3–4 radial spiny</td><td rowspan="1" colspan="1">2–4 spiny, jointed</td></tr><tr><td rowspan="1" colspan="1">Pseudopores distribution</td><td rowspan="1" colspan="1">All around or absent proximally</td><td rowspan="1" colspan="1">All around or absent proximally</td><td rowspan="1" colspan="1">All around or absent proximally</td></tr><tr><td rowspan="1" colspan="1">Pseudopore marginal rows</td><td rowspan="1" colspan="1">1–2</td><td rowspan="1" colspan="1">1</td><td rowspan="1" colspan="1">1</td></tr><tr><td rowspan="1" colspan="1">Pseudopores rows O-Asc</td><td rowspan="1" colspan="1">1–3</td><td rowspan="1" colspan="1">1–3</td><td rowspan="1" colspan="1">1–2</td></tr><tr><td rowspan="1" colspan="1">Pseudopore adjacent to frontal shield rim</td><td rowspan="1" colspan="1">Yes</td><td rowspan="1" colspan="1">Yes, in some autozooids</td><td rowspan="1" colspan="1">Yes, in a few autozooids</td></tr><tr><td rowspan="1" colspan="1">Frontal shield texture</td><td rowspan="1" colspan="1">Gently dimpled centrally</td><td rowspan="1" colspan="1">Smooth to nodular</td><td rowspan="1" colspan="1">Irregularly smooth</td></tr><tr><td rowspan="1" colspan="1">OL</td><td rowspan="1" colspan="1">114–127; 120 ± 4 (<italic>n</italic> = 13)</td><td rowspan="1" colspan="1">112–137; 128 ± 7 (<italic>n</italic> = 20)</td><td rowspan="1" colspan="1">87–103; 91 ± 5 (<italic>n</italic> = 7)</td></tr><tr><td rowspan="1" colspan="1">OW</td><td rowspan="1" colspan="1">139–163; 152 ± 8 (<italic>n</italic> = 13)</td><td rowspan="1" colspan="1">144–170; 158 ± 7 (<italic>n</italic> = 20)</td><td rowspan="1" colspan="1">102–124; 112 ± 9 (<italic>n</italic> = 7)</td></tr><tr><td rowspan="1" colspan="1">OL/OW</td><td rowspan="1" colspan="1">0.79</td><td rowspan="1" colspan="1">0.81</td><td rowspan="1" colspan="1">0.81</td></tr><tr><td rowspan="1" colspan="1">ZL/OL</td><td rowspan="1" colspan="1">4.85</td><td rowspan="1" colspan="1">4.67</td><td rowspan="1" colspan="1">4.48</td></tr><tr><td rowspan="1" colspan="1">Orifice distal margin</td><td rowspan="1" colspan="1">Smooth</td><td rowspan="1" colspan="1">Fairly denticulated</td><td rowspan="1" colspan="1">Fairly undulated</td></tr><tr><td rowspan="1" colspan="1">Orifice proximal margin</td><td rowspan="1" colspan="1">Low shoulders at corners</td><td rowspan="1" colspan="1">2 denticles at corners</td><td rowspan="1" colspan="1">
                <abbrev xmlns:xlink="http://www.w3.org/1999/xlink" xlink:title="not observed" id="ABBRID0EQOBI" xlink:type="simple">NO</abbrev>
              </td></tr><tr><td rowspan="1" colspan="1">Oral spines adult Z</td><td rowspan="1" colspan="1">3 distal, occasionally 1–2</td><td rowspan="1" colspan="1">2, very distal, rarely 3</td><td rowspan="1" colspan="1">4, occasionally 3</td></tr><tr><td rowspan="1" colspan="1">Oral spines <abbrev xmlns:xlink="http://www.w3.org/1999/xlink" xlink:title="periancestrular" id="ABBRID0EGPBI" xlink:type="simple">perianc</abbrev>. Z</td><td rowspan="1" colspan="1">
                <abbrev xmlns:xlink="http://www.w3.org/1999/xlink" xlink:title="not observed" id="ABBRID0EOPBI" xlink:type="simple">NO</abbrev>
              </td><td rowspan="1" colspan="1">4</td><td rowspan="1" colspan="1">
                <abbrev xmlns:xlink="http://www.w3.org/1999/xlink" xlink:title="not observed" id="ABBRID0EZPBI" xlink:type="simple">NO</abbrev>
              </td></tr><tr><td rowspan="1" colspan="1">Bifurcation <abbrev xmlns:xlink="http://www.w3.org/1999/xlink" xlink:title="proximal" id="ABBRID0ECQBI" xlink:type="simple">prox</abbrev>. pair</td><td rowspan="1" colspan="1">No</td><td rowspan="1" colspan="1">No</td><td rowspan="1" colspan="1">Yes</td></tr><tr><td rowspan="1" colspan="1">Ascopore field shape</td><td rowspan="1" colspan="1">Circular-transversely elliptical</td><td rowspan="1" colspan="1">Reniform</td><td rowspan="1" colspan="1">Reniform</td></tr><tr><td rowspan="1" colspan="1">Ascopore lumen shape</td><td rowspan="1" colspan="1">Transversely C-shaped</td><td rowspan="1" colspan="1">Transversely C-shaped</td><td rowspan="1" colspan="1">Transversely C-shaped</td></tr><tr><td rowspan="1" colspan="1">Ascopore rim</td><td rowspan="1" colspan="1">Denticulated</td><td rowspan="1" colspan="1">Denticulated</td><td rowspan="1" colspan="1">Denticulated</td></tr><tr><td rowspan="1" colspan="1">Asc.f.L</td><td rowspan="1" colspan="1">56–78; 66 ± 6 (<italic>n</italic> = 11)</td><td rowspan="1" colspan="1">56–68; 63 ± 4 (<italic>n</italic> = 6)</td><td rowspan="1" colspan="1">39–54; 48 ± 5 (<italic>n</italic> = 11)</td></tr><tr><td rowspan="1" colspan="1">Asc.f.W</td><td rowspan="1" colspan="1">79–96; 86 ± 5 (<italic>n</italic> = 11)</td><td rowspan="1" colspan="1">88–99; 92 ± 4 (<italic>n</italic> = 6)</td><td rowspan="1" colspan="1">49–74; 66 ± 8 (<italic>n</italic> = 11)</td></tr><tr><td rowspan="1" colspan="1">Asc.f.L/Asc.f.W</td><td rowspan="1" colspan="1">0.77</td><td rowspan="1" colspan="1">0.68</td><td rowspan="1" colspan="1">0.72</td></tr><tr><td rowspan="1" colspan="1">Asc.lum.L</td><td rowspan="1" colspan="1">28–40; 34 ± 5 (<italic>n</italic> = 10)</td><td rowspan="1" colspan="1">36–46; 39 ± 4 (<italic>n</italic> = 6)</td><td rowspan="1" colspan="1">26–33; 29 ± 2 (<italic>n</italic> = 11)</td></tr><tr><td rowspan="1" colspan="1">Asc.lum.W</td><td rowspan="1" colspan="1">46–62; 54 ± 4 (<italic>n</italic> = 10)</td><td rowspan="1" colspan="1">64–72; 68 ± 3 (<italic>n</italic> = 6)</td><td rowspan="1" colspan="1">36–61; 50 ± 8 (<italic>n</italic> = 11)</td></tr><tr><td rowspan="1" colspan="1">Asc.f.L.<abbrev xmlns:xlink="http://www.w3.org/1999/xlink" xlink:title="added when measurements refer to an autozooid located distally to an ovicell" id="ABBRID0EAVBI" xlink:type="simple">d-ov</abbrev></td><td rowspan="1" colspan="1">40–67; 54 ± 19 (<italic>n</italic> = 2)</td><td rowspan="1" colspan="1">57–63; 60 ± 3 (<italic>n</italic> = 4)</td><td rowspan="1" colspan="1">
                <abbrev xmlns:xlink="http://www.w3.org/1999/xlink" xlink:title="not observed" id="ABBRID0ETVBI" xlink:type="simple">NO</abbrev>
              </td></tr><tr><td rowspan="1" colspan="1">Asc.f.W.<abbrev xmlns:xlink="http://www.w3.org/1999/xlink" xlink:title="added when measurements refer to an autozooid located distally to an ovicell" id="ABBRID0E3VBI" xlink:type="simple">d-ov</abbrev></td><td rowspan="1" colspan="1">84–91; 88 ± 5 (<italic>n</italic> = 2)</td><td rowspan="1" colspan="1">80–91; 86 ± 4 (<italic>n</italic> = 4)</td><td rowspan="1" colspan="1">
                <abbrev xmlns:xlink="http://www.w3.org/1999/xlink" xlink:title="not observed" id="ABBRID0EPWBI" xlink:type="simple">NO</abbrev>
              </td></tr><tr><td rowspan="1" colspan="1">Asc.f.L/Asc.f.W.<abbrev xmlns:xlink="http://www.w3.org/1999/xlink" xlink:title="added when measurements refer to an autozooid located distally to an ovicell" id="ABBRID0EYWBI" xlink:type="simple">d-ov</abbrev></td><td rowspan="1" colspan="1">0.61</td><td rowspan="1" colspan="1">0.70</td><td rowspan="1" colspan="1">
                <abbrev xmlns:xlink="http://www.w3.org/1999/xlink" xlink:title="not applicable" id="ABBRID0EFXBI" xlink:type="simple">NA</abbrev>
              </td></tr><tr><td rowspan="1" colspan="1">Asc.lum.L-ov</td><td rowspan="1" colspan="1">27–30; 29 ± 2 (<italic>n</italic> = 2)</td><td rowspan="1" colspan="1">34–38; 37 ± 2 (<italic>n</italic> = 4)</td><td rowspan="1" colspan="1">
                <abbrev xmlns:xlink="http://www.w3.org/1999/xlink" xlink:title="not observed" id="ABBRID0E4XBI" xlink:type="simple">NO</abbrev>
              </td></tr><tr><td rowspan="1" colspan="1">Asc.lum.W-ov</td><td rowspan="1" colspan="1">53–60; 57 ± 5 (<italic>n</italic> = 2)</td><td rowspan="1" colspan="1">59–68; 66 ± 4 (<italic>n</italic> = 4)</td><td rowspan="1" colspan="1">
                <abbrev xmlns:xlink="http://www.w3.org/1999/xlink" xlink:title="not observed" id="ABBRID0EVYBI" xlink:type="simple">NO</abbrev>
              </td></tr><tr><td rowspan="1" colspan="1">O-Asc.D</td><td rowspan="1" colspan="1">84–126; 102 ± 11 (<italic>n</italic> = 20)</td><td rowspan="1" colspan="1">70–109; 89 ± 11 (<italic>n</italic> = 23)</td><td rowspan="1" colspan="1">62–108; 74 ± 12 (<italic>n</italic> = 13)</td></tr><tr><td rowspan="1" colspan="1">OvL</td><td rowspan="1" colspan="1">371–432; 404 ± 28 (<italic>n</italic> = 5)</td><td rowspan="1" colspan="1">387–422; 406 ± 17 (<italic>n</italic> = 5)</td><td rowspan="1" colspan="1">
                <abbrev xmlns:xlink="http://www.w3.org/1999/xlink" xlink:title="not observed" id="ABBRID0ED1BI" xlink:type="simple">NO</abbrev>
              </td></tr><tr><td rowspan="1" colspan="1">OvW</td><td rowspan="1" colspan="1">373–417; 389 ± 17 (<italic>n</italic> = 5)</td><td rowspan="1" colspan="1">347–368; 353 ± 8 (<italic>n</italic> = 5)</td><td rowspan="1" colspan="1">
                <abbrev xmlns:xlink="http://www.w3.org/1999/xlink" xlink:title="not observed" id="ABBRID0E21BI" xlink:type="simple">NO</abbrev>
              </td></tr><tr><td rowspan="1" colspan="1">Ov pore diameter</td><td rowspan="1" colspan="1">12–40; 28 ± 8 (<italic>n</italic> = 25)</td><td rowspan="1" colspan="1">19–34; 26 ± 4 (<italic>n</italic> = 14)</td><td rowspan="1" colspan="1">
                <abbrev xmlns:xlink="http://www.w3.org/1999/xlink" xlink:title="not observed" id="ABBRID0ET2BI" xlink:type="simple">NO</abbrev>
              </td></tr><tr><td rowspan="1" colspan="1">OvL/OvW</td><td rowspan="1" colspan="1">1.04</td><td rowspan="1" colspan="1">1.15</td><td rowspan="1" colspan="1">
                <abbrev xmlns:xlink="http://www.w3.org/1999/xlink" xlink:title="not applicable" id="ABBRID0EF3BI" xlink:type="simple">NA</abbrev>
              </td></tr><tr><td rowspan="1" colspan="1">ZL.ov/OvL</td><td rowspan="1" colspan="1">2.07</td><td rowspan="1" colspan="1">2.17</td><td rowspan="1" colspan="1">
                <abbrev xmlns:xlink="http://www.w3.org/1999/xlink" xlink:title="not applicable" id="ABBRID0EX3BI" xlink:type="simple">NA</abbrev>
              </td></tr><tr><td rowspan="1" colspan="1">Ovicell frontal texture</td><td rowspan="1" colspan="1">Dimpled</td><td rowspan="1" colspan="1">Gently nodular to radially wrinkled</td><td rowspan="1" colspan="1">
                <abbrev xmlns:xlink="http://www.w3.org/1999/xlink" xlink:title="not observed" id="ABBRID0EJ4BI" xlink:type="simple">NO</abbrev>
              </td></tr><tr><td rowspan="1" colspan="1">Spines</td><td rowspan="1" colspan="1">2, slender, hidden</td><td rowspan="1" colspan="1">2, unbranched</td><td rowspan="1" colspan="1">
                <abbrev xmlns:xlink="http://www.w3.org/1999/xlink" xlink:title="not observed" id="ABBRID0E24BI" xlink:type="simple">NO</abbrev>
              </td></tr><tr><td rowspan="1" colspan="1">Ovicell proximal rim</td><td rowspan="1" colspan="1">Low arched</td><td rowspan="1" colspan="1">High-arched</td><td rowspan="1" colspan="1">
                <abbrev xmlns:xlink="http://www.w3.org/1999/xlink" xlink:title="not observed" id="ABBRID0EN5BI" xlink:type="simple">NO</abbrev>
              </td></tr><tr><td rowspan="1" colspan="1">Ovicell lateral lappets</td><td rowspan="1" colspan="1">Ovate to proximal orifice</td><td rowspan="1" colspan="1">Long, laterally indented</td><td rowspan="1" colspan="1">
                <abbrev xmlns:xlink="http://www.w3.org/1999/xlink" xlink:title="not observed" id="ABBRID0E65BI" xlink:type="simple">NO</abbrev>
              </td></tr><tr><td rowspan="1" colspan="1">
                <abbrev xmlns:xlink="http://www.w3.org/1999/xlink" content-type="institution" xlink:title="ancestrula length" id="ABBRID0EI6BI" xlink:type="simple">Anc.L</abbrev>
              </td><td rowspan="1" colspan="1">
                <abbrev xmlns:xlink="http://www.w3.org/1999/xlink" xlink:title="not observed" id="ABBRID0ER6BI" xlink:type="simple">NO</abbrev>
              </td><td rowspan="1" colspan="1">305</td><td rowspan="1" colspan="1">
                <abbrev xmlns:xlink="http://www.w3.org/1999/xlink" xlink:title="not observed" id="ABBRID0E36BI" xlink:type="simple">NO</abbrev>
              </td></tr><tr><td rowspan="1" colspan="1">
                <abbrev xmlns:xlink="http://www.w3.org/1999/xlink" content-type="institution" xlink:title="ancestrula width" id="ABBRID0EFACI" xlink:type="simple">Anc.W</abbrev>
              </td><td rowspan="1" colspan="1">
                <abbrev xmlns:xlink="http://www.w3.org/1999/xlink" xlink:title="not observed" id="ABBRID0EOACI" xlink:type="simple">NO</abbrev>
              </td><td rowspan="1" colspan="1">220</td><td rowspan="1" colspan="1">
                <abbrev xmlns:xlink="http://www.w3.org/1999/xlink" xlink:title="not observed" id="ABBRID0EZACI" xlink:type="simple">NO</abbrev>
              </td></tr><tr><td rowspan="1" colspan="1">Ancestrula spines</td><td rowspan="1" colspan="1">
                <abbrev xmlns:xlink="http://www.w3.org/1999/xlink" xlink:title="not observed" id="ABBRID0EFBCI" xlink:type="simple">NO</abbrev>
              </td><td rowspan="1" colspan="1">10</td><td rowspan="1" colspan="1">
                <abbrev xmlns:xlink="http://www.w3.org/1999/xlink" xlink:title="not observed" id="ABBRID0EQBCI" xlink:type="simple">NO</abbrev>
              </td></tr></tbody></table></table-wrap><fig id="F2" position="float" orientation="portrait"><object-id xmlns:xlink="http://www.w3.org/1999/xlink" content-type="doi" xlink:type="simple">10.3897/zookeys.1254.157989.figure2</object-id><object-id xmlns:xlink="http://www.w3.org/1999/xlink" content-type="arpha" xlink:type="simple">449B1D06-A008-5D15-AA61-AFB462903FA2</object-id><label>Figure 2.</label><caption><p>Scheme used for measuring <italic><tp:taxon-name><tp:taxon-name-part taxon-name-part-type="genus" reg="Fenestrulina">Fenestrulina</tp:taxon-name-part></tp:taxon-name></italic> morphological characters. Abbreviations: Asc.f.L and Asc.f.W: ascopore field length and width; Asc.lum.L and Asc.lum.W: ascopore lumen length and width; O.Asc.D: distance between orifice and ascopore; OL and OW: orifice length and width; OvL and OvW: ovicell length and width; ZL and ZW: zooid length and width; ZL.<abbrev xmlns:xlink="http://www.w3.org/1999/xlink" xlink:title="added when measurements refer to an autozooid located distally to an ovicell" id="ABBRID0E6YAG" xlink:type="simple">d-ov</abbrev> and ZW.<abbrev xmlns:xlink="http://www.w3.org/1999/xlink" xlink:title="added when measurements refer to an autozooid located distally to an ovicell" id="ABBRID0EDZAG" xlink:type="simple">d-ov</abbrev>: length and width of zooids distal to an ovicell; ZL.ov and ZW.ov: length and width of ovicellate zooids.</p></caption><graphic xmlns:xlink="http://www.w3.org/1999/xlink" xlink:href="zookeys-1254-001_article-157989__-g002.jpg" position="float" orientation="portrait" xlink:type="simple" id="oo_1426490.jpg"><uri content-type="original_file" xlink:type="simple">https://binary.pensoft.net/fig/1426490</uri></graphic></fig></tp:treatment-sec><ref-list><ref id="B26"><mixed-citation xmlns:xlink="http://www.w3.org/1999/xlink" xlink:type="simple"><person-group><name name-style="western"><surname>d’Hondt</surname><given-names>J-L</given-names></name></person-group> (<year>2006</year>) <source>Nouvelles explications des planches de “Polypes” de la Description de l’Egypte dessinées sous la direction de Jules-César Savigny, et commentées sommairement à l’origine par Victor Audouin. II. Bryozoaires (planches 6 à 13) accompagnées de précisions et commentaires scientifiques et historiques. In: Iinuma E, Sidhom NM (Eds) Nouvelle Description de l’Egypte.</source><publisher-name>Institut d’Orient</publisher-name>, <publisher-loc>Paris</publisher-loc>, <size units="page">86 pp</size>.</mixed-citation></ref><ref id="B60"><mixed-citation xmlns:xlink="http://www.w3.org/1999/xlink" xlink:type="simple"><person-group><name name-style="western"><surname>Harmelin</surname><given-names>J-G</given-names></name></person-group> (<year>1985</year>) <article-title>Bryozoan-dominated assemblages in Mediterranean cryptic environments.</article-title> In: <person-group><name name-style="western"><surname>Nielsen</surname><given-names>C</given-names></name><name name-style="western"><surname>Larwood</surname><given-names>GP</given-names></name></person-group> (<role>Eds</role>) <issue-title>Bryozoa: Ordovician to Recent.</issue-title><source>Olsen &amp; Olsen: Fredensborg, Denmark</source>, <fpage>135</fpage>–<lpage>143</lpage>.</mixed-citation></ref><ref id="B123"><mixed-citation xmlns:xlink="http://www.w3.org/1999/xlink" xlink:type="simple"><person-group><name name-style="western"><surname>Rosso</surname><given-names>A</given-names></name><name name-style="western"><surname>Gerovasileiou</surname><given-names>V</given-names></name><name name-style="western"><surname>Sanfilippo</surname><given-names>R</given-names></name><name name-style="western"><surname>Guido</surname><given-names>A</given-names></name></person-group> (<year>2019b</year>) <article-title>Bryozoans assemblages from two submarine caves in the Aegean Sea (Eastern Mediterranean).</article-title><source>Marine Biodiversity</source><volume>49</volume>(<issue>2</issue>): <fpage>707</fpage>–<lpage>726</lpage>. <ext-link xlink:href="10.1007/s12526-018-0846-0" ext-link-type="doi" xlink:type="simple">https://doi.org/10.1007/s12526-018-0846-0</ext-link></mixed-citation></ref><ref id="B125"><mixed-citation xmlns:xlink="http://www.w3.org/1999/xlink" xlink:type="simple"><person-group><name name-style="western"><surname>Rosso</surname><given-names>A</given-names></name><name name-style="western"><surname>Gerovasileiou</surname><given-names>V</given-names></name><name name-style="western"><surname>Di Martino</surname><given-names>E</given-names></name></person-group> (<year>2020</year>) <article-title>Really Onychocellids? Revisions and new findings increase the astonishing bryozoan diversity of the Mediterranean Sea. In: Crocetta F (Ed.) Benthic Biodiversity in the Northeastern Atlantic and the Mediterranean Sea. Journal of Marine Science and Engineering, sec.</article-title><source>Marine Biology</source><volume>8</volume>(<issue>11</issue>): <fpage>904</fpage>. <ext-link xlink:href="10.3390/jmse8110904" ext-link-type="doi" xlink:type="simple">https://doi.org/10.3390/jmse8110904</ext-link></mixed-citation></ref></ref-list></tp:taxon-treatment>
