# Supplementary material for: ﻿Unlocking Mediterranean bryozoan diversity: seven new species unveiled after fixing a neotype for Fenestrulina malusii (Audouin & Savigny, 1826) (Cheilostomatida, Fenestrulinidae)
Source: Zookeys. 2025 Sep 30;1254:1–74. doi: 10.3897/zookeys.1254.157989 (PMC12504986; doi:10.3897/zookeys.1254.157989)
Supplement: XML Treatment for Fenestrulina variorugosa [file zookeys.1254.157989-treatment9.xml]

<!DOCTYPE tp:taxon-treatment
  PUBLIC "-//TaxonX//DTD Taxonomic Treatment Publishing DTD v0 20100105//EN" "tax-treatment-NSO.dtd">
<tp:taxon-treatment xmlns:tp="http://www.plazi.org/taxpub"><tp:treatment-meta><kwd-group><label>Taxon classification</label><kwd>
                <named-content content-type="kingdom">Animalia</named-content>
              </kwd><kwd>
                <named-content content-type="order">Cheilostomatida</named-content>
              </kwd><kwd>
                <named-content content-type="family">Fenestrulinidae</named-content>
              </kwd></kwd-group><mixed-citation publication-type="journal"><person-group><name><surname>Rosso</surname><given-names>Antonietta</given-names></name><name><surname>Di Martino</surname><given-names>Emanuela</given-names></name><name><surname>Donato</surname><given-names>Gemma</given-names></name><name><surname>Figuerola</surname><given-names>Blanca</given-names></name><name><surname>Gerovasileiou</surname><given-names>Vasilis</given-names></name><name><surname>Siddiolo</surname><given-names>Chiara</given-names></name><name><surname>Sinagra</surname><given-names>Alessandro</given-names></name><name><surname>Sanfilippo</surname><given-names>Rossana</given-names></name><name><surname>Sciuto</surname><given-names>Francesco</given-names></name></person-group><article-title>﻿Unlocking Mediterranean bryozoan diversity: seven new species unveiled after fixing a neotype for <italic><tp:taxon-name><tp:taxon-name-part taxon-name-part-type="genus" reg="Fenestrulina">Fenestrulina</tp:taxon-name-part> <tp:taxon-name-part taxon-name-part-type="species" reg="malusii">malusii</tp:taxon-name-part></tp:taxon-name></italic> (Audouin &amp; Savigny, 1826) (<tp:taxon-name><tp:taxon-name-part taxon-name-part-type="order">Cheilostomatida</tp:taxon-name-part></tp:taxon-name>, <tp:taxon-name><tp:taxon-name-part taxon-name-part-type="family">Fenestrulinidae</tp:taxon-name-part></tp:taxon-name>)</article-title><source>Zookeys</source><day>30</day><month>09</month><year>2025</year><volume>1254</volume><fpage>1</fpage><lpage>74</lpage><pub-id pub-id-type="doi">10.3897/zookeys.1254.157989</pub-id></mixed-citation></tp:treatment-meta><tp:nomenclature><label>﻿</label><tp:taxon-name><object-id xmlns:xlink="http://www.w3.org/1999/xlink" content-type="arpha" xlink:type="simple">9BB7F1AA-3432-5707-8BCB-5C43E1A623E0</object-id>
              <tp:taxon-name-part taxon-name-part-type="genus" reg="Fenestrulina">Fenestrulina</tp:taxon-name-part>
              <tp:taxon-name-part taxon-name-part-type="species" reg="variorugosa">variorugosa</tp:taxon-name-part>
              <object-id xmlns:xlink="http://www.w3.org/1999/xlink" content-type="zoobank" xlink:type="simple">https://zoobank.org/2BA6A249-F566-4C88-B7E6-ECAC8BD470AB</object-id>
            </tp:taxon-name><tp:taxon-authority>Rosso &amp; Di Martino</tp:taxon-authority><tp:taxon-status xmlns:xlink="http://www.w3.org/1999/xlink" xlink:type="simple">sp. nov.</tp:taxon-status><xref ref-type="fig" rid="F1">Figs 1</xref><xref ref-type="fig" rid="F17">, 17</xref><xref ref-type="fig" rid="F18">, 18</xref><xref ref-type="fig" rid="F19">, 19</xref><xref ref-type="fig" rid="F20">, 20</xref><xref ref-type="fig" rid="F22">, 22</xref><xref ref-type="fig" rid="F23">, 23</xref><xref ref-type="fig" rid="F24">, 24</xref><xref ref-type="table" rid="T1">; Tables 1</xref><xref ref-type="table" rid="T4">, 4</xref><tp:nomenclature-citation-list><tp:nomenclature-citation><tp:taxon-name>
                  <tp:taxon-name-part taxon-name-part-type="genus" reg="Fenestrulina">Fenestrulina</tp:taxon-name-part> <tp:taxon-name-part taxon-name-part-type="species" reg="malusii">malusii</tp:taxon-name-part></tp:taxon-name><comment>(Audouin): <xref ref-type="bibr" rid="B146">Zabala et al. 1993</xref>: list of species; <xref ref-type="bibr" rid="B24">Chimenz Gusso et al. 2014</xref>: 166 (pars), fig. 83a, b.</comment></tp:nomenclature-citation></tp:nomenclature-citation-list></tp:nomenclature><tp:treatment-sec sec-type="type material" id="SECID0EJXDK"><title>Type material.</title><p>Italy • <bold><italic>Holotype</italic></bold> 1 large ovicellate colony without ancestrula on a rhizome of <italic><tp:taxon-name><tp:taxon-name-part taxon-name-part-type="genus" reg="Posidonia">Posidonia</tp:taxon-name-part> <tp:taxon-name-part taxon-name-part-type="species" reg="oceanica">oceanica</tp:taxon-name-part></tp:taxon-name></italic> (Linnaeus) Delile. Mediterranean, Sicily Strait, W Sicily, Egadi Islands, Formica Isle, sample EFI 20; <named-content xmlns:xlink="http://www.w3.org/1999/xlink" content-type="dwc:verbatimCoordinates" xlink:type="simple"><named-content content-type="geo-json" specific-use="{&#34;type&#34;:&#34;Point&#34;,&#34;coordinates&#34;:[12.426111,37.987222]}" id="NCID0EAYDK" xlink:type="simple">37°59'14"N, 12°25'34"E</named-content></named-content>; 8 m depth; Oct. 2007; scuba diving; A. Sinagra leg.; <abbrev xmlns:xlink="http://www.w3.org/1999/xlink" content-type="institution" xlink:title="Museum of Palaeontology of the University of Catania" id="ABBRID0EFYDK" xlink:type="simple">PMC</abbrev>.B43.23.2.2024.a. Italy • <bold><italic>Paratype</italic></bold> 1 juvenile colony including 15 non-ovicellate autozooids around the ancestrula; same details as the holotype; <abbrev xmlns:xlink="http://www.w3.org/1999/xlink" content-type="institution" xlink:title="Museum of Palaeontology of the University of Catania" id="ABBRID0ENYDK" xlink:type="simple">PMC</abbrev>.B43.23.2.2024.b.1.</p></tp:treatment-sec><tp:treatment-sec sec-type="material" id="SECID0ESYDK"><title>Other material examined.</title><p>Italy • 2 living colonies on the shell of a living specimen of <italic><tp:taxon-name><tp:taxon-name-part taxon-name-part-type="genus" reg="Lithophaga">Lithophaga</tp:taxon-name-part> <tp:taxon-name-part taxon-name-part-type="species" reg="lithophaga">lithophaga</tp:taxon-name-part></tp:taxon-name></italic> (Linnaeus, 1758). Mediterranean, Italy, Tyrrhenian Sea, NE Sicily, Secca di Levante, Capo Milazzo Peninsula, sample <abbrev xmlns:xlink="http://www.w3.org/1999/xlink" xlink:title="Milazzo, Secca di Levante scraped" id="ABBRID0EDZDK" xlink:type="simple">MI_SdL_G</abbrev>; <named-content xmlns:xlink="http://www.w3.org/1999/xlink" content-type="dwc:verbatimCoordinates" xlink:type="simple"><named-content content-type="geo-json" specific-use="{&#34;type&#34;:&#34;Point&#34;,&#34;coordinates&#34;:[15.240556,38.245278]}" id="NCID0EKZDK" xlink:type="simple">38°14'43"N, 15°14'26"E</named-content></named-content>; 33 m depth; Coralligenous biocoenosis; 17 May 2024; scuba diving; G. Donato leg.; <abbrev xmlns:xlink="http://www.w3.org/1999/xlink" content-type="institution" xlink:title="Museum of Palaeontology of the University of Catania" id="ABBRID0EPZDK" xlink:type="simple">PMC</abbrev> Rosso-Collection I.H.B.160.a.1a. Italy • 5 living colonies on a soft-bodied alga. Mediterranean, Italy, Tyrrhenian Sea, NE Sicily, Secca di Ponente, Capo Milazzo Peninsula, sample <abbrev xmlns:xlink="http://www.w3.org/1999/xlink" xlink:title="Milazzo, Secca di Ponente scraped" id="ABBRID0EUZDK" xlink:type="simple">MI_SdPn_G</abbrev>; <named-content xmlns:xlink="http://www.w3.org/1999/xlink" content-type="dwc:verbatimCoordinates" xlink:type="simple"><named-content content-type="geo-json" specific-use="{&#34;type&#34;:&#34;Point&#34;,&#34;coordinates&#34;:[15.222778,38.274444]}" id="NCID0E2ZDK" xlink:type="simple">38°16'28"N, 15°13'22"E</named-content></named-content>; 33 m depth; Coralligenous biocoenosis; 6 May 2024; scuba diving; G. Donato leg.; <abbrev xmlns:xlink="http://www.w3.org/1999/xlink" content-type="institution" xlink:title="Museum of Palaeontology of the University of Catania" id="ABBRID0EA1DK" xlink:type="simple">PMC</abbrev> Rosso-Collection I.H.B.160.a.1b. France • 1 living colony with only few functional autozooids on a dead coral fragment. Mediterranean, Liguro-Provençal basin, Cassis, Cassidaign Canyon; no coordinates available; 300 m depth; Bathyal Corals biocoenosis; 21 Jun. 1969; J.-G. Harmelin leg.; <abbrev xmlns:xlink="http://www.w3.org/1999/xlink" content-type="institution" xlink:title="Museum of Palaeontology of the University of Catania" id="ABBRID0EF1DK" xlink:type="simple">PMC</abbrev> J-GH-Collection F.H.B.160.b.1. France • 5 living ovicellate and non-ovicellate colonies on a bioconcretion of white corals hosting a few <italic><tp:taxon-name><tp:taxon-name-part taxon-name-part-type="genus" reg="Crania">Crania</tp:taxon-name-part> <tp:taxon-name-part taxon-name-part-type="species" reg="anomala">anomala</tp:taxon-name-part></tp:taxon-name></italic> (Müller, 1776) specimens and several cryptic arciid and mytilid bivalves, with 1 out of 5 colonies encrusting the outer shell of an arciid. Mediterranean, Liguro-Provençal basin, off Banyuls-sur-Mer, sample 5; <named-content xmlns:xlink="http://www.w3.org/1999/xlink" content-type="dwc:verbatimCoordinates" xlink:type="simple"><named-content content-type="geo-json" specific-use="{&#34;type&#34;:&#34;Point&#34;,&#34;coordinates&#34;:[3.416667,42.071667]}" id="NCID0EY1DK" xlink:type="simple">42°4.30'N, 3°25'E</named-content></named-content>; 200–300 m depth; Bathyal Corals biocoenosis; Jun. 1984; J.-G. Harmelin leg.; <abbrev xmlns:xlink="http://www.w3.org/1999/xlink" content-type="institution" xlink:title="Museum of Palaeontology of the University of Catania" id="ABBRID0E41DK" xlink:type="simple">PMC</abbrev> J-GH Collection F.H.B.160.c. France • 1 living colony encrusting the underside of a stone. Mediterranean, Liguro-Provençal basin, Port Cros Park, Cave of the Bagaud Island; <named-content xmlns:xlink="http://www.w3.org/1999/xlink" content-type="dwc:verbatimCoordinates" xlink:type="simple"><named-content content-type="geo-json" specific-use="{&#34;type&#34;:&#34;Point&#34;,&#34;coordinates&#34;:[6.360000,43.015000]}" id="NCID0EF2DK" xlink:type="simple">43°00.9'N, 6°21.6'E</named-content></named-content>; 7 m depth; June 1984; J.-G. Harmelin leg.; <abbrev xmlns:xlink="http://www.w3.org/1999/xlink" content-type="institution" xlink:title="Museum of Palaeontology of the University of Catania" id="ABBRID0EK2DK" xlink:type="simple">PMC</abbrev> J-GH Collection F.H.B.160.d. France • 1 living colony encrusting the inner surface of an empty shell of a dead <italic><tp:taxon-name><tp:taxon-name-part taxon-name-part-type="genus" reg="Pinna">Pinna</tp:taxon-name-part> <tp:taxon-name-part taxon-name-part-type="species" reg="nobilis">nobilis</tp:taxon-name-part></tp:taxon-name></italic> (Linnaeus, 1758). Mediterranean, Liguro-Provençal basin, Veyron Plateau, off Marseille; coordinates not available; 24 m depth; 23 Sep. 1983; J.-G. Harmelin leg.; <abbrev xmlns:xlink="http://www.w3.org/1999/xlink" content-type="institution" xlink:title="Museum of Palaeontology of the University of Catania" id="ABBRID0E12DK" xlink:type="simple">PMC</abbrev> J-GH Collection F.H.B.160.e. Tunisia • 2 colonies. Mediterranean, Sicily Strait, off Tabarka; coordinates not available; 86 m depth; J. Jullien Collection; MNHN_IB_2008_2590.</p></tp:treatment-sec><tp:treatment-sec sec-type="diagnosis" id="SECID0E62DK"><title>Diagnosis.</title><p><italic><tp:taxon-name><tp:taxon-name-part taxon-name-part-type="genus" reg="Fenestrulina">Fenestrulina</tp:taxon-name-part></tp:taxon-name></italic> with lobate pseudopores characterised by three or four irregularly curving spinules, thickening and flattening towards the centre without meeting, arranged in a single row, some becoming semicircular, leaning against rim of frontal shield; globose ovicell rimmed by several small peripheral pores with variable endooecial ornamentation, ranging from gently nodular, to faintly ribbed and scalloped at the periphery, or prominently rough with radial crests.</p></tp:treatment-sec><tp:treatment-sec sec-type="description" id="SECID0EM3DK"><title>Description.</title><p>Colony encrusting, multiserial, unilaminar (Fig. <xref ref-type="fig" rid="F17">17A</xref>), irregularly shaped in relation to the substrate morphology, ~1 mm in diameter. Interzooidal communications via pore-chambers, two proximolateral, two distolateral (130–150 μm), one distal (~120 μm) (Figs <xref ref-type="fig" rid="F18">18A, B, E</xref>, <xref ref-type="fig" rid="F19">19C, F</xref>), each with 6–10 round pores, 6–9 μm in diameter (Fig. <xref ref-type="fig" rid="F18">18B</xref>).</p><fig id="F17" position="float" orientation="portrait"><object-id xmlns:xlink="http://www.w3.org/1999/xlink" content-type="doi" xlink:type="simple">10.3897/zookeys.1254.157989.figure17</object-id><object-id xmlns:xlink="http://www.w3.org/1999/xlink" content-type="arpha" xlink:type="simple">002BC535-10B1-5866-A669-D686ED0DA04B</object-id><label>Figure 17.</label><caption><p><italic><tp:taxon-name><tp:taxon-name-part taxon-name-part-type="genus" reg="Fenestrulina">Fenestrulina</tp:taxon-name-part> <tp:taxon-name-part taxon-name-part-type="species" reg="variorugosa">variorugosa</tp:taxon-name-part></tp:taxon-name></italic> Rosso &amp; Di Martino, sp. nov. holotype <abbrev xmlns:xlink="http://www.w3.org/1999/xlink" content-type="institution" xlink:title="Museum of Palaeontology of the University of Catania" id="ABBRID0EV4DK" xlink:type="simple">PMC</abbrev>.B43.23.2.2024.a, Formica Isle, Egadi Islands, W Sicily, Sicily Strait. <bold>A.</bold> Colony portion; <bold>B.</bold> Autozooid with two very distally located oral spines and an elongated fused cryptocystidean area in between; <bold>C.</bold> Slightly distal view of two ovicells showing the peripheral row of pores partly occluded by secondary calcification (arrowed); <bold>D.</bold> Ovicellate and non-ovicellate autozooids; <bold>E.</bold> Two non-ovicellate autozooids, one distal to an ovicell. Note some semicircular to fissure-like pseudopores proximo-laterally. Scale bars: 1 mm (<bold>A</bold>); 200 μm (<bold>B, C, E</bold>); 500 μm (<bold>D</bold>).</p></caption><graphic xmlns:xlink="http://www.w3.org/1999/xlink" xlink:href="zookeys-1254-001_article-157989__-g017.jpg" position="float" orientation="portrait" xlink:type="simple" id="oo_1426505.jpg"><uri content-type="original_file" xlink:type="simple">https://binary.pensoft.net/fig/1426505</uri></graphic></fig><fig id="F18" position="float" orientation="portrait"><object-id xmlns:xlink="http://www.w3.org/1999/xlink" content-type="doi" xlink:type="simple">10.3897/zookeys.1254.157989.figure18</object-id><object-id xmlns:xlink="http://www.w3.org/1999/xlink" content-type="arpha" xlink:type="simple">E671C77C-D858-555C-AC3B-D972A16B7280</object-id><label>Figure 18.</label><caption><p><italic><tp:taxon-name><tp:taxon-name-part taxon-name-part-type="genus" reg="Fenestrulina">Fenestrulina</tp:taxon-name-part> <tp:taxon-name-part taxon-name-part-type="species" reg="variorugosa">variorugosa</tp:taxon-name-part></tp:taxon-name></italic> Rosso &amp; Di Martino, sp. nov. <bold>A–D, F, G.</bold> Holotype <abbrev xmlns:xlink="http://www.w3.org/1999/xlink" content-type="institution" xlink:title="Museum of Palaeontology of the University of Catania" id="ABBRID0EE6DK" xlink:type="simple">PMC</abbrev>.B43.23.2.2024.a, Formica Isle, Egadi Islands, W Sicily, Sicily Strait; <bold>E.</bold><abbrev xmlns:xlink="http://www.w3.org/1999/xlink" content-type="institution" xlink:title="Museum of Palaeontology of the University of Catania" id="ABBRID0EL6DK" xlink:type="simple">PMC</abbrev> Harmelin Coll. F.H.B.160.e Veyron Plateau, off Marseille, Liguro-Provençal basin. <bold>A.</bold> Autozooid showing distal and distolateral pore chamber windows; <bold>B.</bold> Internal view of the lateral and distal walls of an autozooid showing multiporous septula; <bold>C.</bold> Distal part of an autozooid. Note the orifice with gently denticulated distal rim and straight proximal margin with two lateral denticles; <bold>D.</bold> Detail of the flower-like pseudopores and the denticulate ascopore; <bold>E.</bold> Tatiform ancestrula and periancestrular autozooids; <bold>F.</bold> Regenerated autozooid with three oral spines; additional spines from the original bud are also visible; <bold>G.</bold> Small kenozooid filling the space between autozooids. Scale bars: 200 μm (<bold>A, B, E–G</bold>); 100 μm (<bold>C</bold>); 50 μm (<bold>D</bold>).</p></caption><graphic xmlns:xlink="http://www.w3.org/1999/xlink" xlink:href="zookeys-1254-001_article-157989__-g018.jpg" position="float" orientation="portrait" xlink:type="simple" id="oo_1426506.jpg"><uri content-type="original_file" xlink:type="simple">https://binary.pensoft.net/fig/1426506</uri></graphic></fig><fig id="F19" position="float" orientation="portrait"><object-id xmlns:xlink="http://www.w3.org/1999/xlink" content-type="doi" xlink:type="simple">10.3897/zookeys.1254.157989.figure19</object-id><object-id xmlns:xlink="http://www.w3.org/1999/xlink" content-type="arpha" xlink:type="simple">F11ADFD7-FFB6-52D4-B439-75BF3A52FE3F</object-id><label>Figure 19.</label><caption><p><italic><tp:taxon-name><tp:taxon-name-part taxon-name-part-type="genus" reg="Fenestrulina">Fenestrulina</tp:taxon-name-part> <tp:taxon-name-part taxon-name-part-type="species" reg="variorugosa">variorugosa</tp:taxon-name-part></tp:taxon-name></italic> Rosso &amp; Di Martino, sp. nov. regenerations and teratologies. <bold>A, B.</bold> Holotype B43.23.2.2024.a Formica Isle, Egadi Islands, W Sicily, Sicily Strait; <bold>C.</bold> Paratype B43.23.2.2024.b, Formica Isle, Egadi Islands, W Sicily, Sicily Strait; <bold>D–I.</bold><abbrev xmlns:xlink="http://www.w3.org/1999/xlink" content-type="institution" xlink:title="Museum of Palaeontology of the University of Catania" id="ABBRID0ECBEK" xlink:type="simple">PMC</abbrev> Rosso Coll. I.H.B.159a, Secca di Levante, Capo Milazzo Peninsula. <bold>A.</bold> Damaged colony portion with regenerated, irregularly shaped autozooids, leaving spaces between them; <bold>B.</bold> Very large autozooid (upper right corner) with a noticeably wider orifice and operculum, and a deformed ascopore; <bold>C.</bold> Deformed autozooid at the periphery of the young paratype colony, intergrowing with a cribrimorph that is only partially covered; <bold>D.</bold> Group of autozooids, some ovicellate. Note the prominent rugosity, which show a preferential radial pattern; <bold>E.</bold> Group of non-ovicellate autozooids, several (asterisks) showing evidence of regeneration at orifice level; <bold>F, G.</bold> Details of autozooids, orifice, ascopore and pseudopores. Note the distal position of the oral spines; <bold>H.</bold> Deformed, giant autozooids, one developing two ovicells for both autozooids located proximally. Note the regeneration evidence (white arrows), the presence of a small kenozooid (black dashed arrow), and the orificial closure plate (black solid arrow); <bold>I.</bold> Some irregularly shaped autozooids with frequent evidence of regeneration (arrowed). Scale bars: 500 μm (<bold>A, E, H, I</bold>); 200 μm (<bold>B, C, F</bold>); 1 mm (<bold>D</bold>); 100 μm (<bold>G</bold>).</p></caption><graphic xmlns:xlink="http://www.w3.org/1999/xlink" xlink:href="zookeys-1254-001_article-157989__-g019.jpg" position="float" orientation="portrait" xlink:type="simple" id="oo_1426507.jpg"><uri content-type="original_file" xlink:type="simple">https://binary.pensoft.net/fig/1426507</uri></graphic></fig><p>Autozooids hexagonal, distinct, contiguous, boundaries marked by narrow, deep grooves widening at triple junctions, exposing upper parts of sub-vertical lateral walls (Figs <xref ref-type="fig" rid="F17">17B–E</xref>, <xref ref-type="fig" rid="F19">19A–E</xref>). Frontal cryptocystidean area outlined by a thin, slightly raised rim, more pronounced at pseudopore level, lining orifice proximally and laterally, developing long (mean length 148 μm, <italic>n</italic> = 11) lappets on both sides of orifice (Figs <xref ref-type="fig" rid="F17">17B–E</xref>, <xref ref-type="fig" rid="F18">18A, F, G</xref>, <xref ref-type="fig" rid="F19">19A–C, F, G</xref>). These lappets occasionally extending distally and almost encircling the orifice but never joining (Fig. <xref ref-type="fig" rid="F19">19A</xref>). Two elliptical, occasionally one elongate, cryptocystidean areas distal to the orifice, between oral spines, each with one or two pseudopores, rarely more (Figs <xref ref-type="fig" rid="F17">17B–E</xref>, <xref ref-type="fig" rid="F18">18A, C, F</xref>, <xref ref-type="fig" rid="F19">19F, G</xref>). Frontal surface gently convex, more raised at ascopore level, smooth, perforated by 32–45 pseudopores, 12–20 in periancestrular autozooids (Figs <xref ref-type="fig" rid="F18">18E</xref>, <xref ref-type="fig" rid="F19">19C</xref>). Pseudopores mostly located in distal half of autozooid, arranged in two rows between orifice and ascopore, one or two rows in lateral lappets (Figs <xref ref-type="fig" rid="F17">17B, E</xref>, <xref ref-type="fig" rid="F18">18A, C, F</xref>), in a single row along lateral zooidal margins, sparse or absent proximally (Figs <xref ref-type="fig" rid="F17">17C–E</xref>, <xref ref-type="fig" rid="F19">19</xref>). Pseudopores on a level with frontal shield, irregularly subcircular to slightly lobate, semicircular (Figs <xref ref-type="fig" rid="F17">17D</xref>, <xref ref-type="fig" rid="F19">19</xref>) or slit-like (Fig. <xref ref-type="fig" rid="F17">17E</xref>) along lateral rim; each with three or four (rarely more) spinules projecting, thickening and flattening or branching centrally, never merging (Figs <xref ref-type="fig" rid="F18">18C, D, F</xref>, <xref ref-type="fig" rid="F23">23H</xref>). Circular pseudopores without spinules in regenerated autozooids in damaged colony areas (Fig. <xref ref-type="fig" rid="F20">20C–F</xref>), sometimes occluded by underlying gymnocystal calcification (Fig. <xref ref-type="fig" rid="F20">20D, E</xref>). Basal wall largely uncalcified.</p><fig id="F20" position="float" orientation="portrait"><object-id xmlns:xlink="http://www.w3.org/1999/xlink" content-type="doi" xlink:type="simple">10.3897/zookeys.1254.157989.figure20</object-id><object-id xmlns:xlink="http://www.w3.org/1999/xlink" content-type="arpha" xlink:type="simple">3326E042-28ED-522E-BEBA-AD1F675793D8</object-id><label>Figure 20.</label><caption><p><italic><tp:taxon-name><tp:taxon-name-part taxon-name-part-type="genus" reg="Fenestrulina">Fenestrulina</tp:taxon-name-part> <tp:taxon-name-part taxon-name-part-type="species" reg="variorugosa">variorugosa</tp:taxon-name-part></tp:taxon-name></italic> Rosso &amp; Di Martino, sp. nov. regenerations, <abbrev xmlns:xlink="http://www.w3.org/1999/xlink" content-type="institution" xlink:title="Museum of Palaeontology of the University of Catania" id="ABBRID0ETFEK" xlink:type="simple">PMC</abbrev> Rosso Coll. I.H.B.160.a, Secca di Ponente, Capo Milazzo Peninsula, NE Sicily, Tyrrhenian Sea. <bold>A.</bold> Damaged zooids with evidence of multiple regenerations (arrowed) and occluded orifices (asterisks); <bold>B.</bold> Regenerated autozooid with opposite polarity and a pseudoporous plate occluding the orifice; <bold>C–E.</bold> Regenerated autozooids with pseudopores in the first frontal shield, hole-shaped and lacking the typical spinous processes, sometimes occluded by secondary gymnocystal calcification. The scar left by the margin of the detached original frontal shield is arrowed in <bold>E</bold>; <bold>F.</bold> Regeneration producing elevated, irregularly shaped autozooids that overarch the previous colony layer. Scale bars: 500 μm (<bold>A, C, F</bold>); 200 μm (<bold>B, E</bold>); 100 μm (<bold>D</bold>).</p></caption><graphic xmlns:xlink="http://www.w3.org/1999/xlink" xlink:href="zookeys-1254-001_article-157989__-g020.jpg" position="float" orientation="portrait" xlink:type="simple" id="oo_1426508.jpg"><uri content-type="original_file" xlink:type="simple">https://binary.pensoft.net/fig/1426508</uri></graphic></fig><p>Primary orifice transversely D-shaped, hinge-line straight with two tiny denticles near proximal corners; distal rim fairly denticulated (Fig. <xref ref-type="fig" rid="F18">18C</xref>). Two oral spines in most autozooids (Figs <xref ref-type="fig" rid="F17">17B–E</xref>, <xref ref-type="fig" rid="F18">18C, F, G</xref>), rarely three (Figs <xref ref-type="fig" rid="F18">18G</xref>, <xref ref-type="fig" rid="F19">19G</xref>), four observed in the first periancestrular ones (Fig. <xref ref-type="fig" rid="F18">18E</xref>), ~100 μm long (base diameter 15–25 μm), located along distal curvature (Figs <xref ref-type="fig" rid="F17">17B–E</xref>, <xref ref-type="fig" rid="F18">18C, G</xref>). Intrazooidal regeneration may alter spine count (e.g., Fig. <xref ref-type="fig" rid="F18">18F</xref>). Only two, barely visible, spines in ovicellate autozooids, lining ovicell margins near proximal rim (Figs <xref ref-type="fig" rid="F17">17C, D</xref>, <xref ref-type="fig" rid="F19">19D, H</xref>).</p><p>Ascopore ~90 μm proximal to orifice (Figs <xref ref-type="fig" rid="F17">17</xref>, <xref ref-type="fig" rid="F18">18A, C, D, G</xref>, <xref ref-type="fig" rid="F19">19F, G</xref>), within a reniform field of smooth gymnocyst marked by a slightly raised rim, in contact with the arched proximal rim of the frontal shield in the presence of an ovicell (Fig. <xref ref-type="fig" rid="F17">17E</xref>) or fusing with it (Fig. <xref ref-type="fig" rid="F19">19D, H</xref>); large transversely C-shaped lumen between the distal wide tongue and the arched proximal border; rim irregularly denticulated including tiny spindle-like spinules and larger, platy to branched denticles (Figs <xref ref-type="fig" rid="F17">17B, E</xref>, <xref ref-type="fig" rid="F18">18C, D</xref>, <xref ref-type="fig" rid="F19">19F, G</xref>).</p><p>Ovicell subglobular, prominent, restricted proximally to fit orifice width, slightly obscuring distal part of orifice, not closed by the operculum, produced by the distal autozooid (Figs <xref ref-type="fig" rid="F17">17C, D</xref>, <xref ref-type="fig" rid="F19">19D, H</xref>). Endooecium well calcified, gently nodular and faintly ribbed and scalloped to prominently rough with blunt spiny processes and radial crests at periphery but smoother proximally; rimmed by a row of ~15 quadrangular pores, separated by calcified bridges, often reduced in diameter by secondary calcification (Fig. <xref ref-type="fig" rid="F17">17C</xref>, arrowed); proximal margin with narrow upturned rim just at corners above oral spines. Calcified part of ectooecium consisting of a narrow (~30 μm) elevated rim of gymnocyst lining the row of pores.</p><p>Ancestrula tatiform (Figs <xref ref-type="fig" rid="F18">18E</xref>, <xref ref-type="fig" rid="F19">19C</xref>, <xref ref-type="fig" rid="F24">24F, G</xref>), irregularly oval, similar size to first periancestrular autozooids, gymnocyst apparently narrow, largely covered by periancestrular autozooids in examined material, with ten spines: five around orifice (three distal, closely spaced, two more proximally placed, at a greater distance, aligned with proximal margin of operculum), five around proximal half of opesia (widely and regularly spaced). Opesia oval (305 μm long by 220 μm wide) surrounded by a narrow (~15 μm), almost smooth cryptocyst. Two longitudinally elongated cryptocystidean areas (2 or 3 pores each) between distal triad and two more proximal oral spines (Fig. <xref ref-type="fig" rid="F18">18E</xref>). Budding pattern: one distal, two distolateral, two proximolateral and two proximal autozooids (Fig. <xref ref-type="fig" rid="F18">18E</xref>).</p><p>Kenozooids small, triangular to quadrangular, elongate, filling empty spaces between autozooids in areas without evidence of reparation, including few relatively large pseudopores with 5–7 denticles giving a stellate appearance (Figs <xref ref-type="fig" rid="F18">18G</xref>, <xref ref-type="fig" rid="F19">19H</xref>).</p></tp:treatment-sec><tp:treatment-sec sec-type="etymology" id="SECID0ELKEK"><title>Etymology.</title><p>Referring to the variability of the ovicell ornamentation, especially the variable degree of the endooecial rugosity.</p></tp:treatment-sec><tp:treatment-sec sec-type="remarks" id="SECID0EQKEK"><title>Remarks.</title><p><italic><tp:taxon-name><tp:taxon-name-part taxon-name-part-type="genus" reg="Fenestrulina">Fenestrulina</tp:taxon-name-part> <tp:taxon-name-part taxon-name-part-type="species" reg="variorugosa">variorugosa</tp:taxon-name-part></tp:taxon-name></italic> sp. nov. resembles <italic><tp:taxon-name><tp:taxon-name-part taxon-name-part-type="genus" reg="Fenestrulina">F.</tp:taxon-name-part> <tp:taxon-name-part taxon-name-part-type="species" reg="barrosoi">barrosoi</tp:taxon-name-part></tp:taxon-name></italic> Álvarez, 1993, an Atlanto-Mediterranean species described from the Alboran Sea at depths of 15–20 and 50–60 m (<xref ref-type="bibr" rid="B3">Álvarez 1993</xref>), and later recorded at 112–120 m depth (<xref ref-type="bibr" rid="B109">Ramalho et al. 2022</xref>), and from the Galician coast on seagrasses at ~15 m depth (<xref ref-type="bibr" rid="B113">Reverter Gil et al. 2019</xref>). Both species share the general morphology of ovicells and autozooids, including the shape and location of the ascopore. However, all morphological measurements, except for the autozooidal length of the holotype, tend to be smaller in <italic><tp:taxon-name><tp:taxon-name-part taxon-name-part-type="genus" reg="Fenestrulina">F.</tp:taxon-name-part> <tp:taxon-name-part taxon-name-part-type="species" reg="barrosoi">barrosoi</tp:taxon-name-part></tp:taxon-name></italic> than in <italic><tp:taxon-name><tp:taxon-name-part taxon-name-part-type="genus" reg="Fenestrulina">F.</tp:taxon-name-part> <tp:taxon-name-part taxon-name-part-type="species" reg="variorugosa">variorugosa</tp:taxon-name-part></tp:taxon-name></italic> sp. nov. In <italic><tp:taxon-name><tp:taxon-name-part taxon-name-part-type="genus" reg="Fenestrulina">F.</tp:taxon-name-part> <tp:taxon-name-part taxon-name-part-type="species" reg="barrosoi">barrosoi</tp:taxon-name-part></tp:taxon-name></italic>, pseudopores are always distributed in a single row along lateral and proximal margins, without any doubling or absence in these areas, as observed in <italic><tp:taxon-name><tp:taxon-name-part taxon-name-part-type="genus" reg="Fenestrulina">F.</tp:taxon-name-part> <tp:taxon-name-part taxon-name-part-type="species" reg="variorugosa">variorugosa</tp:taxon-name-part></tp:taxon-name></italic> sp. nov. <italic><tp:taxon-name><tp:taxon-name-part taxon-name-part-type="genus" reg="Fenestrulina">Fenestrulina</tp:taxon-name-part> <tp:taxon-name-part taxon-name-part-type="species" reg="barrosoi">barrosoi</tp:taxon-name-part></tp:taxon-name></italic> typically has 3–6 oral spines, most commonly four or five based on <xref ref-type="bibr" rid="B3">Álvarez (1993</xref>: 833), although his fig. 1 on p. 832 shows zooids with three spines, rather than the 2–4 (mostly two), seen in <italic><tp:taxon-name><tp:taxon-name-part taxon-name-part-type="genus" reg="Fenestrulina">F.</tp:taxon-name-part> <tp:taxon-name-part taxon-name-part-type="species" reg="variorugosa">variorugosa</tp:taxon-name-part></tp:taxon-name></italic> sp. nov. Importantly, the proximal pair of spines in <italic><tp:taxon-name><tp:taxon-name-part taxon-name-part-type="genus" reg="Fenestrulina">F.</tp:taxon-name-part> <tp:taxon-name-part taxon-name-part-type="species" reg="barrosoi">barrosoi</tp:taxon-name-part></tp:taxon-name></italic> is stout and shifted proximally. Colonies with rugose ovicells resemble <italic><tp:taxon-name><tp:taxon-name-part taxon-name-part-type="genus" reg="Fenestrulina">F.</tp:taxon-name-part> <tp:taxon-name-part taxon-name-part-type="species" reg="kalliste">kalliste</tp:taxon-name-part></tp:taxon-name></italic> sp. nov., but the latter species has heavier ornamentation, with more developed spiny processes and a central area with prominent and often transversal crests. The pseudopore number, distribution and morphology differ significantly, and the proximal oral spines in <italic><tp:taxon-name><tp:taxon-name-part taxon-name-part-type="genus" reg="Fenestrulina">F.</tp:taxon-name-part> <tp:taxon-name-part taxon-name-part-type="species" reg="kalliste">kalliste</tp:taxon-name-part></tp:taxon-name></italic> sp. nov. are bifurcated. Rough ornamentation of the endooecium is also seen in <italic><tp:taxon-name><tp:taxon-name-part taxon-name-part-type="genus" reg="Fenestrulina">F.</tp:taxon-name-part> <tp:taxon-name-part taxon-name-part-type="species" reg="cavernicola">cavernicola</tp:taxon-name-part></tp:taxon-name></italic> sp. nov. and <italic><tp:taxon-name><tp:taxon-name-part taxon-name-part-type="genus" reg="Fenestrulina">F.</tp:taxon-name-part> <tp:taxon-name-part taxon-name-part-type="species" reg="juani">juani</tp:taxon-name-part></tp:taxon-name></italic>, but in these species, the frontal shield is dimpled. In <italic><tp:taxon-name><tp:taxon-name-part taxon-name-part-type="genus" reg="Fenestrulina">F.</tp:taxon-name-part> <tp:taxon-name-part taxon-name-part-type="species" reg="cavernicola">cavernicola</tp:taxon-name-part></tp:taxon-name></italic> sp. nov., the endooecium is spinier and bordered by a large peripheral fissure with only a few pores, while in <italic><tp:taxon-name><tp:taxon-name-part taxon-name-part-type="genus" reg="Fenestrulina">F.</tp:taxon-name-part> <tp:taxon-name-part taxon-name-part-type="species" reg="juani">juani</tp:taxon-name-part></tp:taxon-name></italic>, the ornamentation consists of prominent tubercles.</p><p>The variability in <italic><tp:taxon-name><tp:taxon-name-part taxon-name-part-type="genus" reg="Fenestrulina">F.</tp:taxon-name-part> <tp:taxon-name-part taxon-name-part-type="species" reg="variorugosa">variorugosa</tp:taxon-name-part></tp:taxon-name></italic> sp. nov. primarily pertains to the ornamentation of the ovicell endooecium, which ranges from nearly smooth to highly rough. Autozooid size and shape also vary. Although usually elongate hexagonal and arranged in regular alternating rows, repair in some damaged areas may cause changes in size and shape of some autozooids, including the formation of lateral prominences and relatively enlarged orifices (Figs <xref ref-type="fig" rid="F18">18E</xref>, <xref ref-type="fig" rid="F19">19A–C</xref>). Orifices also seem to be dimorphic, becoming slightly wider in ovicellate than in non-ovicellate zooids (Figs <xref ref-type="fig" rid="F17">17C, D</xref>, <xref ref-type="fig" rid="F19">19H</xref>). In a single case, a deformed autozooid had an orifice as long as (133 μm vs 112–137 μm) but decidedly wider (227 μm vs 144–170 μm) than average (Fig. <xref ref-type="fig" rid="F19">19B</xref>). Frontal pseudopores are very close to each other and can often fuse. The denticles on the proximal side of the orifice are very inconspicuous and barely recognisable in some colonies.</p><p>Regeneration is common in this species, particularly in specimens living on soft-bodied algae from the Capo Milazzo area (Figs <xref ref-type="fig" rid="F19">19</xref>, <xref ref-type="fig" rid="F20">20</xref>). In a colony from sample <abbrev xmlns:xlink="http://www.w3.org/1999/xlink" xlink:title="Milazzo, Secca di Levante scraped" id="ABBRID0E2REK" xlink:type="simple">MI_SdL_G</abbrev>, autozooids were mostly damaged at orifice level, with intramurally budded autozooids showing smaller orifices and limited proximal areas of the frontal shield, usually extending distal to the ascopore (Fig. <xref ref-type="fig" rid="F19">19E, H, I</xref>). Heavier damage, also affecting larger sectors of the autozooidal frontal shield, was observed in a colony from sample <abbrev xmlns:xlink="http://www.w3.org/1999/xlink" xlink:title="Milazzo, Secca di Ponente scraped" id="ABBRID0EDSEK" xlink:type="simple">MI_SdPn_G</abbrev> (Fig. <xref ref-type="fig" rid="F20">20</xref>), including multiple regeneration events per autozooid (Fig. <xref ref-type="fig" rid="F20">20A, C</xref>), regeneration with opposite polarity (Fig. <xref ref-type="fig" rid="F20">20B</xref>), and the production of oral closure plates (Fig. <xref ref-type="fig" rid="F20">20B, C</xref>). Detachment of the original frontal shield after regeneration left traces in the regenerated one (Fig. <xref ref-type="fig" rid="F20">20E</xref>, arrowed). Regeneration in damaged areas produced elevated irregularly shaped autozooids with circular pseudopores lacking spinules, overarching the underlying colony layer (Fig. <xref ref-type="fig" rid="F20">20F</xref>). Similar non-spinulose pseudopores occur in <italic><tp:taxon-name><tp:taxon-name-part taxon-name-part-type="genus" reg="Fenestrulina">F.</tp:taxon-name-part> <tp:taxon-name-part taxon-name-part-type="species" reg="caseola">caseola</tp:taxon-name-part></tp:taxon-name></italic> Hayward, 1988 originating from Mauritius and later reported from other Indo-Pacific localities including Australia (<xref ref-type="bibr" rid="B71">Hayward 1988</xref>; <xref ref-type="bibr" rid="B135">Tilbrook 2006</xref>; <xref ref-type="bibr" rid="B14">Bock 2025</xref><ext-link xmlns:xlink="http://www.w3.org/1999/xlink" xlink:href="https://bryozoa.net/cheilostomata/fenestrulinidae/fenestrulina_caseola.html" ext-link-type="uri" xlink:type="simple">https://bryozoa.net/cheilostomata/fenestrulinidae/fenestrulina_caseola.html</ext-link>). However, unlike in <italic><tp:taxon-name><tp:taxon-name-part taxon-name-part-type="genus" reg="Fenestrulina">F.</tp:taxon-name-part> <tp:taxon-name-part taxon-name-part-type="species" reg="variorugosa">variorugosa</tp:taxon-name-part></tp:taxon-name></italic> sp. nov., those pseudopores can be occluded by the complete coalescence of spinous processes.</p><p>Colonies figured in <xref ref-type="bibr" rid="B24">Chimenz Gusso et al. (2014)</xref> as <italic><tp:taxon-name><tp:taxon-name-part taxon-name-part-type="genus" reg="Fenestrulina">F.</tp:taxon-name-part> <tp:taxon-name-part taxon-name-part-type="species" reg="malusii">malusii</tp:taxon-name-part></tp:taxon-name></italic> resemble <italic><tp:taxon-name><tp:taxon-name-part taxon-name-part-type="genus" reg="Fenestrulina">F.</tp:taxon-name-part> <tp:taxon-name-part taxon-name-part-type="species" reg="variorugosa">variorugosa</tp:taxon-name-part></tp:taxon-name></italic> sp. nov. in their general appearance, including the size, morphology and location of pseudopores against the frontal cryptocystidean rim. The two distal spines and the slightly ribbed ovicell are also similar. Colonies from a depth of 86 m off Tabarka (Tunisia) are highly likely to correspond to this species, based on stereomicroscope images kindly provided by Dr. P. Lozouet.</p></tp:treatment-sec><tp:treatment-sec sec-type="habitat" id="SECID0ECVEK"><title>Habitat distribution.</title><p>To date, <italic><tp:taxon-name><tp:taxon-name-part taxon-name-part-type="genus" reg="Fenestrulina">Fenestrulina</tp:taxon-name-part> <tp:taxon-name-part taxon-name-part-type="species" reg="variorugosa">variorugosa</tp:taxon-name-part></tp:taxon-name></italic> sp. nov. has been collected from a variety of habitats ranging from shaded and plant-rich areas on the shallow shelf to the upper slope, in association with white corals. Our colonies were found on roots of <italic><tp:taxon-name><tp:taxon-name-part taxon-name-part-type="genus" reg="Posidonia">P.</tp:taxon-name-part> <tp:taxon-name-part taxon-name-part-type="species" reg="oceanica">oceanica</tp:taxon-name-part></tp:taxon-name></italic>, collected in a flat, rocky area predominantly covered by algae from the Infralittoral <tp:taxon-name><tp:taxon-name-part taxon-name-part-type="above-family">Algae</tp:taxon-name-part></tp:taxon-name> biocoenosis, surrounded by the <italic><tp:taxon-name><tp:taxon-name-part taxon-name-part-type="genus" reg="Posidonia">Posidonia</tp:taxon-name-part></tp:taxon-name></italic> Meadows biocoenosis (<xref ref-type="bibr" rid="B25">CoNISMa 2009</xref>), as well as on soft-bodied algae forming the canopy of the Coralligenous biocoenosis. A few colonies were also observed colonising the shell of a <italic><tp:taxon-name><tp:taxon-name-part taxon-name-part-type="genus" reg="Lithophaga">L.</tp:taxon-name-part> <tp:taxon-name-part taxon-name-part-type="species" reg="lithophaga">lithophaga</tp:taxon-name-part></tp:taxon-name></italic> specimen still inside its bore-hole in the coralligenous concretion, suggesting that this species can thrive in cryptic habitats. A few colonies were found on dead coral fragments between 200 and 300 m depth in canyons off Spain and France (partly published in <xref ref-type="bibr" rid="B146">Zabala et al. 1993</xref>). However, the habitat distribution may be incomplete, as the information regarding the habitats of the specimens examined by <xref ref-type="bibr" rid="B24">Chimenz Gusso et al. (2014)</xref> and those from Tabarka (Tunisia) at the <abbrev xmlns:xlink="http://www.w3.org/1999/xlink" xlink:title="Muséum national d’Histoire naturelle in Paris" id="ABBRID0ELXEK" xlink:type="simple">MNHN</abbrev> is not available.</p></tp:treatment-sec><tp:treatment-sec sec-type="distribution" id="SECID0EPXEK"><title>Geographical distribution.</title><p>In addition to its type locality in the Egadi Archipelago (W Sicily), <italic><tp:taxon-name><tp:taxon-name-part taxon-name-part-type="genus" reg="Fenestrulina">F.</tp:taxon-name-part> <tp:taxon-name-part taxon-name-part-type="species" reg="variorugosa">variorugosa</tp:taxon-name-part></tp:taxon-name></italic> sp. nov. has also been found in the Aeolian Archipelago (SE Tyrrhenian Sea) and in the north-western part of the Liguro-Provençal basin. The species distribution is further expanded when considering the colonies from off Tabarka (Tunisia), extending its occurrence also to the southern part of the Sicily Strait. Most colonies examined by <xref ref-type="bibr" rid="B24">Chimenz Gusso et al. (2014)</xref> were collected from several localities in the Tyrrhenian Sea, and subordinately from the Aegean Sea (Turkey), further expanding the known distribution of this species in the Mediterranean.</p></tp:treatment-sec><tp:treatment-sec><!--Section generated to contain objects referenced in tp:taxon-treatment.--><fig id="F1" position="float" orientation="portrait"><object-id xmlns:xlink="http://www.w3.org/1999/xlink" content-type="doi" xlink:type="simple">10.3897/zookeys.1254.157989.figure1</object-id><object-id xmlns:xlink="http://www.w3.org/1999/xlink" content-type="arpha" xlink:type="simple">DE4B9FDB-C266-5B10-930C-0B0C5F2D8087</object-id><label>Figure 1.</label><caption><p>Geographical distribution of Mediterranean <italic><tp:taxon-name><tp:taxon-name-part taxon-name-part-type="genus" reg="Fenestrulina">Fenestrulina</tp:taxon-name-part></tp:taxon-name></italic> species (and specimens) examined in this study. Asterisks denote newly described species and the only confirmed record of <italic><tp:taxon-name><tp:taxon-name-part taxon-name-part-type="genus" reg="Fenestrulina">Fenestrulina</tp:taxon-name-part> <tp:taxon-name-part taxon-name-part-type="species" reg="malusii">malusii</tp:taxon-name-part></tp:taxon-name></italic> (Audouin &amp; Savigny, 1826), illustrated here with Savigny’s original drawing (reproduced from <xref ref-type="bibr" rid="B26">d’Hondt 2006</xref>) shown on the left. Type material is shown for each species, except for <italic><tp:taxon-name><tp:taxon-name-part taxon-name-part-type="genus" reg="Fenestrulina">F.</tp:taxon-name-part> <tp:taxon-name-part taxon-name-part-type="species" reg="malusii">malusii</tp:taxon-name-part></tp:taxon-name></italic>, for which the neotype (upper image) and a colony fragment from Ile-Rousse Bank, NW Corsica (lower image) are figured. Large symbols indicate type localities; small symbols mark additional occurrences. Symbol colours correspond to species as follows: red = <italic><tp:taxon-name><tp:taxon-name-part taxon-name-part-type="genus" reg="Fenestrulina">F.</tp:taxon-name-part> <tp:taxon-name-part taxon-name-part-type="species" reg="malusii">malusii</tp:taxon-name-part></tp:taxon-name></italic>; bright green = <italic><tp:taxon-name><tp:taxon-name-part taxon-name-part-type="genus" reg="Fenestrulina">F.</tp:taxon-name-part> <tp:taxon-name-part taxon-name-part-type="species" reg="cavernicola">cavernicola</tp:taxon-name-part></tp:taxon-name></italic> sp. nov.; vivid pink = <italic><tp:taxon-name><tp:taxon-name-part taxon-name-part-type="genus" reg="Fenestrulina">F.</tp:taxon-name-part> <tp:taxon-name-part taxon-name-part-type="species" reg="communis">communis</tp:taxon-name-part></tp:taxon-name></italic> sp. nov.; pale blue = <italic><tp:taxon-name><tp:taxon-name-part taxon-name-part-type="genus" reg="Fenestrulina">F.</tp:taxon-name-part> <tp:taxon-name-part taxon-name-part-type="species" reg="foveolata">foveolata</tp:taxon-name-part></tp:taxon-name></italic> sp. nov.; blue = <italic><tp:taxon-name><tp:taxon-name-part taxon-name-part-type="genus" reg="Fenestrulina">F.</tp:taxon-name-part> <tp:taxon-name-part taxon-name-part-type="species" reg="granulosa">granulosa</tp:taxon-name-part></tp:taxon-name></italic> sp. nov.; olive green = <italic><tp:taxon-name><tp:taxon-name-part taxon-name-part-type="genus" reg="Fenestrulina">F.</tp:taxon-name-part> <tp:taxon-name-part taxon-name-part-type="species" reg="kalliste">kalliste</tp:taxon-name-part></tp:taxon-name></italic> sp. nov.; dark green = <italic><tp:taxon-name><tp:taxon-name-part taxon-name-part-type="genus" reg="Fenestrulina">F.</tp:taxon-name-part> <tp:taxon-name-part taxon-name-part-type="species" reg="ovata">ovata</tp:taxon-name-part></tp:taxon-name></italic> sp. nov.; purple = <italic><tp:taxon-name><tp:taxon-name-part taxon-name-part-type="genus" reg="Fenestrulina">F.</tp:taxon-name-part> <tp:taxon-name-part taxon-name-part-type="species" reg="variorugosa">variorugosa</tp:taxon-name-part></tp:taxon-name></italic> sp. nov.; lilac = <italic><tp:taxon-name><tp:taxon-name-part taxon-name-part-type="genus" reg="Fenestrulina">Fenestrulina</tp:taxon-name-part></tp:taxon-name></italic> sp. Note: in areas with multiple records, only one symbol is used to represent the locality.</p></caption><graphic xmlns:xlink="http://www.w3.org/1999/xlink" xlink:href="zookeys-1254-001_article-157989__-g001.jpg" position="float" orientation="portrait" xlink:type="simple" id="oo_1426489.jpg"><uri content-type="original_file" xlink:type="simple">https://binary.pensoft.net/fig/1426489</uri></graphic></fig><fig id="F22" position="float" orientation="portrait"><object-id xmlns:xlink="http://www.w3.org/1999/xlink" content-type="doi" xlink:type="simple">10.3897/zookeys.1254.157989.figure22</object-id><object-id xmlns:xlink="http://www.w3.org/1999/xlink" content-type="arpha" xlink:type="simple">E2A912E1-64B2-5694-BED8-3B3C13EBE2A6</object-id><label>Figure 22.</label><caption><p>Geographical distribution of all known records of <italic><tp:taxon-name><tp:taxon-name-part taxon-name-part-type="genus" reg="Fenestrulina">Fenestrulina</tp:taxon-name-part></tp:taxon-name></italic> in the Mediterranean, plotted against current summer Sea-Surface Temperatures (data from IFREMER-LOPS Data Visualization Portal <ext-link xmlns:xlink="http://www.w3.org/1999/xlink" xlink:href="https://syntool.ifremer.fr/" ext-link-type="uri" xlink:type="simple">https://syntool.ifremer.fr/</ext-link>, accessed Sept. 2024). An asterisk marks the probable origin of the original material of <italic><tp:taxon-name><tp:taxon-name-part taxon-name-part-type="genus" reg="Fenestrulina">F.</tp:taxon-name-part> <tp:taxon-name-part taxon-name-part-type="species" reg="malusii">malusii</tp:taxon-name-part></tp:taxon-name></italic>. Large dots: collection sites of specimens with confirmed species attribution; small dots: records of putative <italic><tp:taxon-name><tp:taxon-name-part taxon-name-part-type="genus" reg="Fenestrulina">F.</tp:taxon-name-part> <tp:taxon-name-part taxon-name-part-type="species" reg="malusii">malusii</tp:taxon-name-part></tp:taxon-name></italic> requiring taxonomic revision, but with known provenance; open ellipses: sites, covered by dedicated monographs, from which <italic><tp:taxon-name><tp:taxon-name-part taxon-name-part-type="genus" reg="Fenestrulina">Fenestrulina</tp:taxon-name-part></tp:taxon-name></italic> species are absent.</p></caption><graphic xmlns:xlink="http://www.w3.org/1999/xlink" xlink:href="zookeys-1254-001_article-157989__-g022.jpg" position="float" orientation="portrait" xlink:type="simple" id="oo_1426510.jpg"><uri content-type="original_file" xlink:type="simple">https://binary.pensoft.net/fig/1426510</uri></graphic></fig><fig id="F23" position="float" orientation="portrait"><object-id xmlns:xlink="http://www.w3.org/1999/xlink" content-type="doi" xlink:type="simple">10.3897/zookeys.1254.157989.figure23</object-id><object-id xmlns:xlink="http://www.w3.org/1999/xlink" content-type="arpha" xlink:type="simple">5B828C8D-634B-515B-B408-A691E00E0B33</object-id><label>Figure 23.</label><caption><p>Comparison of pseudopores in the studied species of <italic><tp:taxon-name><tp:taxon-name-part taxon-name-part-type="genus" reg="Fenestrulina">Fenestrulina</tp:taxon-name-part></tp:taxon-name></italic>. <bold>A.</bold><italic><tp:taxon-name><tp:taxon-name-part taxon-name-part-type="genus" reg="Fenestrulina">F.</tp:taxon-name-part> <tp:taxon-name-part taxon-name-part-type="species" reg="malusii">malusii</tp:taxon-name-part></tp:taxon-name></italic>; <bold>B.</bold><italic><tp:taxon-name><tp:taxon-name-part taxon-name-part-type="genus" reg="Fenestrulina">F.</tp:taxon-name-part> <tp:taxon-name-part taxon-name-part-type="species" reg="cavernicola">cavernicola</tp:taxon-name-part></tp:taxon-name></italic> sp. nov.; <bold>C.</bold><italic><tp:taxon-name><tp:taxon-name-part taxon-name-part-type="genus" reg="Fenestrulina">F.</tp:taxon-name-part> <tp:taxon-name-part taxon-name-part-type="species" reg="communis">communis</tp:taxon-name-part></tp:taxon-name></italic> sp. nov.; <bold>D.</bold><italic><tp:taxon-name><tp:taxon-name-part taxon-name-part-type="genus" reg="Fenestrulina">F.</tp:taxon-name-part> <tp:taxon-name-part taxon-name-part-type="species" reg="foveolata">foveolata</tp:taxon-name-part></tp:taxon-name></italic> sp. nov.; <bold>E.</bold><italic><tp:taxon-name><tp:taxon-name-part taxon-name-part-type="genus" reg="Fenestrulina">F.</tp:taxon-name-part> <tp:taxon-name-part taxon-name-part-type="species" reg="granulosa">granulosa</tp:taxon-name-part></tp:taxon-name></italic> sp. nov.; <bold>F.</bold><italic><tp:taxon-name><tp:taxon-name-part taxon-name-part-type="genus" reg="Fenestrulina">F.</tp:taxon-name-part> <tp:taxon-name-part taxon-name-part-type="species" reg="kalliste">kalliste</tp:taxon-name-part></tp:taxon-name></italic> sp. nov.; <bold>G.</bold><italic><tp:taxon-name><tp:taxon-name-part taxon-name-part-type="genus" reg="Fenestrulina">F.</tp:taxon-name-part> <tp:taxon-name-part taxon-name-part-type="species" reg="ovata">ovata</tp:taxon-name-part></tp:taxon-name></italic> sp. nov.; <bold>H.</bold><italic><tp:taxon-name><tp:taxon-name-part taxon-name-part-type="genus" reg="Fenestrulina">F.</tp:taxon-name-part> <tp:taxon-name-part taxon-name-part-type="species" reg="variorugosa">variorugosa</tp:taxon-name-part></tp:taxon-name></italic> sp. nov.; <bold>I.</bold><italic><tp:taxon-name><tp:taxon-name-part taxon-name-part-type="genus" reg="Fenestrulina">Fenestrulina</tp:taxon-name-part></tp:taxon-name></italic> sp. Scale bars: 100 μm.</p></caption><graphic xmlns:xlink="http://www.w3.org/1999/xlink" xlink:href="zookeys-1254-001_article-157989__-g023.jpg" position="float" orientation="portrait" xlink:type="simple" id="oo_1426511.jpg"><uri content-type="original_file" xlink:type="simple">https://binary.pensoft.net/fig/1426511</uri></graphic></fig><fig id="F24" position="float" orientation="portrait"><object-id xmlns:xlink="http://www.w3.org/1999/xlink" content-type="doi" xlink:type="simple">10.3897/zookeys.1254.157989.figure24</object-id><object-id xmlns:xlink="http://www.w3.org/1999/xlink" content-type="arpha" xlink:type="simple">298ED7C0-5477-5CBA-B7AA-323DFED0EB1B</object-id><label>Figure 24.</label><caption><p>Comparison of ancestrulae in the studied species of <italic><tp:taxon-name><tp:taxon-name-part taxon-name-part-type="genus" reg="Fenestrulina">Fenestrulina</tp:taxon-name-part></tp:taxon-name></italic>. <bold>A.</bold><italic><tp:taxon-name><tp:taxon-name-part taxon-name-part-type="genus" reg="Fenestrulina">F.</tp:taxon-name-part> <tp:taxon-name-part taxon-name-part-type="species" reg="malusii">malusii</tp:taxon-name-part></tp:taxon-name></italic>, tatiform; <bold>B.</bold><italic><tp:taxon-name><tp:taxon-name-part taxon-name-part-type="genus" reg="Fenestrulina">F.</tp:taxon-name-part> <tp:taxon-name-part taxon-name-part-type="species" reg="cavernicola">cavernicola</tp:taxon-name-part></tp:taxon-name></italic> sp. nov., regenerated as a kenozooid; <bold>C.</bold><italic><tp:taxon-name><tp:taxon-name-part taxon-name-part-type="genus" reg="Fenestrulina">F.</tp:taxon-name-part> <tp:taxon-name-part taxon-name-part-type="species" reg="communis">communis</tp:taxon-name-part></tp:taxon-name></italic> sp. nov., tatiform; <bold>D.</bold><italic><tp:taxon-name><tp:taxon-name-part taxon-name-part-type="genus" reg="Fenestrulina">F.</tp:taxon-name-part> <tp:taxon-name-part taxon-name-part-type="species" reg="communis">communis</tp:taxon-name-part></tp:taxon-name></italic> sp. nov., regenerated as a miniature autozooid; <bold>E.</bold><italic><tp:taxon-name><tp:taxon-name-part taxon-name-part-type="genus" reg="Fenestrulina">F.</tp:taxon-name-part> <tp:taxon-name-part taxon-name-part-type="species" reg="foveolata">foveolata</tp:taxon-name-part></tp:taxon-name></italic> sp. nov., tatiform; <bold>F, G.</bold><italic><tp:taxon-name><tp:taxon-name-part taxon-name-part-type="genus" reg="Fenestrulina">F.</tp:taxon-name-part> <tp:taxon-name-part taxon-name-part-type="species" reg="variorugosa">variorugosa</tp:taxon-name-part></tp:taxon-name></italic> sp. nov., tatiform. Scale bars: 200 μm.</p></caption><graphic xmlns:xlink="http://www.w3.org/1999/xlink" xlink:href="zookeys-1254-001_article-157989__-g024.jpg" position="float" orientation="portrait" xlink:type="simple" id="oo_1426512.jpg"><uri content-type="original_file" xlink:type="simple">https://binary.pensoft.net/fig/1426512</uri></graphic></fig><table-wrap id="T1" position="float" orientation="portrait"><label>Table 1.</label><caption><p>List of samples from which the <italic><tp:taxon-name><tp:taxon-name-part taxon-name-part-type="genus" reg="Fenestrulina">Fenestrulina</tp:taxon-name-part></tp:taxon-name></italic> colonies, examined in the present paper, originate. For each sample, information is provided about locality and geographic area, water depth and bionomic assemblage. The number of both living and dead colonies found at the time of sampling is indicated. Abbreviations for samples—<abbrev xmlns:xlink="http://www.w3.org/1999/xlink" xlink:title="Agios Vasilios cave" id="ABBRID0EHUAE" xlink:type="simple">AV</abbrev>: Agios Vasilios cave; <abbrev xmlns:xlink="http://www.w3.org/1999/xlink" xlink:title="Calvi" id="ABBRID0ELUAE" xlink:type="simple">CL</abbrev>: Calvi; <abbrev xmlns:xlink="http://www.w3.org/1999/xlink" xlink:title="Granchi cave" id="ABBRID0EPUAE" xlink:type="simple">GR</abbrev>: Granchi cave; <abbrev xmlns:xlink="http://www.w3.org/1999/xlink" xlink:title="Gymnasium cave" id="ABBRID0ETUAE" xlink:type="simple">GY</abbrev>: Gymnasium cave; <abbrev xmlns:xlink="http://www.w3.org/1999/xlink" xlink:title="Mazzere cave" id="ABBRID0EXUAE" xlink:type="simple">MZ</abbrev>: Mazzere cave; <abbrev xmlns:xlink="http://www.w3.org/1999/xlink" xlink:title="Milazzo, Secca di Levante scraped" id="ABBRID0E2UAE" xlink:type="simple">MI_SdL_G</abbrev>: Milazzo, Secca di Levante scraped; <abbrev xmlns:xlink="http://www.w3.org/1999/xlink" xlink:title="Milazzo, Secca di Ponente scraped" id="ABBRID0E6UAE" xlink:type="simple">MI_SdPn_G</abbrev>: Milazzo, Secca di Ponente scraped; <abbrev xmlns:xlink="http://www.w3.org/1999/xlink" xlink:title="Piattaforma Siciliana = Sicily shelf" id="ABBRID0EDVAE" xlink:type="simple">PS</abbrev>: Piattaforma Siciliana = Sicily shelf; <abbrev xmlns:xlink="http://www.w3.org/1999/xlink" xlink:title="President Théodore Tissier" id="ABBRID0EHVAE" xlink:type="simple">PTT</abbrev>: President Théodore Tissier; <abbrev xmlns:xlink="http://www.w3.org/1999/xlink" xlink:title="Santa Tecla" id="ABBRID0ELVAE" xlink:type="simple">ST</abbrev>: Santa Tecla. Abbreviations for biocoenoses — <abbrev xmlns:xlink="http://www.w3.org/1999/xlink" xlink:title="Infralittoral Algae" id="ABBRID0EPVAE" xlink:type="simple">AI</abbrev>: Infralittoral <tp:taxon-name><tp:taxon-name-part taxon-name-part-type="above-family">Algae</tp:taxon-name-part></tp:taxon-name>; C: Coralligenous; <abbrev xmlns:xlink="http://www.w3.org/1999/xlink" xlink:title="Bathyal Corals" id="ABBRID0EYVAE" xlink:type="simple">CB</abbrev>: Bathyal Corals; <abbrev xmlns:xlink="http://www.w3.org/1999/xlink" xlink:title="Coastal Detritic" id="ABBRID0E3VAE" xlink:type="simple">DC</abbrev>: Coastal Detritic; <abbrev xmlns:xlink="http://www.w3.org/1999/xlink" xlink:title="Offshore Detritic" id="ABBRID0EAWAE" xlink:type="simple">DL</abbrev>: Offshore Detritic; <abbrev xmlns:xlink="http://www.w3.org/1999/xlink" xlink:title="Dark Caves" id="ABBRID0EEWAE" xlink:type="simple">GO</abbrev>: Dark Caves; <abbrev xmlns:xlink="http://www.w3.org/1999/xlink" xlink:title="Semidark Caves" id="ABBRID0EIWAE" xlink:type="simple">GSO</abbrev>: Semidark Caves; <abbrev xmlns:xlink="http://www.w3.org/1999/xlink" xlink:title="Posidonia Meadows" id="ABBRID0EMWAE" xlink:type="simple">HP</abbrev>: <italic><tp:taxon-name><tp:taxon-name-part taxon-name-part-type="genus" reg="Posidonia">Posidonia</tp:taxon-name-part></tp:taxon-name></italic> Meadows; <abbrev xmlns:xlink="http://www.w3.org/1999/xlink" xlink:title="Coarse Sands and fine Cobbles swept by Bottom Currents" id="ABBRID0EXWAE" xlink:type="simple">SGCF</abbrev>: Coarse Sands and fine Cobbles swept by Bottom Currents; <abbrev xmlns:xlink="http://www.w3.org/1999/xlink" xlink:title="not applicable" id="ABBRID0E2WAE" xlink:type="simple">NA</abbrev>: not applicable. Abbreviations for <italic><tp:taxon-name><tp:taxon-name-part taxon-name-part-type="genus" reg="Fenestrulina">Fenestrulina</tp:taxon-name-part></tp:taxon-name></italic> species—<abbrev xmlns:xlink="http://www.w3.org/1999/xlink" xlink:title="Fenestrulina malusii" id="ABBRID0EGXAE" xlink:type="simple">Fm</abbrev>: <italic><tp:taxon-name><tp:taxon-name-part taxon-name-part-type="genus" reg="Fenestrulina">F.</tp:taxon-name-part> <tp:taxon-name-part taxon-name-part-type="species" reg="malusii">malusii</tp:taxon-name-part></tp:taxon-name></italic>; <abbrev xmlns:xlink="http://www.w3.org/1999/xlink" xlink:title="Fenestrulina cavernicola" id="ABBRID0EVXAE" xlink:type="simple">Fca</abbrev>: <italic><tp:taxon-name><tp:taxon-name-part taxon-name-part-type="genus" reg="Fenestrulina">F.</tp:taxon-name-part> <tp:taxon-name-part taxon-name-part-type="species" reg="cavernicola">cavernicola</tp:taxon-name-part></tp:taxon-name></italic> sp. nov.; <abbrev xmlns:xlink="http://www.w3.org/1999/xlink" xlink:title="Fenestrulina communis" id="ABBRID0EEYAE" xlink:type="simple">Fco</abbrev>: <italic><tp:taxon-name><tp:taxon-name-part taxon-name-part-type="genus" reg="Fenestrulina">F.</tp:taxon-name-part> <tp:taxon-name-part taxon-name-part-type="species" reg="communis">communis</tp:taxon-name-part></tp:taxon-name></italic> sp. nov.; <abbrev xmlns:xlink="http://www.w3.org/1999/xlink" xlink:title="Fenestrulina foveolata" id="ABBRID0ETYAE" xlink:type="simple">Ff</abbrev>: <italic><tp:taxon-name><tp:taxon-name-part taxon-name-part-type="genus" reg="Fenestrulina">F.</tp:taxon-name-part> <tp:taxon-name-part taxon-name-part-type="species" reg="foveolata">foveolata</tp:taxon-name-part></tp:taxon-name></italic> sp. nov.; <abbrev xmlns:xlink="http://www.w3.org/1999/xlink" xlink:title="Fenestrulina granulosa" id="ABBRID0ECZAE" xlink:type="simple">Fg</abbrev>: <italic><tp:taxon-name><tp:taxon-name-part taxon-name-part-type="genus" reg="Fenestrulina">F.</tp:taxon-name-part> <tp:taxon-name-part taxon-name-part-type="species" reg="granulosa">granulosa</tp:taxon-name-part></tp:taxon-name></italic> sp. nov.; <abbrev xmlns:xlink="http://www.w3.org/1999/xlink" xlink:title="Fenestrulina kalliste" id="ABBRID0ERZAE" xlink:type="simple">Fk</abbrev>: <italic><tp:taxon-name><tp:taxon-name-part taxon-name-part-type="genus" reg="Fenestrulina">F.</tp:taxon-name-part> <tp:taxon-name-part taxon-name-part-type="species" reg="kalliste">kalliste</tp:taxon-name-part></tp:taxon-name></italic> sp. nov.; <abbrev xmlns:xlink="http://www.w3.org/1999/xlink" xlink:title="Fenestrulina ovata" id="ABBRID0EA1AE" xlink:type="simple">Fo</abbrev>: <italic><tp:taxon-name><tp:taxon-name-part taxon-name-part-type="genus" reg="Fenestrulina">F.</tp:taxon-name-part> <tp:taxon-name-part taxon-name-part-type="species" reg="ovata">ovata</tp:taxon-name-part></tp:taxon-name></italic> sp. nov.; <abbrev xmlns:xlink="http://www.w3.org/1999/xlink" xlink:title="Fenestrulina variorugosa" id="ABBRID0EP1AE" xlink:type="simple">Fv</abbrev>: <italic><tp:taxon-name><tp:taxon-name-part taxon-name-part-type="genus" reg="Fenestrulina">F.</tp:taxon-name-part> <tp:taxon-name-part taxon-name-part-type="species" reg="variorugosa">variorugosa</tp:taxon-name-part></tp:taxon-name></italic> sp. nov.; <abbrev xmlns:xlink="http://www.w3.org/1999/xlink" xlink:title="Fenestrulina sp." id="ABBRID0E51AE" xlink:type="simple">Fsp</abbrev>: <italic><tp:taxon-name><tp:taxon-name-part taxon-name-part-type="genus" reg="Fenestrulina">Fenestrulina</tp:taxon-name-part></tp:taxon-name></italic> sp.</p></caption><table id="TID0EKOAK" rules="all"><tbody><tr><th rowspan="1" colspan="1">Sea</th><th rowspan="1" colspan="1">Locality</th><th rowspan="1" colspan="1">Sample (Bionomy)</th><th rowspan="1" colspan="1">Depth (m)</th><th rowspan="1" colspan="1">Living</th><th rowspan="1" colspan="1">Dead</th><th rowspan="1" colspan="1">Year</th></tr><tr><td rowspan="11" colspan="1">Liguro-Provençal</td><td rowspan="1" colspan="1">Palamós</td><td rowspan="1" colspan="1">Plastic debris (<abbrev xmlns:xlink="http://www.w3.org/1999/xlink" xlink:title="not applicable" id="ABBRID0EO3AE" xlink:type="simple">NA</abbrev>)</td><td rowspan="1" colspan="1">100</td><td rowspan="1" colspan="1">4-<abbrev xmlns:xlink="http://www.w3.org/1999/xlink" xlink:title="Fenestrulina communis" id="ABBRID0EZ3AE" xlink:type="simple">Fco</abbrev></td><td rowspan="1" colspan="1">–</td><td rowspan="1" colspan="1">2020</td></tr><tr><td rowspan="2" colspan="1">Cassis, Trémies cave</td><td rowspan="1" colspan="1">Left chamber (<abbrev xmlns:xlink="http://www.w3.org/1999/xlink" xlink:title="Dark Caves" id="ABBRID0EK4AE" xlink:type="simple">GO</abbrev>)</td><td rowspan="1" colspan="1">6</td><td rowspan="1" colspan="1">9-<abbrev xmlns:xlink="http://www.w3.org/1999/xlink" xlink:title="Fenestrulina ovata" id="ABBRID0EV4AE" xlink:type="simple">Fo</abbrev></td><td rowspan="1" colspan="1">–</td><td rowspan="1" colspan="1">1985</td></tr><tr><td rowspan="1" colspan="1">Dark Zone B (<abbrev xmlns:xlink="http://www.w3.org/1999/xlink" xlink:title="Dark Caves" id="ABBRID0ED5AE" xlink:type="simple">GO</abbrev>)</td><td rowspan="1" colspan="1">ca 8</td><td rowspan="1" colspan="1">6-<abbrev xmlns:xlink="http://www.w3.org/1999/xlink" xlink:title="Fenestrulina ovata" id="ABBRID0EO5AE" xlink:type="simple">Fo</abbrev></td><td rowspan="1" colspan="1">–</td><td rowspan="1" colspan="1">1982</td></tr><tr><td rowspan="1" colspan="1">Cassis, Calanque Port Miou</td><td rowspan="1" colspan="1">JGH-13.06 (C)</td><td rowspan="1" colspan="1">17</td><td rowspan="1" colspan="1">4-<abbrev xmlns:xlink="http://www.w3.org/1999/xlink" xlink:title="Fenestrulina ovata" id="ABBRID0EF6AE" xlink:type="simple">Fo</abbrev></td><td rowspan="1" colspan="1">–</td><td rowspan="1" colspan="1">1973</td></tr><tr><td rowspan="1" colspan="1">Cassis, Canyon Cassidaigne</td><td rowspan="1" colspan="1"><abbrev xmlns:xlink="http://www.w3.org/1999/xlink" xlink:title="not applicable" id="ABBRID0EW6AE" xlink:type="simple">NA</abbrev> (<abbrev xmlns:xlink="http://www.w3.org/1999/xlink" xlink:title="Bathyal Corals" id="ABBRID0E16AE" xlink:type="simple">CB</abbrev>)</td><td rowspan="1" colspan="1">300</td><td rowspan="1" colspan="1">1-<abbrev xmlns:xlink="http://www.w3.org/1999/xlink" xlink:title="Fenestrulina variorugosa" id="ABBRID0EGAAG" xlink:type="simple">Fv</abbrev></td><td rowspan="1" colspan="1">–</td><td rowspan="1" colspan="1">1969</td></tr><tr><td rowspan="1" colspan="1">Banyuls-sur-Mer</td><td rowspan="1" colspan="1"><italic>5</italic> (<abbrev xmlns:xlink="http://www.w3.org/1999/xlink" xlink:title="Bathyal Corals" id="ABBRID0EZAAG" xlink:type="simple">CB</abbrev>)</td><td rowspan="1" colspan="1">200-300</td><td rowspan="1" colspan="1">5-<abbrev xmlns:xlink="http://www.w3.org/1999/xlink" xlink:title="Fenestrulina variorugosa" id="ABBRID0EEBAG" xlink:type="simple">Fv</abbrev></td><td rowspan="1" colspan="1">–</td><td rowspan="1" colspan="1">1984</td></tr><tr><td rowspan="1" colspan="1">Veyron Plateau</td><td rowspan="1" colspan="1"><abbrev xmlns:xlink="http://www.w3.org/1999/xlink" xlink:title="not applicable" id="ABBRID0EVBAG" xlink:type="simple">NA</abbrev> (<abbrev xmlns:xlink="http://www.w3.org/1999/xlink" xlink:title="Posidonia Meadows" id="ABBRID0EZBAG" xlink:type="simple">HP</abbrev>)</td><td rowspan="1" colspan="1">24</td><td rowspan="1" colspan="1">1-<abbrev xmlns:xlink="http://www.w3.org/1999/xlink" xlink:title="Fenestrulina variorugosa" id="ABBRID0EECAG" xlink:type="simple">Fv</abbrev></td><td rowspan="1" colspan="1">–</td><td rowspan="1" colspan="1">1983</td></tr><tr><td rowspan="1" colspan="1">Ponteau, Gulf of Fos</td><td rowspan="1" colspan="1">Pottery (<abbrev xmlns:xlink="http://www.w3.org/1999/xlink" xlink:title="not applicable" id="ABBRID0EVCAG" xlink:type="simple">NA</abbrev>)</td><td rowspan="1" colspan="1">23</td><td rowspan="1" colspan="1">–</td><td rowspan="1" colspan="1">1-<abbrev xmlns:xlink="http://www.w3.org/1999/xlink" xlink:title="Fenestrulina ovata" id="ABBRID0EDDAG" xlink:type="simple">Fo</abbrev>?</td><td rowspan="1" colspan="1">1975</td></tr><tr><td rowspan="1" colspan="1">Port Cros Island</td><td rowspan="1" colspan="1"><abbrev xmlns:xlink="http://www.w3.org/1999/xlink" xlink:title="not applicable" id="ABBRID0ESDAG" xlink:type="simple">NA</abbrev>, stone (Gravel)</td><td rowspan="1" colspan="1">7</td><td rowspan="1" colspan="1">1-<abbrev xmlns:xlink="http://www.w3.org/1999/xlink" xlink:title="Fenestrulina variorugosa" id="ABBRID0E4DAG" xlink:type="simple">Fv</abbrev></td><td rowspan="1" colspan="1">–</td><td rowspan="1" colspan="1">
                <abbrev xmlns:xlink="http://www.w3.org/1999/xlink" xlink:title="not applicable" id="ABBRID0EHEAG" xlink:type="simple">NA</abbrev>
              </td></tr><tr><td rowspan="1" colspan="1">Ile-Rousse</td><td rowspan="1" colspan="1"><abbrev xmlns:xlink="http://www.w3.org/1999/xlink" xlink:title="President Théodore Tissier" id="ABBRID0ETEAG" xlink:type="simple">PTT</abbrev>, st. 423 (C-<italic><tp:taxon-name><tp:taxon-name-part taxon-name-part-type="genus" reg="Laminaria">Laminaria</tp:taxon-name-part></tp:taxon-name></italic>)</td><td rowspan="1" colspan="1">85-100</td><td rowspan="1" colspan="1">5-<abbrev xmlns:xlink="http://www.w3.org/1999/xlink" xlink:title="Fenestrulina malusii" id="ABBRID0EFFAG" xlink:type="simple">Fm</abbrev>; 13-<abbrev xmlns:xlink="http://www.w3.org/1999/xlink" xlink:title="Fenestrulina foveolata" id="ABBRID0EJFAG" xlink:type="simple">Ff</abbrev></td><td rowspan="1" colspan="1">–</td><td rowspan="1" colspan="1">1957</td></tr><tr><td rowspan="1" colspan="1">Calvi</td><td rowspan="1" colspan="1"><abbrev xmlns:xlink="http://www.w3.org/1999/xlink" xlink:title="Calvi" id="ABBRID0E1FAG" xlink:type="simple">CL</abbrev> 74-12B (<abbrev xmlns:xlink="http://www.w3.org/1999/xlink" xlink:title="Offshore Detritic" id="ABBRID0E5FAG" xlink:type="simple">DL</abbrev>)</td><td rowspan="1" colspan="1">110</td><td rowspan="1" colspan="1">–</td><td rowspan="1" colspan="1">1-<abbrev xmlns:xlink="http://www.w3.org/1999/xlink" xlink:title="Fenestrulina kalliste" id="ABBRID0EMGAG" xlink:type="simple">Fk</abbrev></td><td rowspan="1" colspan="1">1983</td></tr><tr><td rowspan="8" colspan="1">Tyrrhenian</td><td rowspan="1" colspan="1">Egadi Islands</td><td rowspan="1" colspan="1"><italic><tp:taxon-name><tp:taxon-name-part taxon-name-part-type="genus" reg="Posidonia">Posidonia</tp:taxon-name-part></tp:taxon-name></italic> rhizomes (<abbrev xmlns:xlink="http://www.w3.org/1999/xlink" xlink:title="Posidonia Meadows" id="ABBRID0EEHAG" xlink:type="simple">HP</abbrev>)</td><td rowspan="1" colspan="1">8</td><td rowspan="1" colspan="1">2-<abbrev xmlns:xlink="http://www.w3.org/1999/xlink" xlink:title="Fenestrulina variorugosa" id="ABBRID0EPHAG" xlink:type="simple">Fv</abbrev></td><td rowspan="1" colspan="1">–</td><td rowspan="1" colspan="1">2009</td></tr><tr><td rowspan="2" colspan="1">Apollo Bank (Ustica)</td><td rowspan="1" colspan="1"><italic><tp:taxon-name><tp:taxon-name-part taxon-name-part-type="genus" reg="Laminaria">Laminaria</tp:taxon-name-part></tp:taxon-name></italic> fronds (C)</td><td rowspan="1" colspan="1">60</td><td rowspan="1" colspan="1">544-<abbrev xmlns:xlink="http://www.w3.org/1999/xlink" xlink:title="Fenestrulina malusii" id="ABBRID0EOIAG" xlink:type="simple">Fm</abbrev></td><td rowspan="1" colspan="1">–</td><td rowspan="2" colspan="1">1987</td></tr><tr><td rowspan="1" colspan="1">Sediment (C+<abbrev xmlns:xlink="http://www.w3.org/1999/xlink" xlink:title="Coastal Detritic" id="ABBRID0E3IAG" xlink:type="simple">DC</abbrev>)</td><td rowspan="1" colspan="1">60</td><td rowspan="1" colspan="1">1-<abbrev xmlns:xlink="http://www.w3.org/1999/xlink" xlink:title="Fenestrulina malusii" id="ABBRID0EHJAG" xlink:type="simple">Fm</abbrev></td><td rowspan="1" colspan="1">11-<abbrev xmlns:xlink="http://www.w3.org/1999/xlink" xlink:title="Fenestrulina malusii" id="ABBRID0EOJAG" xlink:type="simple">Fm</abbrev></td></tr><tr><td rowspan="1" colspan="1">Accademia cave (Ustica)</td><td rowspan="1" colspan="1">Cobbles (C-<abbrev xmlns:xlink="http://www.w3.org/1999/xlink" xlink:title="Semidark Caves" id="ABBRID0EZJAG" xlink:type="simple">GSO</abbrev>)</td><td rowspan="1" colspan="1">1</td><td rowspan="1" colspan="1">–</td><td rowspan="1" colspan="1">1-<abbrev xmlns:xlink="http://www.w3.org/1999/xlink" xlink:title="Fenestrulina communis" id="ABBRID0EHKAG" xlink:type="simple">Fco</abbrev></td><td rowspan="1" colspan="1">1989</td></tr><tr><td rowspan="1" colspan="1">Cinisi (Palermo)</td><td rowspan="1" colspan="1">Stranded plastic (<abbrev xmlns:xlink="http://www.w3.org/1999/xlink" xlink:title="not applicable" id="ABBRID0EVKAG" xlink:type="simple">NA</abbrev>)</td><td rowspan="1" colspan="1">
                <abbrev xmlns:xlink="http://www.w3.org/1999/xlink" xlink:title="not applicable" id="ABBRID0E4KAG" xlink:type="simple">NA</abbrev>
              </td><td rowspan="1" colspan="1">16-<abbrev xmlns:xlink="http://www.w3.org/1999/xlink" xlink:title="Fenestrulina communis" id="ABBRID0EFLAG" xlink:type="simple">Fco</abbrev></td><td rowspan="1" colspan="1">–</td><td rowspan="1" colspan="1">2023</td></tr><tr><td rowspan="2" colspan="1">Capo Milazzo</td><td rowspan="1" colspan="1"><abbrev xmlns:xlink="http://www.w3.org/1999/xlink" xlink:title="Milazzo, Secca di Levante scraped" id="ABBRID0EWLAG" xlink:type="simple">MI_SdL_G</abbrev> (C)</td><td rowspan="1" colspan="1">33</td><td rowspan="1" colspan="1">2-<abbrev xmlns:xlink="http://www.w3.org/1999/xlink" xlink:title="Fenestrulina variorugosa" id="ABBRID0EBMAG" xlink:type="simple">Fv</abbrev></td><td rowspan="1" colspan="1">–</td><td rowspan="1" colspan="1">2024</td></tr><tr><td rowspan="1" colspan="1"><abbrev xmlns:xlink="http://www.w3.org/1999/xlink" xlink:title="Milazzo, Secca di Ponente scraped" id="ABBRID0EPMAG" xlink:type="simple">MI_SdPn_G</abbrev> (C)</td><td rowspan="1" colspan="1">33</td><td rowspan="1" colspan="1">5-<abbrev xmlns:xlink="http://www.w3.org/1999/xlink" xlink:title="Fenestrulina variorugosa" id="ABBRID0E1MAG" xlink:type="simple">Fv</abbrev>; 1-<abbrev xmlns:xlink="http://www.w3.org/1999/xlink" xlink:title="Fenestrulina sp." id="ABBRID0E5MAG" xlink:type="simple">Fsp</abbrev>.</td><td rowspan="1" colspan="1">–</td><td rowspan="1" colspan="1">2024</td></tr><tr><td rowspan="1" colspan="1">Tono beach (Milazzo)</td><td rowspan="1" colspan="1">Stranded plastic (<abbrev xmlns:xlink="http://www.w3.org/1999/xlink" xlink:title="not applicable" id="ABBRID0EQNAG" xlink:type="simple">NA</abbrev>)</td><td rowspan="1" colspan="1">
                <abbrev xmlns:xlink="http://www.w3.org/1999/xlink" xlink:title="not applicable" id="ABBRID0EYNAG" xlink:type="simple">NA</abbrev>
              </td><td rowspan="1" colspan="1">2-<abbrev xmlns:xlink="http://www.w3.org/1999/xlink" xlink:title="Fenestrulina communis" id="ABBRID0EAOAG" xlink:type="simple">Fco</abbrev></td><td rowspan="1" colspan="1">–</td><td rowspan="1" colspan="1">2024</td></tr><tr><td rowspan="6" colspan="1">Ionian</td><td rowspan="2" colspan="1">Gulf of Catania</td><td rowspan="1" colspan="1"><abbrev xmlns:xlink="http://www.w3.org/1999/xlink" xlink:title="Santa Tecla" id="ABBRID0EUOAG" xlink:type="simple">ST</abbrev>.1.Z9 (<abbrev xmlns:xlink="http://www.w3.org/1999/xlink" xlink:title="Infralittoral Algae" id="ABBRID0EYOAG" xlink:type="simple">AI</abbrev>)</td><td rowspan="1" colspan="1">9</td><td rowspan="1" colspan="1">1-<abbrev xmlns:xlink="http://www.w3.org/1999/xlink" xlink:title="Fenestrulina communis" id="ABBRID0EDPAG" xlink:type="simple">Fco</abbrev></td><td rowspan="1" colspan="1">–</td><td rowspan="1" colspan="1">2015</td></tr><tr><td rowspan="1" colspan="1">Ciclopi 20B (<abbrev xmlns:xlink="http://www.w3.org/1999/xlink" xlink:title="Coarse Sands and fine Cobbles swept by Bottom Currents" id="ABBRID0ERPAG" xlink:type="simple">SGCF</abbrev>)</td><td rowspan="1" colspan="1">50</td><td rowspan="1" colspan="1">1-<abbrev xmlns:xlink="http://www.w3.org/1999/xlink" xlink:title="Fenestrulina communis" id="ABBRID0E3PAG" xlink:type="simple">Fco</abbrev></td><td rowspan="1" colspan="1">–</td><td rowspan="1" colspan="1">2000</td></tr><tr><td rowspan="3" colspan="1">Plemmirio <abbrev xmlns:xlink="http://www.w3.org/1999/xlink" xlink:title="Marine Protected Area" id="ABBRID0EKQAG" xlink:type="simple">MPA</abbrev> (Granchi, Gymnasium and Mazzere caves)</td><td rowspan="1" colspan="1">GR2 (<abbrev xmlns:xlink="http://www.w3.org/1999/xlink" xlink:title="Semidark Caves" id="ABBRID0ESQAG" xlink:type="simple">GSO</abbrev>-<abbrev xmlns:xlink="http://www.w3.org/1999/xlink" xlink:title="Dark Caves" id="ABBRID0EWQAG" xlink:type="simple">GO</abbrev>)</td><td rowspan="3" colspan="1"><italic>ca</italic> 20</td><td rowspan="1" colspan="1">–</td><td rowspan="1" colspan="1">1-<abbrev xmlns:xlink="http://www.w3.org/1999/xlink" xlink:title="Fenestrulina communis" id="ABBRID0EHRAG" xlink:type="simple">Fco</abbrev></td><td rowspan="3" colspan="1">2009-10</td></tr><tr><td rowspan="1" colspan="1">GY2 (<abbrev xmlns:xlink="http://www.w3.org/1999/xlink" xlink:title="Semidark Caves" id="ABBRID0ESRAG" xlink:type="simple">GSO</abbrev>-<abbrev xmlns:xlink="http://www.w3.org/1999/xlink" xlink:title="Dark Caves" id="ABBRID0EWRAG" xlink:type="simple">GO</abbrev>)</td><td rowspan="1" colspan="1">1-<abbrev xmlns:xlink="http://www.w3.org/1999/xlink" xlink:title="Fenestrulina communis" id="ABBRID0E5RAG" xlink:type="simple">Fco</abbrev></td><td rowspan="1" colspan="1">1-<abbrev xmlns:xlink="http://www.w3.org/1999/xlink" xlink:title="Fenestrulina communis" id="ABBRID0EFSAG" xlink:type="simple">Fco</abbrev></td></tr><tr><td rowspan="1" colspan="1">MZ1 (<abbrev xmlns:xlink="http://www.w3.org/1999/xlink" xlink:title="Semidark Caves" id="ABBRID0ENSAG" xlink:type="simple">GSO</abbrev>-<abbrev xmlns:xlink="http://www.w3.org/1999/xlink" xlink:title="Dark Caves" id="ABBRID0ERSAG" xlink:type="simple">GO</abbrev>)</td><td rowspan="1" colspan="1">–</td><td rowspan="1" colspan="1">1-<abbrev xmlns:xlink="http://www.w3.org/1999/xlink" xlink:title="Fenestrulina communis" id="ABBRID0E3SAG" xlink:type="simple">Fco</abbrev></td></tr><tr><td rowspan="1" colspan="1">Gulf of Noto</td><td rowspan="1" colspan="1"><abbrev xmlns:xlink="http://www.w3.org/1999/xlink" xlink:title="Piattaforma Siciliana = Sicily shelf" id="ABBRID0EHTAG" xlink:type="simple">PS</abbrev>/81 CR1 (C+<abbrev xmlns:xlink="http://www.w3.org/1999/xlink" xlink:title="Coastal Detritic" id="ABBRID0ELTAG" xlink:type="simple">DC</abbrev>)</td><td rowspan="1" colspan="1">45</td><td rowspan="1" colspan="1">1-<abbrev xmlns:xlink="http://www.w3.org/1999/xlink" xlink:title="Fenestrulina communis" id="ABBRID0EWTAG" xlink:type="simple">Fco</abbrev></td><td rowspan="1" colspan="1">1-<abbrev xmlns:xlink="http://www.w3.org/1999/xlink" xlink:title="Fenestrulina communis" id="ABBRID0E4TAG" xlink:type="simple">Fco</abbrev></td><td rowspan="1" colspan="1">1981</td></tr><tr><td rowspan="3" colspan="1">Aegean</td><td rowspan="2" colspan="1">Agios Vasilios cave (Lesvos)</td><td rowspan="1" colspan="1">AV1 (<abbrev xmlns:xlink="http://www.w3.org/1999/xlink" xlink:title="Semidark Caves" id="ABBRID0EOUAG" xlink:type="simple">GSO</abbrev>)</td><td rowspan="1" colspan="1">30</td><td rowspan="1" colspan="1">2-<abbrev xmlns:xlink="http://www.w3.org/1999/xlink" xlink:title="Fenestrulina cavernicola" id="ABBRID0EZUAG" xlink:type="simple">Fca</abbrev></td><td rowspan="1" colspan="1">1-<abbrev xmlns:xlink="http://www.w3.org/1999/xlink" xlink:title="Fenestrulina cavernicola" id="ABBRID0EAVAG" xlink:type="simple">Fca</abbrev></td><td rowspan="2" colspan="1">2010</td></tr><tr><td rowspan="1" colspan="1">AV2 (<abbrev xmlns:xlink="http://www.w3.org/1999/xlink" xlink:title="Dark Caves" id="ABBRID0ELVAG" xlink:type="simple">GO</abbrev>)</td><td rowspan="1" colspan="1">30</td><td rowspan="1" colspan="1">1-<abbrev xmlns:xlink="http://www.w3.org/1999/xlink" xlink:title="Fenestrulina cavernicola" id="ABBRID0EWVAG" xlink:type="simple">Fca</abbrev></td><td rowspan="1" colspan="1">–</td></tr><tr><td rowspan="1" colspan="1">Dhiaporia, off Chios</td><td rowspan="1" colspan="1">Unknown (?<abbrev xmlns:xlink="http://www.w3.org/1999/xlink" xlink:title="Posidonia Meadows" id="ABBRID0EEWAG" xlink:type="simple">HP</abbrev>)</td><td rowspan="1" colspan="1">? 30-50</td><td rowspan="1" colspan="1">1-<abbrev xmlns:xlink="http://www.w3.org/1999/xlink" xlink:title="Fenestrulina granulosa" id="ABBRID0EPWAG" xlink:type="simple">Fg</abbrev></td><td rowspan="1" colspan="1">–</td><td rowspan="1" colspan="1">1967</td></tr></tbody></table></table-wrap><table-wrap id="T4" position="float" orientation="portrait"><label>Table 4.</label><caption><p>Measurements and qualitative characters for <italic><tp:taxon-name><tp:taxon-name-part taxon-name-part-type="genus" reg="Fenestrulina">Fenestrulina</tp:taxon-name-part> <tp:taxon-name-part taxon-name-part-type="species" reg="ovata">ovata</tp:taxon-name-part></tp:taxon-name></italic> sp. nov., <italic><tp:taxon-name><tp:taxon-name-part taxon-name-part-type="genus" reg="Fenestrulina">F.</tp:taxon-name-part> <tp:taxon-name-part taxon-name-part-type="species" reg="variorugosa">variorugosa</tp:taxon-name-part></tp:taxon-name></italic> sp. nov. and <italic><tp:taxon-name><tp:taxon-name-part taxon-name-part-type="genus" reg="Fenestrulina">Fenestrulina</tp:taxon-name-part></tp:taxon-name></italic> sp. (see Fig. <xref ref-type="fig" rid="F2">2</xref> for details on the criteria used for measurements and other abbreviations). <abbrev xmlns:xlink="http://www.w3.org/1999/xlink" content-type="institution" xlink:title="ancestrula length" id="ABBRID0E35AI" xlink:type="simple">Anc.L</abbrev> and <abbrev xmlns:xlink="http://www.w3.org/1999/xlink" content-type="institution" xlink:title="ancestrula width" id="ABBRID0EB6AI" xlink:type="simple">Anc.W</abbrev>: ancestrula length and width; <abbrev xmlns:xlink="http://www.w3.org/1999/xlink" xlink:title="not applicable" id="ABBRID0EG6AI" xlink:type="simple">NA</abbrev>: not applicable; <abbrev xmlns:xlink="http://www.w3.org/1999/xlink" xlink:title="not observed" id="ABBRID0EK6AI" xlink:type="simple">NO</abbrev>: not observed; <abbrev xmlns:xlink="http://www.w3.org/1999/xlink" xlink:title="periancestrular" id="ABBRID0EO6AI" xlink:type="simple">perianc.</abbrev>: periancestrular; <abbrev xmlns:xlink="http://www.w3.org/1999/xlink" xlink:title="proximal" id="ABBRID0ES6AI" xlink:type="simple">prox</abbrev>.: proximal; <abbrev xmlns:xlink="http://www.w3.org/1999/xlink" xlink:title="added when measurements refer to an autozooid located distally to an ovicell" id="ABBRID0EW6AI" xlink:type="simple">d-ov</abbrev>: added when measurements refer to an autozooid located distally to an ovicell.</p></caption><table id="TID0ESVEK" rules="all"><tbody><tr><th rowspan="2" colspan="1"/><th rowspan="1" colspan="1">Trémies cave, Cassis</th><th rowspan="1" colspan="1">Egadi Islands</th><th rowspan="1" colspan="1">Milazzo Peninsula</th></tr><tr><th rowspan="1" colspan="1"><italic><tp:taxon-name><tp:taxon-name-part taxon-name-part-type="genus" reg="Fenestrulina">F.</tp:taxon-name-part> <tp:taxon-name-part taxon-name-part-type="species" reg="ovata">ovata</tp:taxon-name-part></tp:taxon-name></italic> sp. nov.</th><th rowspan="1" colspan="1"><italic><tp:taxon-name><tp:taxon-name-part taxon-name-part-type="genus" reg="Fenestrulina">F.</tp:taxon-name-part> <tp:taxon-name-part taxon-name-part-type="species" reg="variorugosa">variorugosa</tp:taxon-name-part></tp:taxon-name></italic> sp. nov.</th><th rowspan="1" colspan="1"><italic><tp:taxon-name><tp:taxon-name-part taxon-name-part-type="genus" reg="Fenestrulina">Fenestrulina</tp:taxon-name-part></tp:taxon-name></italic> sp.</th></tr><tr><td rowspan="1" colspan="1">ZL</td><td rowspan="1" colspan="1">518–639; 582 ± 41 (<italic>n</italic> = 13)</td><td rowspan="1" colspan="1">515–646; 599 ± 42 (<italic>n</italic> = 16)</td><td rowspan="1" colspan="1">359–473; 408 ± 38 (<italic>n</italic> = 10)</td></tr><tr><td rowspan="1" colspan="1">ZW</td><td rowspan="1" colspan="1">391–538; 470 ± 48 (<italic>n</italic> = 13)</td><td rowspan="1" colspan="1">379–525; 436 ± 53 (<italic>n</italic> = 16)</td><td rowspan="1" colspan="1">282–431; 315 ± 51 (<italic>n</italic> = 10)</td></tr><tr><td rowspan="1" colspan="1">ZL/ZW</td><td rowspan="1" colspan="1">1.24</td><td rowspan="1" colspan="1">1.37</td><td rowspan="1" colspan="1">1.29</td></tr><tr><td rowspan="1" colspan="1">ZL.ov</td><td rowspan="1" colspan="1">766–878; 838 ± 52 (<italic>n</italic> = 4)</td><td rowspan="1" colspan="1">860–917; 883 ± 30 (<italic>n</italic> = 3)</td><td rowspan="1" colspan="1">
                <abbrev xmlns:xlink="http://www.w3.org/1999/xlink" xlink:title="not observed" id="ABBRID0ECEBI" xlink:type="simple">NO</abbrev>
              </td></tr><tr><td rowspan="1" colspan="1">ZW.ov</td><td rowspan="1" colspan="1">377–507; 449 ± 54 (<italic>n</italic> = 4)</td><td rowspan="1" colspan="1">444–565; 451 ± 12 (<italic>n</italic> = 3)</td><td rowspan="1" colspan="1">
                <abbrev xmlns:xlink="http://www.w3.org/1999/xlink" xlink:title="not observed" id="ABBRID0E1EBI" xlink:type="simple">NO</abbrev>
              </td></tr><tr><td rowspan="1" colspan="1">ZL.ov/ZW.ov</td><td rowspan="1" colspan="1">1.87</td><td rowspan="1" colspan="1">1.96</td><td rowspan="1" colspan="1">
                <abbrev xmlns:xlink="http://www.w3.org/1999/xlink" xlink:title="not applicable" id="ABBRID0EMFBI" xlink:type="simple">NA</abbrev>
              </td></tr><tr><td rowspan="1" colspan="1">ZL.<abbrev xmlns:xlink="http://www.w3.org/1999/xlink" xlink:title="added when measurements refer to an autozooid located distally to an ovicell" id="ABBRID0EVFBI" xlink:type="simple">d-ov</abbrev></td><td rowspan="1" colspan="1">410–554; 461 ± 80 (<italic>n</italic> = 3)</td><td rowspan="1" colspan="1">313–381; 352 ± 33 (<italic>n</italic> = 4)</td><td rowspan="1" colspan="1">
                <abbrev xmlns:xlink="http://www.w3.org/1999/xlink" xlink:title="not observed" id="ABBRID0EIGBI" xlink:type="simple">NO</abbrev>
              </td></tr><tr><td rowspan="1" colspan="1">ZW.<abbrev xmlns:xlink="http://www.w3.org/1999/xlink" xlink:title="added when measurements refer to an autozooid located distally to an ovicell" id="ABBRID0ERGBI" xlink:type="simple">d-ov</abbrev></td><td rowspan="1" colspan="1">398–459; 421 ± 33 (<italic>n</italic> = 3)</td><td rowspan="1" colspan="1">372–435; 395 ± 28 (<italic>n</italic> = 4)</td><td rowspan="1" colspan="1">
                <abbrev xmlns:xlink="http://www.w3.org/1999/xlink" xlink:title="not observed" id="ABBRID0EEHBI" xlink:type="simple">NO</abbrev>
              </td></tr><tr><td rowspan="1" colspan="1">Pseudopore number</td><td rowspan="1" colspan="1">25–44; 34 ± 6 (<italic>n</italic> = 14)</td><td rowspan="1" colspan="1">32–45; 39 ± 4 (<italic>n</italic> = 18)</td><td rowspan="1" colspan="1">7–23; 13 ± 5 (<italic>n</italic> = 10)</td></tr><tr><td rowspan="1" colspan="1">Pseudopore diameter</td><td rowspan="1" colspan="1">18–27; 22 ± 3 (<italic>n</italic> = 20)</td><td rowspan="1" colspan="1">24–38; 32 ± 4 (<italic>n</italic> = 20)</td><td rowspan="1" colspan="1">18–37; 24 ± 4 (<italic>n</italic> = 34)</td></tr><tr><td rowspan="1" colspan="1">Pseudopore shape</td><td rowspan="1" colspan="1">Subcircular to trifoliate</td><td rowspan="1" colspan="1">Subcircular to lobate</td><td rowspan="1" colspan="1">Subcircular, infundibular</td></tr><tr><td rowspan="1" colspan="1">Pseudopore processes</td><td rowspan="1" colspan="1">2–4 spiny, unjointed</td><td rowspan="1" colspan="1">3–4 radial spiny</td><td rowspan="1" colspan="1">2–4 spiny, jointed</td></tr><tr><td rowspan="1" colspan="1">Pseudopores distribution</td><td rowspan="1" colspan="1">All around or absent proximally</td><td rowspan="1" colspan="1">All around or absent proximally</td><td rowspan="1" colspan="1">All around or absent proximally</td></tr><tr><td rowspan="1" colspan="1">Pseudopore marginal rows</td><td rowspan="1" colspan="1">1–2</td><td rowspan="1" colspan="1">1</td><td rowspan="1" colspan="1">1</td></tr><tr><td rowspan="1" colspan="1">Pseudopores rows O-Asc</td><td rowspan="1" colspan="1">1–3</td><td rowspan="1" colspan="1">1–3</td><td rowspan="1" colspan="1">1–2</td></tr><tr><td rowspan="1" colspan="1">Pseudopore adjacent to frontal shield rim</td><td rowspan="1" colspan="1">Yes</td><td rowspan="1" colspan="1">Yes, in some autozooids</td><td rowspan="1" colspan="1">Yes, in a few autozooids</td></tr><tr><td rowspan="1" colspan="1">Frontal shield texture</td><td rowspan="1" colspan="1">Gently dimpled centrally</td><td rowspan="1" colspan="1">Smooth to nodular</td><td rowspan="1" colspan="1">Irregularly smooth</td></tr><tr><td rowspan="1" colspan="1">OL</td><td rowspan="1" colspan="1">114–127; 120 ± 4 (<italic>n</italic> = 13)</td><td rowspan="1" colspan="1">112–137; 128 ± 7 (<italic>n</italic> = 20)</td><td rowspan="1" colspan="1">87–103; 91 ± 5 (<italic>n</italic> = 7)</td></tr><tr><td rowspan="1" colspan="1">OW</td><td rowspan="1" colspan="1">139–163; 152 ± 8 (<italic>n</italic> = 13)</td><td rowspan="1" colspan="1">144–170; 158 ± 7 (<italic>n</italic> = 20)</td><td rowspan="1" colspan="1">102–124; 112 ± 9 (<italic>n</italic> = 7)</td></tr><tr><td rowspan="1" colspan="1">OL/OW</td><td rowspan="1" colspan="1">0.79</td><td rowspan="1" colspan="1">0.81</td><td rowspan="1" colspan="1">0.81</td></tr><tr><td rowspan="1" colspan="1">ZL/OL</td><td rowspan="1" colspan="1">4.85</td><td rowspan="1" colspan="1">4.67</td><td rowspan="1" colspan="1">4.48</td></tr><tr><td rowspan="1" colspan="1">Orifice distal margin</td><td rowspan="1" colspan="1">Smooth</td><td rowspan="1" colspan="1">Fairly denticulated</td><td rowspan="1" colspan="1">Fairly undulated</td></tr><tr><td rowspan="1" colspan="1">Orifice proximal margin</td><td rowspan="1" colspan="1">Low shoulders at corners</td><td rowspan="1" colspan="1">2 denticles at corners</td><td rowspan="1" colspan="1">
                <abbrev xmlns:xlink="http://www.w3.org/1999/xlink" xlink:title="not observed" id="ABBRID0EQOBI" xlink:type="simple">NO</abbrev>
              </td></tr><tr><td rowspan="1" colspan="1">Oral spines adult Z</td><td rowspan="1" colspan="1">3 distal, occasionally 1–2</td><td rowspan="1" colspan="1">2, very distal, rarely 3</td><td rowspan="1" colspan="1">4, occasionally 3</td></tr><tr><td rowspan="1" colspan="1">Oral spines <abbrev xmlns:xlink="http://www.w3.org/1999/xlink" xlink:title="periancestrular" id="ABBRID0EGPBI" xlink:type="simple">perianc</abbrev>. Z</td><td rowspan="1" colspan="1">
                <abbrev xmlns:xlink="http://www.w3.org/1999/xlink" xlink:title="not observed" id="ABBRID0EOPBI" xlink:type="simple">NO</abbrev>
              </td><td rowspan="1" colspan="1">4</td><td rowspan="1" colspan="1">
                <abbrev xmlns:xlink="http://www.w3.org/1999/xlink" xlink:title="not observed" id="ABBRID0EZPBI" xlink:type="simple">NO</abbrev>
              </td></tr><tr><td rowspan="1" colspan="1">Bifurcation <abbrev xmlns:xlink="http://www.w3.org/1999/xlink" xlink:title="proximal" id="ABBRID0ECQBI" xlink:type="simple">prox</abbrev>. pair</td><td rowspan="1" colspan="1">No</td><td rowspan="1" colspan="1">No</td><td rowspan="1" colspan="1">Yes</td></tr><tr><td rowspan="1" colspan="1">Ascopore field shape</td><td rowspan="1" colspan="1">Circular-transversely elliptical</td><td rowspan="1" colspan="1">Reniform</td><td rowspan="1" colspan="1">Reniform</td></tr><tr><td rowspan="1" colspan="1">Ascopore lumen shape</td><td rowspan="1" colspan="1">Transversely C-shaped</td><td rowspan="1" colspan="1">Transversely C-shaped</td><td rowspan="1" colspan="1">Transversely C-shaped</td></tr><tr><td rowspan="1" colspan="1">Ascopore rim</td><td rowspan="1" colspan="1">Denticulated</td><td rowspan="1" colspan="1">Denticulated</td><td rowspan="1" colspan="1">Denticulated</td></tr><tr><td rowspan="1" colspan="1">Asc.f.L</td><td rowspan="1" colspan="1">56–78; 66 ± 6 (<italic>n</italic> = 11)</td><td rowspan="1" colspan="1">56–68; 63 ± 4 (<italic>n</italic> = 6)</td><td rowspan="1" colspan="1">39–54; 48 ± 5 (<italic>n</italic> = 11)</td></tr><tr><td rowspan="1" colspan="1">Asc.f.W</td><td rowspan="1" colspan="1">79–96; 86 ± 5 (<italic>n</italic> = 11)</td><td rowspan="1" colspan="1">88–99; 92 ± 4 (<italic>n</italic> = 6)</td><td rowspan="1" colspan="1">49–74; 66 ± 8 (<italic>n</italic> = 11)</td></tr><tr><td rowspan="1" colspan="1">Asc.f.L/Asc.f.W</td><td rowspan="1" colspan="1">0.77</td><td rowspan="1" colspan="1">0.68</td><td rowspan="1" colspan="1">0.72</td></tr><tr><td rowspan="1" colspan="1">Asc.lum.L</td><td rowspan="1" colspan="1">28–40; 34 ± 5 (<italic>n</italic> = 10)</td><td rowspan="1" colspan="1">36–46; 39 ± 4 (<italic>n</italic> = 6)</td><td rowspan="1" colspan="1">26–33; 29 ± 2 (<italic>n</italic> = 11)</td></tr><tr><td rowspan="1" colspan="1">Asc.lum.W</td><td rowspan="1" colspan="1">46–62; 54 ± 4 (<italic>n</italic> = 10)</td><td rowspan="1" colspan="1">64–72; 68 ± 3 (<italic>n</italic> = 6)</td><td rowspan="1" colspan="1">36–61; 50 ± 8 (<italic>n</italic> = 11)</td></tr><tr><td rowspan="1" colspan="1">Asc.f.L.<abbrev xmlns:xlink="http://www.w3.org/1999/xlink" xlink:title="added when measurements refer to an autozooid located distally to an ovicell" id="ABBRID0EAVBI" xlink:type="simple">d-ov</abbrev></td><td rowspan="1" colspan="1">40–67; 54 ± 19 (<italic>n</italic> = 2)</td><td rowspan="1" colspan="1">57–63; 60 ± 3 (<italic>n</italic> = 4)</td><td rowspan="1" colspan="1">
                <abbrev xmlns:xlink="http://www.w3.org/1999/xlink" xlink:title="not observed" id="ABBRID0ETVBI" xlink:type="simple">NO</abbrev>
              </td></tr><tr><td rowspan="1" colspan="1">Asc.f.W.<abbrev xmlns:xlink="http://www.w3.org/1999/xlink" xlink:title="added when measurements refer to an autozooid located distally to an ovicell" id="ABBRID0E3VBI" xlink:type="simple">d-ov</abbrev></td><td rowspan="1" colspan="1">84–91; 88 ± 5 (<italic>n</italic> = 2)</td><td rowspan="1" colspan="1">80–91; 86 ± 4 (<italic>n</italic> = 4)</td><td rowspan="1" colspan="1">
                <abbrev xmlns:xlink="http://www.w3.org/1999/xlink" xlink:title="not observed" id="ABBRID0EPWBI" xlink:type="simple">NO</abbrev>
              </td></tr><tr><td rowspan="1" colspan="1">Asc.f.L/Asc.f.W.<abbrev xmlns:xlink="http://www.w3.org/1999/xlink" xlink:title="added when measurements refer to an autozooid located distally to an ovicell" id="ABBRID0EYWBI" xlink:type="simple">d-ov</abbrev></td><td rowspan="1" colspan="1">0.61</td><td rowspan="1" colspan="1">0.70</td><td rowspan="1" colspan="1">
                <abbrev xmlns:xlink="http://www.w3.org/1999/xlink" xlink:title="not applicable" id="ABBRID0EFXBI" xlink:type="simple">NA</abbrev>
              </td></tr><tr><td rowspan="1" colspan="1">Asc.lum.L-ov</td><td rowspan="1" colspan="1">27–30; 29 ± 2 (<italic>n</italic> = 2)</td><td rowspan="1" colspan="1">34–38; 37 ± 2 (<italic>n</italic> = 4)</td><td rowspan="1" colspan="1">
                <abbrev xmlns:xlink="http://www.w3.org/1999/xlink" xlink:title="not observed" id="ABBRID0E4XBI" xlink:type="simple">NO</abbrev>
              </td></tr><tr><td rowspan="1" colspan="1">Asc.lum.W-ov</td><td rowspan="1" colspan="1">53–60; 57 ± 5 (<italic>n</italic> = 2)</td><td rowspan="1" colspan="1">59–68; 66 ± 4 (<italic>n</italic> = 4)</td><td rowspan="1" colspan="1">
                <abbrev xmlns:xlink="http://www.w3.org/1999/xlink" xlink:title="not observed" id="ABBRID0EVYBI" xlink:type="simple">NO</abbrev>
              </td></tr><tr><td rowspan="1" colspan="1">O-Asc.D</td><td rowspan="1" colspan="1">84–126; 102 ± 11 (<italic>n</italic> = 20)</td><td rowspan="1" colspan="1">70–109; 89 ± 11 (<italic>n</italic> = 23)</td><td rowspan="1" colspan="1">62–108; 74 ± 12 (<italic>n</italic> = 13)</td></tr><tr><td rowspan="1" colspan="1">OvL</td><td rowspan="1" colspan="1">371–432; 404 ± 28 (<italic>n</italic> = 5)</td><td rowspan="1" colspan="1">387–422; 406 ± 17 (<italic>n</italic> = 5)</td><td rowspan="1" colspan="1">
                <abbrev xmlns:xlink="http://www.w3.org/1999/xlink" xlink:title="not observed" id="ABBRID0ED1BI" xlink:type="simple">NO</abbrev>
              </td></tr><tr><td rowspan="1" colspan="1">OvW</td><td rowspan="1" colspan="1">373–417; 389 ± 17 (<italic>n</italic> = 5)</td><td rowspan="1" colspan="1">347–368; 353 ± 8 (<italic>n</italic> = 5)</td><td rowspan="1" colspan="1">
                <abbrev xmlns:xlink="http://www.w3.org/1999/xlink" xlink:title="not observed" id="ABBRID0E21BI" xlink:type="simple">NO</abbrev>
              </td></tr><tr><td rowspan="1" colspan="1">Ov pore diameter</td><td rowspan="1" colspan="1">12–40; 28 ± 8 (<italic>n</italic> = 25)</td><td rowspan="1" colspan="1">19–34; 26 ± 4 (<italic>n</italic> = 14)</td><td rowspan="1" colspan="1">
                <abbrev xmlns:xlink="http://www.w3.org/1999/xlink" xlink:title="not observed" id="ABBRID0ET2BI" xlink:type="simple">NO</abbrev>
              </td></tr><tr><td rowspan="1" colspan="1">OvL/OvW</td><td rowspan="1" colspan="1">1.04</td><td rowspan="1" colspan="1">1.15</td><td rowspan="1" colspan="1">
                <abbrev xmlns:xlink="http://www.w3.org/1999/xlink" xlink:title="not applicable" id="ABBRID0EF3BI" xlink:type="simple">NA</abbrev>
              </td></tr><tr><td rowspan="1" colspan="1">ZL.ov/OvL</td><td rowspan="1" colspan="1">2.07</td><td rowspan="1" colspan="1">2.17</td><td rowspan="1" colspan="1">
                <abbrev xmlns:xlink="http://www.w3.org/1999/xlink" xlink:title="not applicable" id="ABBRID0EX3BI" xlink:type="simple">NA</abbrev>
              </td></tr><tr><td rowspan="1" colspan="1">Ovicell frontal texture</td><td rowspan="1" colspan="1">Dimpled</td><td rowspan="1" colspan="1">Gently nodular to radially wrinkled</td><td rowspan="1" colspan="1">
                <abbrev xmlns:xlink="http://www.w3.org/1999/xlink" xlink:title="not observed" id="ABBRID0EJ4BI" xlink:type="simple">NO</abbrev>
              </td></tr><tr><td rowspan="1" colspan="1">Spines</td><td rowspan="1" colspan="1">2, slender, hidden</td><td rowspan="1" colspan="1">2, unbranched</td><td rowspan="1" colspan="1">
                <abbrev xmlns:xlink="http://www.w3.org/1999/xlink" xlink:title="not observed" id="ABBRID0E24BI" xlink:type="simple">NO</abbrev>
              </td></tr><tr><td rowspan="1" colspan="1">Ovicell proximal rim</td><td rowspan="1" colspan="1">Low arched</td><td rowspan="1" colspan="1">High-arched</td><td rowspan="1" colspan="1">
                <abbrev xmlns:xlink="http://www.w3.org/1999/xlink" xlink:title="not observed" id="ABBRID0EN5BI" xlink:type="simple">NO</abbrev>
              </td></tr><tr><td rowspan="1" colspan="1">Ovicell lateral lappets</td><td rowspan="1" colspan="1">Ovate to proximal orifice</td><td rowspan="1" colspan="1">Long, laterally indented</td><td rowspan="1" colspan="1">
                <abbrev xmlns:xlink="http://www.w3.org/1999/xlink" xlink:title="not observed" id="ABBRID0E65BI" xlink:type="simple">NO</abbrev>
              </td></tr><tr><td rowspan="1" colspan="1">
                <abbrev xmlns:xlink="http://www.w3.org/1999/xlink" content-type="institution" xlink:title="ancestrula length" id="ABBRID0EI6BI" xlink:type="simple">Anc.L</abbrev>
              </td><td rowspan="1" colspan="1">
                <abbrev xmlns:xlink="http://www.w3.org/1999/xlink" xlink:title="not observed" id="ABBRID0ER6BI" xlink:type="simple">NO</abbrev>
              </td><td rowspan="1" colspan="1">305</td><td rowspan="1" colspan="1">
                <abbrev xmlns:xlink="http://www.w3.org/1999/xlink" xlink:title="not observed" id="ABBRID0E36BI" xlink:type="simple">NO</abbrev>
              </td></tr><tr><td rowspan="1" colspan="1">
                <abbrev xmlns:xlink="http://www.w3.org/1999/xlink" content-type="institution" xlink:title="ancestrula width" id="ABBRID0EFACI" xlink:type="simple">Anc.W</abbrev>
              </td><td rowspan="1" colspan="1">
                <abbrev xmlns:xlink="http://www.w3.org/1999/xlink" xlink:title="not observed" id="ABBRID0EOACI" xlink:type="simple">NO</abbrev>
              </td><td rowspan="1" colspan="1">220</td><td rowspan="1" colspan="1">
                <abbrev xmlns:xlink="http://www.w3.org/1999/xlink" xlink:title="not observed" id="ABBRID0EZACI" xlink:type="simple">NO</abbrev>
              </td></tr><tr><td rowspan="1" colspan="1">Ancestrula spines</td><td rowspan="1" colspan="1">
                <abbrev xmlns:xlink="http://www.w3.org/1999/xlink" xlink:title="not observed" id="ABBRID0EFBCI" xlink:type="simple">NO</abbrev>
              </td><td rowspan="1" colspan="1">10</td><td rowspan="1" colspan="1">
                <abbrev xmlns:xlink="http://www.w3.org/1999/xlink" xlink:title="not observed" id="ABBRID0EQBCI" xlink:type="simple">NO</abbrev>
              </td></tr></tbody></table></table-wrap><fig id="F2" position="float" orientation="portrait"><object-id xmlns:xlink="http://www.w3.org/1999/xlink" content-type="doi" xlink:type="simple">10.3897/zookeys.1254.157989.figure2</object-id><object-id xmlns:xlink="http://www.w3.org/1999/xlink" content-type="arpha" xlink:type="simple">449B1D06-A008-5D15-AA61-AFB462903FA2</object-id><label>Figure 2.</label><caption><p>Scheme used for measuring <italic><tp:taxon-name><tp:taxon-name-part taxon-name-part-type="genus" reg="Fenestrulina">Fenestrulina</tp:taxon-name-part></tp:taxon-name></italic> morphological characters. Abbreviations: Asc.f.L and Asc.f.W: ascopore field length and width; Asc.lum.L and Asc.lum.W: ascopore lumen length and width; O.Asc.D: distance between orifice and ascopore; OL and OW: orifice length and width; OvL and OvW: ovicell length and width; ZL and ZW: zooid length and width; ZL.<abbrev xmlns:xlink="http://www.w3.org/1999/xlink" xlink:title="added when measurements refer to an autozooid located distally to an ovicell" id="ABBRID0E6YAG" xlink:type="simple">d-ov</abbrev> and ZW.<abbrev xmlns:xlink="http://www.w3.org/1999/xlink" xlink:title="added when measurements refer to an autozooid located distally to an ovicell" id="ABBRID0EDZAG" xlink:type="simple">d-ov</abbrev>: length and width of zooids distal to an ovicell; ZL.ov and ZW.ov: length and width of ovicellate zooids.</p></caption><graphic xmlns:xlink="http://www.w3.org/1999/xlink" xlink:href="zookeys-1254-001_article-157989__-g002.jpg" position="float" orientation="portrait" xlink:type="simple" id="oo_1426490.jpg"><uri content-type="original_file" xlink:type="simple">https://binary.pensoft.net/fig/1426490</uri></graphic></fig></tp:treatment-sec><ref-list><ref id="B26"><mixed-citation xmlns:xlink="http://www.w3.org/1999/xlink" xlink:type="simple"><person-group><name name-style="western"><surname>d’Hondt</surname><given-names>J-L</given-names></name></person-group> (<year>2006</year>) <source>Nouvelles explications des planches de “Polypes” de la Description de l’Egypte dessinées sous la direction de Jules-César Savigny, et commentées sommairement à l’origine par Victor Audouin. II. Bryozoaires (planches 6 à 13) accompagnées de précisions et commentaires scientifiques et historiques. In: Iinuma E, Sidhom NM (Eds) Nouvelle Description de l’Egypte.</source><publisher-name>Institut d’Orient</publisher-name>, <publisher-loc>Paris</publisher-loc>, <size units="page">86 pp</size>.</mixed-citation></ref><ref id="B146"><mixed-citation xmlns:xlink="http://www.w3.org/1999/xlink" xlink:type="simple"><person-group><name name-style="western"><surname>Zabala</surname><given-names>M</given-names></name><name name-style="western"><surname>Maluquer</surname><given-names>P</given-names></name><name name-style="western"><surname>Harmelin</surname><given-names>J-G</given-names></name></person-group> (<year>1993</year>) <article-title>Epibiotic Bryozoans on deep-water scleractinian corals from the Catalonia slope (western Mediterranean, Spain, France).</article-title><source>Scientia Marina</source><volume>57</volume>: <fpage>65</fpage>–<lpage>78</lpage>.</mixed-citation></ref><ref id="B24"><mixed-citation xmlns:xlink="http://www.w3.org/1999/xlink" xlink:type="simple"><person-group><name name-style="western"><surname>Chimenz Gusso</surname><given-names>C</given-names></name><name name-style="western"><surname>Nicoletti</surname><given-names>L</given-names></name><name name-style="western"><surname>Bondanese</surname><given-names>C</given-names></name></person-group> (<year>2014</year>) <source>Briozoi. Biologia Marina Mediterranea (Suppl.</source><publisher-name>1) (Erredi Grafiche Editoriali</publisher-name>, <publisher-loc>Roma)</publisher-loc>, <size units="page">336 pp</size>.</mixed-citation></ref><ref id="B3"><mixed-citation xmlns:xlink="http://www.w3.org/1999/xlink" xlink:type="simple"><person-group><name name-style="western"><surname>Álvarez</surname><given-names>JA</given-names></name></person-group> (<year>1993</year>) <article-title><italic><tp:taxon-name><tp:taxon-name-part taxon-name-part-type="genus">Fenestrulina</tp:taxon-name-part> <tp:taxon-name-part taxon-name-part-type="species">barrosoi</tp:taxon-name-part></tp:taxon-name></italic> sp. nov. (<tp:taxon-name><tp:taxon-name-part taxon-name-part-type="phylum">Bryozoa</tp:taxon-name-part></tp:taxon-name>: <tp:taxon-name><tp:taxon-name-part taxon-name-part-type="class">Cheilostomida</tp:taxon-name-part></tp:taxon-name>) with a review of the Genus <italic><tp:taxon-name><tp:taxon-name-part taxon-name-part-type="genus">Fenestrulina</tp:taxon-name-part></tp:taxon-name></italic> on the Iberian Peninsula.</article-title><source>Journal of the Marine Biological Association of the United Kingdom</source><volume>73</volume>(<issue>4</issue>): <fpage>831</fpage>–<lpage>835</lpage>. <ext-link xlink:href="10.1017/S0025315400034755" ext-link-type="doi" xlink:type="simple">https://doi.org/10.1017/S0025315400034755</ext-link></mixed-citation></ref><ref id="B109"><mixed-citation xmlns:xlink="http://www.w3.org/1999/xlink" xlink:type="simple"><person-group><name name-style="western"><surname>Ramalho</surname><given-names>LV</given-names></name><name name-style="western"><surname>Rodriguez-Aporta</surname><given-names>R</given-names></name><name name-style="western"><surname>Gofas</surname><given-names>S</given-names></name></person-group> (<year>2022</year>) <article-title>Preliminary account on the bryozoans of the Alboran platform (Western Mediterranean), with description of two new species.</article-title><source>Zootaxa</source><volume>5094</volume>(<issue>1</issue>): <fpage>53</fpage>–<lpage>91</lpage>. <ext-link xlink:href="10.11646/zootaxa.5094.1.2" ext-link-type="doi" xlink:type="simple">https://doi.org/10.11646/zootaxa.5094.1.2</ext-link></mixed-citation></ref><ref id="B113"><mixed-citation xmlns:xlink="http://www.w3.org/1999/xlink" xlink:type="simple"><person-group><name name-style="western"><surname>Reverter-Gil</surname><given-names>O</given-names></name><name name-style="western"><surname>Souto</surname><given-names>J</given-names></name><name name-style="western"><surname>Trigo</surname><given-names>JE</given-names></name></person-group> (<year>2019</year>) <article-title>New species and new records of bryozoans from Galicia (NW Spain).</article-title><source>Journal of Natural History</source><volume>53</volume>(<issue>3–4</issue>): <fpage>221</fpage>–<lpage>251</lpage>. <ext-link xlink:href="10.1080/00222933.2019.1582815" ext-link-type="doi" xlink:type="simple">https://doi.org/10.1080/00222933.2019.1582815</ext-link></mixed-citation></ref><ref id="B71"><mixed-citation xmlns:xlink="http://www.w3.org/1999/xlink" xlink:type="simple"><person-group><name name-style="western"><surname>Hayward</surname><given-names>PJ</given-names></name></person-group> (<year>1988</year>) <article-title>Mauritian Cheilostome <tp:taxon-name><tp:taxon-name-part taxon-name-part-type="phylum">Bryozoa</tp:taxon-name-part></tp:taxon-name>.</article-title><source>Journal of Zoology (London, England)</source><volume>215</volume>(<issue>2</issue>): <fpage>269</fpage>–<lpage>356</lpage>. <ext-link xlink:href="10.1111/j.1469-7998.1988.tb04900.x" ext-link-type="doi" xlink:type="simple">https://doi.org/10.1111/j.1469-7998.1988.tb04900.x</ext-link></mixed-citation></ref><ref id="B135"><mixed-citation xmlns:xlink="http://www.w3.org/1999/xlink" xlink:type="simple"><person-group><name name-style="western"><surname>Tilbrook</surname><given-names>KJ</given-names></name></person-group> (<year>2006</year>) Cheilostomatous <tp:taxon-name><tp:taxon-name-part taxon-name-part-type="phylum">Bryozoa</tp:taxon-name-part></tp:taxon-name> from the Solomon Islands. Santa Barbara Museum of Natural History Monographs 4 (Studies in Biodiversity Number 3): 1–386.</mixed-citation></ref><ref id="B14"><mixed-citation xmlns:xlink="http://www.w3.org/1999/xlink" xlink:type="simple"><person-group><name name-style="western"><surname>Bock</surname><given-names>PE</given-names></name></person-group> (<year>2025</year>) <ext-link xlink:type="simple" ext-link-type="uri" xlink:href="http://bryozoa.net">bryozoa.net</ext-link>, <tp:taxon-name><tp:taxon-name-part taxon-name-part-type="phylum">Bryozoa</tp:taxon-name-part></tp:taxon-name> Home Page. <ext-link xlink:href="http://www.bryozoa.net/" ext-link-type="uri" xlink:type="simple">http://www.bryozoa.net/</ext-link> [accessed 30 March 2025]</mixed-citation></ref><ref id="B25"><mixed-citation xmlns:xlink="http://www.w3.org/1999/xlink" xlink:type="simple">CoNISMa (<year>2009</year>) Relazioni finali su analisi e valutazione dello stato degli ecosistemi marini delle zone A e B in 4 Aree Marine Protette anche al fine di valutare l’efficacia delle misure di gestione delle stesse. Report Ministero dell’Ambiente e della Tutela del Territorio e del Mare, 399 pp.</mixed-citation></ref></ref-list></tp:taxon-treatment>
